# Supplementary material for: Dopaminergic systems create reward seeking despite adverse consequences
Source: Nature. 2023 Oct 25;623(7986):356–65. doi: 10.1038/s41586-023-06671-8 (PMC10632144; doi:10.1038/s41586-023-06671-8)
Supplement: Supplementary file 4 — All 1,718 USNs to only β′2 and γ4 PAM DANs, arranged by combined connectivity strength in descending order. [file 41586_2023_6671_MOESM4_ESM.csv]

Bodyid	Neuprint v1.2.1 name	Cluster name (Jovanoski et al. 2023)	PAM01_a(y5)_1047525093	PAM01_a(y5)_1109957857	PAM01_a(y5)_1203070528	PAM01_a(y5)_1204124270	PAM01_a(y5)_1233428010	PAM01_a(y5)_1233773217	PAM01_a(y5)_1234481054	PAM01_a(y5)_1266871604	PAM01_a(y5)_487899562	PAM01_a(y5)_488559952	PAM01_a(y5)_549955973	PAM01_a(y5)_581332573	PAM01_b(y5)_1202397143	PAM01_b(y5)_1295855722	PAM01_b(y5)_455159380	PAM01_b(y5)_456174330	PAM01_b(y5)_5812982779	PAM01_b(y5)_613398716	PAM01_b(y5)_925799233	PAM15_a(y5B'2a)_5813096699	PAM15_b(y5B'2a)_1233436479	PAM15_b(y5B'2a)_5812979156	PAM02(B'2a)_1110298200	PAM02(B'2a)_1140655376	PAM02(B'2a)_1171690432	PAM02(B'2a)_1172372655	PAM02(B'2a)_1203066201	PAM02(B'2a)_1295501882	PAM02(B'2a)_5813098776	PAM02(B'2a)_737167616	PAM05(B'2p)_1169989698	PAM05(B'2p)_1169989859	PAM05(B'2p)_1169993905	PAM05(B'2p)_1170404875	PAM05(B'2p)_1171690479	PAM05(B'2p)_517207902	PAM05(B'2p)_549610772	PAM05(B'2p)_5812982120	PAM05(B'2p)_830276571	PAM05(B'2p)_923385340	PAM06_a(B'2m)_1016839809	PAM06_a(B'2m)_1170322501	PAM06_a(B'2m)_1170413425	PAM06_a(B'2m)_5812979271	PAM06_a(B'2m)_5812982118	PAM06_a(B'2m)_5813022201	PAM06_a(B'2m)_5813063280
5901213440	CRE011_R	CRE011_R	0	0	0	0.46	0	0.3	0.46	0	0	0	0.33	0	0	0	0	0	0	0	0	1.25	0	0	1.92	1.44	1.79	4.36	0.26	0	1.39	0.75	0	4.92	0.38	5.32	0.59	0.21	0	4.55	1.88	3.84	1.06	1.44	0.44	0.31	0	0.75	0.52
298258513	SMP108_R	SMP108_R	0	0.17	0	0.23	0.63	0.3	1.38	0.22	0	0.94	0.33	0.33	1.35	0.35	0	0.79	0.8	2.72	1.09	3.44	1.07	0.53	5.28	5.48	3.83	5.23	2.08	2.25	5.54	1.49	1.5	0	1.54	0	0.99	1.5	1.33	0	0.42	0.27	1.59	0.64	3.28	1.57	1.41	1.68	1.04
517872280	SMP114_L	SMP114_L	0.2	0	0	0	0	0.61	0	0	0	0.31	0.33	0	0	0.7	0.7	0	1.99	0	0.36	0	0	1.58	0	0	0	0	0.52	0	0.23	0	2.06	0	1.15	0	1.19	1.5	1.52	0	0.42	1.1	1.06	0.16	7.66	5.02	6.64	6.72	4.51
550059489	(PVL05)_L	(PVL05)_L	0	0	0	0.46	0	0	0	0	0	0.31	0	0	0	0	0	0	0	0	0	0	0	0	0	0	1.53	0	0	0	0	0.75	0	0	0	0	0	0	0	0	0	0	0	0	0	0	0	0	0
517687607	(PVL05)_L	(PVL05)_L	0	0	0	0	0	0	0	0	0	0	0	0	0	0	0	0	0	0	0	0	0	0	0.24	0	0	0	0.52	1.13	0	0.25	0	0	0	0	0	0	0	0	0	0	0	0	0	0.31	0	0	0
765823131	(PVL05)_L	(PVL05)_L	0	0	0	0	0	0	0	0	0	0	0	0	0	0	0	0	0	0	0	0	0	0	0.72	0	0	0	0	0	0	0	0	0	0	0	0	0	0	0	0	0	0	0	0.44	0.31	1.41	0.37	0
608926849	(PVL05)_L	(PVL05)_L	0	0	0	0	0	0	0	0	0	0	0	0	0	0	0	0	0	0	0	0	0	0	0.72	0	0	0	0	0.28	0	0.5	0	0	0	0	0	0	0	0	0	0	0	0	0.22	0.31	0.4	0.56	0.52
825821898	(PVL05)_L	(PVL05)_L	0	0	0	0	0	0	0	0	0	0	0	0	0	0	0	0	0	0	0	0	0	0	0	0	0	0	0.26	0	0	0.5	0.37	0	0	0	0	0	0	0	0	0	0	0	0.66	0	1.61	0.19	0
953039761	(PVL05)_L	(PVL05)_L	0	0	0	0	0	0	0	0	0	0	0	0	0	0	0	0	0	0	0	0	0	0	0	0.29	0	0	0	0	0	0	0	0	0	0	0	0	0	0	0	0	0.53	0.16	0.44	0.63	0	0.19	0
5812982122	(PVL05)_L	(PVL05)_L	0	0	0	0	0	0	0	0	0	0	0	0	0	0	0	0	0	0	0	0	0	0	0.24	0	0	0	0.26	0	0.23	0	0	0	0	0	0	0	0	0	0	0	0.13	0	0.22	1.25	0	0.93	0.35
797545148	(PVL05)_L	(PVL05)_L	0	0	0	0	0	0	0	0	0	0	0	0	0	0	0	0	0	0	0	0	0	0	0	0	0	0	0.26	0	0	0	0.56	0	0.38	0	0	0.21	0	0	0	0	0	0	0	0	0	0	0
920108605	(PVL05)_L	(PVL05)_L	0	0	0	0	0	0	0	0	0	0	0	0	0	0	0	0	0	0	0	0	0	0	0.24	0	0	0	0	0	0	0	0	0	0	0	0	0	0	0	0	0	0	0	0	0	0	0	0
827893839	(PVL05)_L	(PVL05)_L	0	0	0	0	0	0	0	0	0	0	0	0	0	0	0	0	0	0	0	0	0	0	0.24	0	0	0	0	0	0	0	0.19	0	0	0	0.4	0	0.38	0	0	0	0	0	0	0.63	0	0.37	0
580071186	(PVL05)_L	(PVL05)_L	0	0	0	0	0	0	0	0	0	0	0	0	0	0	0	0	0	0	0	0	0	0	0	0	0.26	0	0	0	0	0	0	0	0	0	0	0	0	0	0	0	0	0	0	0	0	0	0
550068399	(PVL05)_L	(PVL05)_L	0	0	0	1.39	0	0	0	0	0	0	0	0	0	0	0	0	0	0	0	0	0	0	0	0	0	0	0	0	0	0	0	0	0	0	0	0.43	0	0	0	0	0	0	0	0.31	0	0	0
925077617	(PVL05)_L	(PVL05)_L	0	0	0	0	0	0	0	0	0	0	0	0	0	0	0	0	0	0	0	0	0	0.53	0	0	0	0	0	0	0	0	0	0	0	0	0	0	0	0	0	0	0.13	0	0	0	0	0	1.04
827526960	(PVL05)_L	(PVL05)_L	0	0	0	0	0	0	0	0	0	0	0	0	0	0	0	0	0	0	0.36	0	0	0	0	0	0	0	0	0	0	0	0	0	0	0	0	0	0	0	0	0	0	0	0.66	0.31	0.4	0.19	0.17
5813019908	(PVL05)_L	(PVL05)_L	0	0	0	0	0	0	0	0	0	0	0	0	0	0	0	0	0	0	0	0	0	0	0	0	0	0	0	0	0	0	0	0	0	0	0	0	0	0	0	0	0	0.32	0.22	0	0	0	0
925423318	(PVL05)_L	(PVL05)_L	0	0	0	0	0	0	0	0	0	0	0	0	0	0	0	0	0	0	0	0	0	0.53	0	0	0	0	0	0	0	0	0	0	0	0	0	0	0	0	0	0	0	0	0	0	0	0	0
550063806	(PVL05)_L	(PVL05)_L	0	0	0	0	0	0	0	0	0	0	0	0	0	0	0	0	0	0	0	0	0	0	0	0	0	0	0	0	0	0	0	0	0	0	0	0	0	0	0	0	0	0	0	0	0	0	0
952711642	(PVL05)_L	(PVL05)_L	0	0	0	0	0	0	0	0	0	0	0	0	0	0	0	0	0	0	0	0	0	0	0	0	0	0	0	0	0	0	0	0	0	0	0	0	0	0	0	0	0	0.16	0	0	0	0	0
924054815	(PVL05)_L	(PVL05)_L	0	0	0	0	0	0	0	0	0	0	0	0	0	0	0	0	0	0	0	0	0	0	0	0	0	0	0	0	0	0	0	0	0	0	0	0	0	0	0	0	0	0.16	0	0	0	0	0
987273073	(PVL05)_L	(PVL05)_L	0	0	0	0	0	0	0	0	0	0	0	0	0	0	0	0	0	0	0	0	0	0	0	0	0	0	0	0	0	0	0	0	0	0	0	0	0	0	0	0	0	0	0	0	0	0	0
983884372	(PVL05)_L	(PVL05)_L	0	0	0	0	0	0	0	0	0	0	0	0	0	0	0	0	0	0	0	0	0	0	0	0	0	0	0	0	0	0	0	0	0	0	0	0	0	0	0	0	0	0	0	0	0.2	0	0
894043329	(PVL05)_L	(PVL05)_L	0	0	0	0	0	0	0	0	0	0	0	0	0	0	0	0	0	0	0	0	0	0	0	0	0	0	0	0	0	0	0	0	0	0	0	0	0	0	0	0	0	0	0	0	0	0	0
5813053740	(PVL05)_L	(PVL05)_L	0	0	0	0	0	0	0	0	0	0	0	0	0	0	0	0	0	0	0	0	0	0	0	0	0	0	0	0	0	0	0	0	0	0	0	0	0	0	0	0	0	0	0	0	0	0	0
922012309	(PVL05)_L	(PVL05)_L	0	0	0	0	0	0	0	0	0	0	0	0	0	0	0	0	0.4	0	0	0	0	0	0	0	0	0	0	0	0	0	0	0	0	0	0	0	0	0	0	0	0	0	0	0	0	0	0
514474716	(PVL05)_L	(PVL05)_L	0	0	0	0	0	0	0	0	0	0	0	0	0	0	0	0	0	0	0	0	0	0	0	0	0	0	0	0	0	0	0	0	0	0	0	0	0	0	0	0	0	0	0	0	0	0	0
1016611275	(PVL05)_L	(PVL05)_L	0	0	0	0	0	0	0	0	0	0	0	0	0	0	0	0	0	0	0	0	0	0	0	0	0	0	0	0	0	0	0	0	0	0	0	0	0	0	0	0	0	0	0	0	0	0	0
550081666	SMP114_R	SMP114_R	0	0	0	0.23	0	0.61	0	0	0	0	0.98	0	0	0.35	0.7	0	0.8	0	0.73	0	1.07	1.05	0	0	0	0	0	0	0	0	0.56	0	0.19	0	1.98	1.07	0.57	0	0.42	0.55	2.39	1.61	3.94	2.51	3.42	4.85	4.16
5813009620	SMP109_R	SMP109_R	0	0	0	0.23	0	0	0	0.43	0	0.63	0.33	0	3.7	1.39	0.35	1.98	1.2	0.39	2.92	1.56	2.14	1.58	2.16	2.02	1.28	2.33	2.6	4.51	2.08	3.48	2.62	0	1.92	0	1.98	2.14	0.95	0	0	0	0.8	0.32	1.09	0.94	2.01	0.56	1.56
550275952	SMP115_L	SMP115_L	0	0	0	0	0	0.61	0	0	0.26	0.63	0	0	0	0.35	0.35	0	3.19	0	0	0	1.6	3.68	0.96	0	0.26	1.16	0.78	0	0.23	0.25	4.3	3.83	2.3	0.66	2.37	4.93	3.42	0.32	2.5	2.47	2.26	2.09	3.72	2.19	5.23	4.48	3.81
641688553	CRE042_R	CRE042_R	1.02	0.17	0	4.63	0	1.83	1.84	0.65	0.79	2.83	1.63	0.33	0	1.05	1.39	1.59	1.2	0.78	0	1.56	1.6	5.79	5.52	2.02	0.51	3.2	6.49	5.07	1.39	5.47	0.37	0	0	0.33	0	0	0	0	0.21	0	0.13	0.48	0.22	0	0.6	0.56	0.52
422751191	SMP177_R	SMP177_R	0	0.17	0	0	0	0	0	0	0.26	0.31	0	0	0	0	0	0	0	0	0	0	0.53	0	0	0	0.26	0	0.26	0	0	0	2.43	3.83	2.11	5.65	0.4	1.28	1.52	4.22	5.21	4.11	3.19	4.49	1.31	0.94	2.21	2.05	3.29
607899687	CRE103_R	CRE103_R	0	0	0	0	0	0	0	0.22	0	0	0	0	0	0	0	0	0	0	0	0	0	0	0	0	0	0	0.78	0	0	0.5	0	0	0	0	0	0	0	0	0	0	0.13	0.16	0	0	0.6	0.19	0.17
670297553	CRE103_R	CRE103_R	0	0	0	0	0	0	0	0	0	0	0	0	0	0	0	0	0	0	0	0	0	0	0.48	0	0	0	0.26	0	0	0.5	0	0	0	0.33	0	0	0	0	0.21	0	0.13	0.32	0	0	0	0.19	0.69
766126400	CRE103_R	CRE103_R	0	0.35	0	0	0	0	0	0	0	0	0	0	0	0.35	0	0	0	0	0	0	0	0	0	0	0	0	0	0	0	0.25	0	0	0	0	0.2	0	0	0	0	0	0.53	0	0	0	0.2	0	0
5813094811	CRE103_R	CRE103_R	0	0	0	0	0	0	0	0	0	0	0	0	0	0	0	0	0	0	0	0	0	0	0.24	0	0	0	0	0	0	0	0	0	0	0.33	0	0	0	0	0.62	0.27	0.13	0.64	0	0	0	0	0
705787638	CRE103_R	CRE103_R	0	0	0	0.23	0	0.3	0	0	0	0	0	0	0	0	0	0	0	0	0	0	0	0	0	0	0	0	0	0	0	0	0	0	0.19	0.66	0	0	0	0	0	0	0.13	0.32	0	0	0.4	0.19	0.17
5813022759	CRE059_R	CRE059_R	0	0	0	0	0	0	0	0	0	0	0	0	0	0	0	0	0	0	0	0	0	0	0	0	0	0	0	0	0	0	0	0	0	0	0	0	0	0	0	0	0	0	0	0	0	0	0
706862579	CRE059_R	CRE059_R	0	0	0	0	0	0	0	0	0	0	0	0	0	0	0	0	0	0	0	0	0	0	0	0	0	0	0	0	0	0	0	0	0	0	0	0	0	0	0	0	0	0	0	0	0	0	0
613079053	MBON04(B'2mp_bilateral)_L	MBON04(B'2mp_bilateral)_L	0	0.17	0	0	0	0	0	0	0	0	0	0	0	0	0	0	0	0	0	0	0	0	0	0	0	0	0.26	0	0	0	0.19	8.2	0.38	9.63	0.79	0.43	0.57	5.84	8.33	7.95	0.13	3.05	0	0.63	1.01	0	0.17
798939240	SMP556_R	SMP556_R	0	0	0	0	0	0	0	0	0.53	0	0	0	1.01	1.39	0.7	0.4	0.4	0.78	1.46	0	0.53	0.53	0	0	0	0.29	0.52	1.97	0	0.25	0.37	0	0	0	0	0	0	0	0	0	0	0	0	0	0	0	0.87
579536041	SMP556_R	SMP556_R	0	0	0	0	0	0.61	0	0	0.26	0	0	0	1.35	1.05	2.44	0.4	0.4	0.78	0.73	0	0	1.58	0.24	0	0	0.29	0.78	0.28	0	1.49	0	0	0	0	0.2	0.21	0	0	0	0	0	0	0.66	0.31	1.01	0	2.08
392411222	SMP120_L	SMP120_L	0	0	0	0	0	0	0	0	0	0	0	0	0	0	0	0	0	0	0	0.31	0	0	1.44	0.29	0.26	0.29	2.34	2.82	0.23	3.98	2.24	0	1.92	0	2.17	0.21	1.9	0	0	0	0.13	0	0.22	1.88	0.6	0.19	0.87
455815977	SMP120_L	SMP120_L	0	0	0	0.46	0	0	0	0	0	0	0	0	0	0	0	0	0	0	0	0	0	0	0	0.29	0	0	0	1.41	0	1	1.68	0	0.77	0	0.2	0.86	1.14	0	0	0	0	0	0	1.88	0.8	0.37	0
1015570297	CRE059(AVM13)_L	CRE059(AVM13)_L	0	0	0	0	0	0	0	0	0	0	0	0	0	0	0	0	0	0	0	0	0	0	0	0	0	0	0	0	0	0	0	0	0	0	0	0.21	0	0	0	0	0	0	0	0	0	0	0
984540390	CRE059(AVM13)_L	CRE059(AVM13)_L	0	0	0	0	0	0	0	0	0	0	0	0	0	0	0	0	0	0	0	0	0	0	0	0	0	0	0	0	0	0	0	0	0	0	0	0	0	0	0	0	0	0	0	0	0	0	0
985805061	CRE065_R	CRE065_R	0	1.39	0	0	1.26	0	0	0	0	0	0	0	0	0	0	0	0	0	0.36	0	0	0	0	0	0	0	0	0	0	0.25	0	0	0	0	0	0	0	0	0	0	0	0	0	0	0	0	0
893723183	CRE065_R	CRE065_R	0.2	2.96	0	0	1.26	0	0	0.87	0.26	0	0	0	0	0.35	0.35	0	0.4	0	0.36	0	0	0	0	0	0	0	0.26	0	0	0	0	0	0	0	0	0	0	0	0.42	0	0	0.16	0	0	0	0	0
5813134055	CRE065_R	CRE065_R	0	1.74	0	0	0	0	0	0	0	0	0	0	0.34	0	0	0	0	0	0	0	0	0	0	0	0	0	0	0	0	0	0	0	0	0	0	0	0	0	0	0	0	0	0	0	0	0	0
357945155	SMP119_L	SMP119_L	0	0	0	0.23	0	0	0.92	0	0	0	0	0	0	0	0	0	0	0	0	0.62	0	0	2.88	0.29	0	1.16	2.86	2.54	0.92	2.74	1.5	0	1.54	0	1.58	1.28	2.66	0	0	0	0.13	0	2.19	2.51	0.6	0.56	1.04
487144598	LHCENT3_R	LHCENT3_R	0.2	0	0	0	0	0	0	0.22	0.26	0.31	0	0	1.68	4.18	4.88	2.38	4.38	3.5	4.38	1.56	5.88	6.84	0.96	0.58	1.79	0.58	1.82	2.54	2.77	2.99	0	1.64	0	0	0	0	0	1.3	4.38	1.64	2.26	2.57	0	0.31	0	0.19	0.17
5813082459	CRE054_R	CRE054_R	0	0	0	0	0	0	0	0	0	0	0.33	0	0	0	0	0	0	0	0	0	0	0	0.24	0	0.26	0	0.52	0.28	0.23	1	0	1.64	0	0	0	0	0	0.32	1.25	0.55	0.13	0.16	0	0	0.2	0	0
829598814	CRE054_R	CRE054_R	0	0	0	0	0	0	0	0	0	0	0	0	0	0	0	0	0	0	0	0	0	0	0.72	0	0	0.29	0	0	0	0.25	0	1.09	0	0	0	0	0	0.97	0.21	0	0.13	0	0.22	0	0.2	0	0
922354084	CRE054_R	CRE054_R	0	0	0	0	0	0	0	0	0	0	0	0	0	0	0	0	0	0	0.36	0	0	0	0	0	0	0	0	0	0	0.5	0	1.09	0.19	0	0	0	0	0.65	0.21	0.27	0.13	0.16	0	0	0	0	0.17
5813033196	CRE054_R	CRE054_R	0	0	0	0	0	0	0	0	0	0	0	0	0	0	0	0	0	0	0	0	0	0	0	0	0	0	0	0.28	0	0	0	0	0	1	0	0	0	1.3	0.21	0	0.13	0	0	0	0	0	0
830634936	CRE054_R	CRE054_R	0	0	0	0	0.31	0	0	0	0	0	0	0	0.34	0	0	0	0	0	0	0	0	0	0	0	0	0	0.26	0	0.23	0	0	0.55	0.19	0	0	0	0	0	0.83	0	0.27	0.16	0	0	0	0.19	0
862671913	CRE054_R	CRE054_R	0	0	0	0	0	0	0	0	0	0	0	0	0	0	0	0	0	0	0	0	0	0	0	0	0	0	0	0	0	0	0	0	0	0.33	0.2	0	0	0.32	0	0	0	0.16	0.22	0	0	0	0
892376241	SMP570_R	SMP570_R	0	0	0	0	0	0	0	0	0.53	0.31	0	0	0	0	1.39	0	0.4	0.39	0.36	0	0	0	0	0	0	0	0	0	0	0	0	0	0	0	0	0	0	0	0	0	0	0	0	0	0	0	0
861683024	SMP570_R	SMP570_R	0	0	0	0	0	0.91	0	0	0.26	0	0	0	0	0.7	0	0	0	0	1.46	0	0	0	0	0	0	0	0	0	0	0	0	0	0	0	0	0	0	0	0	0	0	0	0	0	0	0	0
5813039962	SMP570_R	SMP570_R	0	0	0	0	0	0	0	0	0	0	0	0	0	1.05	1.05	0	0	0	1.09	0	0	0	0	0	0	0	0	0	0	0	0	0	0	0	0	0	0	0	0	0	0	0	0	0	0	0	0
894020730	MBON31(a'1a)_R	MBON31(a'1a)_R	0.2	0.17	0	0	0	0	0.46	0	0	0.63	0	0	0	0	0	0.4	0.4	0	0	0	0	0.53	0.72	0	0	1.16	0.26	0.85	0.92	0.5	1.5	0	1.54	0	2.17	1.93	3.23	0	1.25	0.55	1.86	1.12	0.66	1.57	1.21	2.8	1.39
611037750	SMP122_L	SMP122_L	0	0	0	0	0	0	0	0	0	0	0	0	0	0	0	0	0.4	0	0	0	0	0	0	0	0	0	0	0	0	0	0.56	0	0.19	0	0.59	0	0	0	0	0	0	0	0	0.63	0.4	0	0.17
550422384	SMP115_R	SMP115_R	0	0	0	0	0	0	0	0	0	0	0	0	0	0.35	0	0	1.59	0	0	0	0	2.63	0	0.86	0.26	1.16	0	0	0.46	0	3.55	0	2.3	0	0.79	2.14	3.42	0	0.21	0	0.66	0	2.19	2.82	1.41	1.87	2.08
5813055800	LHPD5d1_R	LHPD5d1_R	0	0	0	0	0.31	0.91	0.46	0.22	0	0.63	0.33	0.33	0.34	0	0	0	0.4	0	0	0	1.6	0	0.72	0.86	1.79	1.74	1.56	1.13	0.23	0.25	0.93	0	0.96	0.33	0.59	0.21	1.52	0	0.42	1.37	0.66	0.16	0.22	0.31	0	0.37	0.52
387568523	LHPD5d1_R	LHPD5d1_R	0	0.17	0.56	0	0	0	0	0	0	0	0.33	0	0.34	0	0.35	0	0	0	0	0.31	0	0.53	0.24	0.29	0.26	0.58	1.04	0.56	0.46	0.75	1.12	0	0.77	0	2.37	0	0.19	0	0.42	1.1	0.8	0.16	0.66	0	0.2	0	0.52
5813019850	CRE048_R	CRE048_R	1.02	1.22	0	1.39	0	3.66	0.92	1.08	0.79	3.46	3.27	0	0	0	0	0	0	0	0	1.25	1.6	0	0.24	0.58	0	0.29	1.3	0	0	0.25	0.56	1.09	1.92	0	2.57	0	1.52	0	0.21	0	0.27	0.32	0	0.94	0	0.37	0.35
361445621	SMP108(ADM05)_L	SMP108(ADM05)_L	0	0	0	0	0	0	0	0	0	0	0	0	0	0	0	0	0	0	0	0.31	0.53	0	1.44	0.86	2.55	0.87	1.3	1.69	1.85	1.24	0	0	0.58	0	0.2	1.07	0.19	0.32	0	0	0.27	0.32	0.66	1.25	1.61	2.24	0.52
296885362	SMP126_L	SMP126_L	0	0	0	0	0	0	0	0	0	0	0	0	0	0	0	0	0	0	0	0.31	0	0.53	1.44	0	0	0.58	1.04	3.1	1.15	2.24	0.75	0	0.96	0	1.58	1.93	0.57	0	0	0	0.13	0	1.31	3.45	0.8	0.75	0.52
518217691	Leaves Body	Leaves Body	1.63	4	0	0.69	0.94	1.22	0.46	2.6	0.26	0.31	1.31	2.61	0	4.53	5.23	5.95	6.77	2.33	6.2	0	7.49	5.79	0.24	0.58	0	0.29	0	0	0	0.5	0	0	0.58	0	0.99	0.64	0.19	0	0	0	0	0	0	0	0	0	0
704466265	MBON12(y2a'1)_R	MBON12(y2a'1)_R	0	0	0.56	0	0.31	0	0.46	0	0	0	0	0	0	0	0	0	0	0	0	1.88	0	0	1.92	0	1.28	4.65	1.56	2.82	2.54	0.75	0	0	0	0	0	0	0	0.32	0	0	0.13	0	0	0	0	0	0
861665641	MBON12(y2a'1)_R	MBON12(y2a'1)_R	0	0	0.56	0	0.31	0	1.38	0.22	0	0.31	0	0	0	0	0	0	0	0	0	0.62	0.53	1.05	1.2	0.86	1.79	0.58	2.34	1.13	3	0.5	0	0.55	0.19	0	0	0	0	0.32	0.21	0	0.13	0.32	0	0	0	0	0
326817334	SMP012_R	SMP012_R	0	0	0	0	0	1.22	0	0	0	0	0.33	0	0	2.79	0	3.97	4.78	0	0	0	2.14	1.58	0	0	0	0	0	0	0	0	0	1.09	0	0	0	0	0.19	0	0	0	0.13	0.16	0	0	0	0.19	0
486880919	SMP012_R	SMP012_R	0	0	0	0	0	0.61	0.46	0	0	0	0	0	0.34	2.09	0	0	0	0	0	0	1.07	0	0	0	0	0	0	0	0	0	0	0	0	0	0	0	0	0	0	0	0	0	0	0.31	0	0	0
675136878	CRE070_R	CRE070_R	0	0	0	0	0	0	0	0	0	0	0	0	0	0	0	0	0	0	0	0	0	0	0	0	0	0	0	0	0	0	0	0	0	0	0	0	0	0	0	0	0	0	0	0	0	0	0
329646990	SMP568_d_R	SMP568_d_R	0	0	0	0	0	0	0.46	0	0	0.31	0	0	0	0	0.35	0	0	0	0	0	0	0.53	1.92	0.58	0	0.29	0.26	0.56	0.23	1.24	0.37	0	0.58	0	0.2	0.43	0	0	0	0	0	0	1.75	0.31	0.6	0.75	0.35
5813020857	SMP568_d_R	SMP568_d_R	0	0	0	0.46	0	0.3	0	0	0	0	1.31	0	0	0	0	0.4	0.4	0	0	0	0	0.53	1.2	0	0	0.58	0.78	0.85	0.69	0	0.19	0	0.19	0	0.4	0.43	0.76	0	0	0	0.27	0	1.31	0	1.01	0.75	0.87
547552266	MBON33(y2y3)_R	MBON33(y2y3)_R	0	0	0	0	0	0	0	0	0	0	0	0	0	0	0	0	0	0	0	0	0	0	0	0	0	0	0	0	0	0	0	0	0.19	0	0.59	0	0.19	0	0	0	0	0	0	0	0	0	0
1653139353	AVLP494_R	AVLP494_R	0	0	0	0	0	0	0	0	0	0	0	0	0	0	0	0	0	0	0.36	0	0	0	0.48	0	0.77	0	0.78	1.69	1.39	0.75	0	0	0	0	0	0	0	0	0	0	0	0	0	0	0	0	0
948851462	AVLP494_R	AVLP494_R	0.2	0.17	0	0	0	0	0	0	0	0.31	0	0	1.35	0	0	0	0	0.39	0.36	0	0	0	0.48	0	0.26	0.58	1.3	1.13	0.92	0.75	0	0	0	0	0	0	0	0	0	0	0	0	0	0	0	0	0
5813053805	AVLP494_R	AVLP494_R	0	0	0	0	0	0.61	0	0	0	0	0	0	0.67	0	0	0	0	0.78	0.36	0	0	0	0	0	0	0	0.52	0.56	0	0	0	0	0	0	0	0	0	0	0	0	0	0	0	0	0	0	0
488581156	(MBDLaxon2)	SEZ4.1 (MBDLaxon2)	4.28	3.3	2.22	2.78	3.14	5.18	2.76	2.38	3.42	5.03	3.59	2.94	1.35	5.23	2.79	3.97	1.99	3.5	2.92	0	1.6	0	0	0.86	1.02	0.87	0.26	0	0	0.25	0.19	0	0	0	0	0.21	0	0	0	0	0.27	0	0	0	0	0.56	0
423748579	LHPV10d1_R	LHPV10d1_R	0	0	0	0	0	0	0	0	0	0	0	0	0	0.35	0	0.4	0	0	0	0.31	0.53	1.05	0	0	0	0	0.78	0.28	0	0	0.37	2.73	0.96	4.32	0.4	0.21	1.14	1.95	1.04	0.82	0.93	1.44	0.22	2.51	1.01	1.12	0.69
5813021728	LHPD2a4_c_R	LHPD2a4_c_R	0	0	0	0	0	0	0	0	0	0	0	0	0	0	0	0	0	0	0	0	0	1.05	0	0.86	1.79	0.87	0.26	0	0.46	0	0.37	0	0	0	0.2	0	0	0.65	0.21	0.55	1.33	0.32	0.44	0.31	0.4	2.43	1.04
640963092	LHPD2a4_c_R	LHPD2a4_c_R	0	0	0	0	0	0	0	0	0	0	0	0	0	0	0	0	0	0	0	0.62	0	0.53	0	0.29	0.51	0.29	0	0	0	0	0	0	0	0	0.2	0.21	0.19	0	0.21	0	0.93	0.64	1.75	0	0.8	1.49	1.56
485585976	SMP177(PDL05)_L	SMP177(PDL05)_L	0	0	0	0	0	0	0	0	0	0	0	0	0	0	0	0	0	0	0	0	0.53	0	0	0	0	0	0	0	0	0	0.19	2.73	0.19	2.33	0.2	0	0.19	3.9	3.96	4.38	2.12	0.96	1.09	0	0.8	1.68	0.69
518899665	LHPV4m1_R	LHPV4m1_R	0	0	0	0	0	0	0	0	0	0.31	0	0	0	0	0	0	0	0	0	0	0	0	0	0	0.26	0	0	0	0	0	0	3.28	0	1.66	0	0	0	0.97	4.38	3.84	2.66	4.01	0.44	0	0.6	0	0.17
576502536	LHPD2c7_R	LHPD2c7_R	0	0	0	0	0	0	0	0	0	0	0	0	0	0.35	0	0	0.4	0	0	0	0	0	0	0	0	0	0	0	0	0.5	0.75	0	0	0.66	1.19	0.86	1.71	0	0.83	0	0.8	1.61	0	0	0.2	0.19	0.35
579234980	LHPD2c7_R	LHPD2c7_R	0	0	0	0.23	0	0	0	0	0.79	0	0	0	0	0	0	0	0	0	0	0.31	0	0	0	0	0	0.58	0	0	0	0	0.56	1.09	1.15	0	0.4	0.86	1.33	0	0.83	0.27	0.8	0.64	0.22	0	0.6	0.19	0.35
725701350	LHPV10d1(PDM09)_L	LHPV10d1(PDM09)_L	0	0	0	0	0	0	0	0	0	0	0	0	0	0	0	0	0	0	0	0	0	1.05	0.48	0	0	0	0.26	0	0	0	0.56	1.64	0.38	2.66	0.2	1.28	0.95	1.3	1.46	1.37	0.13	0.8	2.84	2.19	0.6	0.56	1.39
488572496	SMP123_L	SMP123_L	0	0	0	0	0	0	0	0	0	0	0	0	0	0	0	0	0.4	0	0	0	0	0	0	0	0	0	0	0	0	0	1.31	0	0	0	0	1.07	0	0	0	0	0	0	0.22	0	0.2	0	0
547240545	SMP123_L	SMP123_L	0	0	0	0	0	0	0.46	0	0	0	0	0	0	0	0	0	0	0	0	0	0	0.53	0	0	0	0	0	0	0	0	0.37	0	0.38	0	0.2	0.21	0.95	0	0	0	0	0	0	0.31	0	0	0
487187476	SIP087_R	SIP087_R	0	0	0	0	0	0	0	0.22	0	0.94	0.33	0	0	0	0	0.4	0.8	0	0	0.31	0	1.58	0.72	0.58	0	0.87	0.26	1.13	0.23	0	0.37	1.09	0.58	1	0.2	0.43	0.95	1.62	0.62	0.82	0.8	0.48	1.31	0.63	0.4	0.56	1.04
487925063	MBON04(B'2mp_bilateral)_R	MBON04(B'2mp_bilateral)_R	0	0	0	0	0	0	0	0	0	0	0	0	0	0	0	0	0	0	0	0	0	0	0	0	0	0	0	0	0	0.25	0	3.28	0.19	1.99	0	0.21	0.19	3.25	3.75	4.66	1.59	1.28	0.44	0.31	1.21	0.56	0.69
517514588	SMP443_R	SMP443_R	0.61	0.17	0	0.23	0	0.3	0	0	0	0	0	0.98	0	0.35	1.39	3.57	2.39	1.56	2.55	0.94	2.67	0.53	0.24	1.73	2.3	1.16	0	0.56	2.31	1	0.19	0	0	0	0	0.21	0	0	0	0	0	0	0	0	0	0	0
449205588	LHPD2a4_b_R	LHPD2a4_b_R	0	0	0	0	0	0	0	0	0	0	0	0	0	0	0	0	0	0	0	0	0	0	0	0	0	0	0	0.28	0	0	0	0	0	0	0.2	0.21	0	0	0	0.27	1.33	1.77	0.88	0.94	0.8	0.93	1.04
768192947	LHPD2a4_b_R	LHPD2a4_b_R	0	0	0	0	0	0	0	0	0	0	0	0	0	0	0	0	0	0	0	0	0	0	0	0	0	0	0	0	0	0	0	0	0	0	0	0	0	0	0.83	0.27	3.45	2.25	1.53	0.31	0.4	0.75	0.17
5812980109	SMP568_b_R	SMP568_b_R	0	0	0	0.23	0	0.3	0	0	0	0	0	0	0	0.35	0.35	0	0.8	0	0	0	0	2.11	0.24	0	0.26	0	0.26	0.28	0.23	0.25	0	0	0.38	0	0.4	0.21	0	0	0	0	0.13	0	0.22	0.63	0.6	1.49	0
826136822	SMP568_b_R	SMP568_b_R	0	0	0	0	0	0	0	0	0	0	0	0	0	0	0	0	0	0	0	0.31	0	1.58	0.24	0	0	0	0.26	0	0	0.25	0	0	0	0	0	0	0.19	0.32	0	0	0.13	0.16	1.09	0.94	0.2	0.37	0.87
579575594	LHPV5e3_R	LHPV5e3_R	0	0	0	0	0	0	0	0	0	0	0	0	0	0	0	0	0	0	0	0	0	0	0	0.29	0.26	0.58	0	0	0	0	0.75	1.09	0.96	0	1.98	1.71	0.95	1.62	0.83	0.27	0.4	0.16	0.22	0.63	0.8	0.93	0.35
5813020996	SMP384(PDM09)_L	SMP384(PDM09)_L	0.41	0.17	0	0.46	0.31	0.3	0.46	0.22	0.26	0	0	0	0.34	0	1.05	0	0.4	0	0.36	0.31	0.53	0.53	2.16	0	0.26	0.29	0.26	0.85	0.69	0.5	0.56	0.55	0.77	0	0	0.21	0.19	0	0.21	0.27	0.4	0.48	0.66	1.25	0.6	0.56	0.17
862697175	SMP568_c_R	SMP568_c_R	0	0	0	0	0	0	0	0.22	0	0	0	0	0	0	0	0	0	0	0	0	0	0.53	0.24	0.29	0	0	0	0	0	0	0	0	0	0.33	0.2	0.21	0	0	0	0.27	0.13	0	0.22	0.31	0	0	0.17
736109737	SMP568_c_R	SMP568_c_R	0	0	0	0	0	0	0	0	0	0	0	0	0	0	0	0	0	0	0	0	0	0	0.24	0	0	0	0	0	0	0	0.19	0.55	0	0	0.4	0	0	0	0.21	0	0.53	0.32	0	0	0	0.19	0
457520516	(MBDLaxon2)	SEZ2.1 (MBDLaxon2)	4.48	1.91	2.22	2.08	7.55	2.13	3.69	4.55	3.68	3.46	2.61	3.59	3.37	2.79	2.79	2.38	2.39	3.11	4.38	0	3.74	1.58	1.44	0.86	1.28	0	0.26	0.85	0.69	0.25	0	0	0	0	0	0	0	0	0	0	0.27	0.16	0	0	0.4	0	0
540972196	SMP210_R	SMP210_R	0.81	0	0	0.23	0.63	0.3	0	0.22	0	0.31	0.33	0.33	0	0.7	0.35	0	0.4	0	0	0.31	1.6	1.58	0.48	0.29	1.28	0	0	0.56	0	0	0	0	0	0	0	0	0.38	0	0	0	0	0	0	0	0	0	0
510278853	SMP210_R	SMP210_R	0.61	0	0	0	0	0	0.92	0.22	0.26	0.31	0.33	0	0	0.35	0	0	0	0	0.36	0	1.07	0.53	0	0.29	0.51	0.29	0.78	0.56	0.69	0	0.37	0	1.54	0	0.4	0.43	0.19	0	0	0	0	0	0	0	0	0	0
675119034	SMP210_R	SMP210_R	0	0	0	0.23	0	0	0	0	0	0.63	0	0	0	0	0	0	0.8	0	0	0.94	1.07	0.53	0.48	0.29	0.51	0.87	0.26	0.28	0.69	0	0.19	0	0.58	0.33	0.59	0.43	0.57	0	0	0	0	0.16	0	0	0	0.19	0.52
393404592	SMP127_R	SMP127_R	0.61	0.52	0	0	4.4	0.61	0.46	1.73	0	1.26	0	0	0	0	0	0	0	0	0	0	0	0	2.4	0.58	0.51	1.45	2.86	1.97	1.39	2.99	0	0	0	0	0	0	0	0	0	0	3.19	2.73	0.66	0	0.2	0.37	0.35
544038123	mALD1_L	mALD1_L	0	0	0	0	0	0	0	0	0	0	0	0	0	0	0	0	0	0	0	0	0	0	0	0	0	0	0	0	0	0	0	0	0	0	0	0	0	0	0	0	0	0.16	0.22	0.31	0.4	0.19	1.04
520380132	SMP127_L	SMP127_L	0.41	3.13	0	0	3.77	1.52	1.38	3.25	0.26	0.94	0	0.33	0	0	0	0.4	0	0	0	0	0	0	1.44	0.86	0	1.16	1.3	2.54	1.15	1.99	0	0	0	0	0	0	0	0	0	0	4.12	1.28	0.66	0	0.4	0.93	0.35
796836697	CRE055_R	CRE055_R	0	0	0	0	0	0	0	0	0	0.63	0	0	0	0	0	0	0	0	0	0	0	0	0	0	0.26	0.87	0.26	0	0.23	0	0	0	0.38	0.66	0	0	0	0.65	0.21	0	0.4	0	0	0	0	0.19	0
829593966	CRE055_R	CRE055_R	0	0	0	0	0	0.3	0	0	0	0	0	0	0	0	0	0	0	0	0	0	0	0	0	0	0	0.58	0	0	0	0	0	0.55	0	0	0.2	0	0	0	0	0	0	0.16	0	0	0	0	0
673362451	CRE055_R	CRE055_R	0	0	0	0	0	0	0	0	0	0	0	0	0	0	0	0	0	0	0	0	0	0	0.24	0	0	0.58	0	0	0.23	0	0	2.19	0	0.33	0	0	0	0.32	0	0	0.27	0.48	0	0	0	0	0
798908816	CRE055_R	CRE055_R	0	0	0	0	0	0	0	0	0	0	0	0	0	0	0	0	0	0	0	0	0	0	0	0.29	0.26	0.29	0	0	0.23	0.25	0	0	0	0	0	0	0	0	0.42	0.27	0	0.32	0	0	0	0	0
800273538	CRE055_R	CRE055_R	0	0	0	0	0	0	0	0	0	0	0	0	0	0	0	0	0	0	0	0	0	0	0.24	0.29	0	0.29	0	0	0	0	0	0	0	0.33	0	0	0.19	0.32	0.21	0	0	0.32	0	0	0	0	0
5813011840	CRE055_R	CRE055_R	0	0	0	0	0	0	0	0	0	0	0	0	0	0	0	0	0	0	0	0.31	0	0	0.24	0	0	0	0	0	0.23	0	0	0	0	0	0	0	0	0.32	0.21	0.27	0	0.16	0	0	0	0.19	0
797187575	CRE055_R	CRE055_R	0	0	0	0	0	0	0	0	0	0	0	0	0	0	0	0	0	0	0	0	0	0	0.24	0	0	0	0	0	0.23	0	0	0.55	0	0	0	0	0	0.32	1.04	0	0.27	0.16	0	0	0	0	0
5813094619	CRE055_R	CRE055_R	0	0	0	0	0	0	0	0	0	0	0	0	0	0	0	0	0	0	0	0	0	0	0	0	0.26	0	0	0	0	0	0	0	0	0	0	0	0	0	0.42	0	0	0	0	0	0	0.19	0
700991872	SMP197_R	SMP197_R	0	0	0	0	0	0	0	0	0	0	0	0	0	0	0	0	0	0	0	0	0	0	0.96	0	0	0.58	0	0	0	0.75	0	0	0	1.66	0	0	0.38	0	0.21	0.55	0.27	0.48	0	0	0.4	0.19	0.52
610611010	SMP197_R	SMP197_R	0	0	0	0	0.63	0	0	0	0	0	0	0	0	0	0	0	0	0	0	0	0	0	0.48	0	0.77	0	0	0	0.46	0.25	0.56	0.55	0.19	0.33	0	0	0.38	0	0	0.55	0.4	0.48	0.22	0.31	0	0	0.17
673733299	SMP197_R	SMP197_R	0	0	0	0	0	0	0	0	0	0	0	0	0	0	0	0	0	0	0	0.31	0	0	0	0	0	0.29	0.26	0.28	0.46	0.25	0	0.55	0.38	0.33	0.4	0	2.09	0	0	0	0	0	0.22	0.31	0	0.19	0
517242832	(MBDLaxon2)	SEZ1.2 (MBDLaxon2)	7.13	1.74	0	1.85	0.94	0	0.46	8.01	1.58	0.31	0.33	0.33	7.41	3.83	4.88	4.76	0	8.17	4.01	0	0	0	0	0	0	0	0	0	0	0	0	0	0	0	0	0	0	0	0	0	0	0	0	0	0	0	0
581678043	CRE051_R	CRE051_R	0	0	0	0.23	0	0	0.46	0.22	0	0.31	0	0.65	0	0	0.35	0	0	0	0	0.31	0	0	0	0.29	0.51	0	0.26	0	0	0.25	0	0	0	0	0	0	0	0	0	0.27	0.27	0.48	0	0	0.4	0.19	0.35
5812982924	CRE051_R	CRE051_R	0	0	0	0	0	0	0.46	0.22	0	0	0	0	0	0	0	0	0	0	0	0	0	0	0.24	0.29	0	0	0	0.28	0.23	0.25	0.37	0.55	0	0	0	0.21	0.19	0	0	0.27	0.66	0.96	0.22	0	0.2	0.75	0.52
706840303	CRE051_R	CRE051_R	0	0	0	0	0	0	0	0	0	0	0	0	0	0	0	0	0	0	0	0	0	0	0.24	0	0	0	0	0.28	0	0	0	0.55	0	0.33	0.2	0	0	0.32	0.21	0.27	0.13	0	0	0	0	0.19	0
673085197	CRE051_R	CRE051_R	0	0.35	0	0	0	0	0	0	0	0	0	0	0	0	0	0	0	0	0	0	0	0	0	0	0	0	0	0	0.23	0	0	0	0.19	0	0.2	0.43	0	0	0.21	0	0.27	0.32	0.66	0	0.2	0.19	0.17
5813022234	MBON30(y1y2y3)_R	MBON30(y1y2y3)_R	0.2	0.17	0	0.69	0	1.83	1.38	0	0	1.57	0.98	0	0	0	0	0	0	0	0	1.25	0	0	0	0	0	0	0	0	0	0.25	0	0	0	0	0	0	0	0	0	0	0	0.16	0	0	0	0	0.17
609587594	SIP011_R	SIP011_R	0	0	0	0	0	0	0	0	0	0	0	0	0	0	0	0	0	0	0	0	0	0.53	0.24	0	0	0	0	0	0	0	0	0	0	0	0	0	0	0	0.21	0	0	0.16	0.88	0	0.4	0.19	0.52
609591758	SIP011_R	SIP011_R	0	0	0	0	0	0	0	0	0	0	0	0	0	0	0	0	0	0	0	0	0	0	0	0	0	0	0	0	0	0	0.19	0	0	0	0	0	0	0	0	0	0	0	2.19	0.31	0.8	0.56	0.87
609591823	SIP011_R	SIP011_R	0	0	0	0	0	0	0	0	0	0	0	0	0	0	0	0	0	0	0	0	0	0	0	0	0	0	0	0	0	0	0	0	0	0	0	0	0	0	0	0	0.27	0	1.09	0	1.21	0.37	1.56
609591891	SIP011_R	SIP011_R	0	0.35	0	0	0	0	0	0	0	0	0	0	0	0	0	0	0	0	0	0	0	1.05	0	0	0	0	0	0	0	0	0	0	0	0	0	0	0	0	0	0	0.27	0	0.44	0	0.2	0.37	0.52
5812982994	AVLP496_R	AVLP496_R	0	0	0	0	0	0	0	0	0	0	0	0	0	0	0	0	0	0	0	0.31	0	0	1.68	0	0.77	0.29	0.52	0	0	1.24	0	0	0	0	0	0.21	0	0	0	0	0	0	0.22	0	0	0	0
1013636956	AVLP496_R	AVLP496_R	0	0	0	0	0	0	0.46	0	0	0	0	0	0	0	0	0	0	0	0	0.31	0	0	0	0.29	0	0	0	0	0	0.5	0	0	0	0	0.2	0.64	0	0	0	0	0	0	0	0	0	0	0.17
5813058350	AVLP496_R	AVLP496_R	0	0	0	0	0	0	0.46	0	0.26	0	0	0	0	0	0	0	0	0	0	0	0	0	0.48	0.29	0.51	0	0	0	0	0.25	0	0	0	0	0	0	0	0	0	0	0	0	0.22	0	0	0	0
1073314797	AVLP496_R	AVLP496_R	0	0	0	0	0	0	0	0	0	0.63	0.33	0	0	0	0	0	0	0	0	0	0	0	0	0	0.51	0	0	0	0.46	0	0	0	0.19	0	0.2	0.43	0.19	0	0	0	0	0	0	0	0	0	0
5813097634	AVLP496_R	AVLP496_R	0	0	0	0	0	0	0	0	0	0	0	0	0	0	0	0	0	0	0	0.31	0	0	0	0.29	0.26	0.29	0	0	0	0.25	0	0	0	0	0	0	0	0	0	0	0	0	0	0	0	0	0
548712377	SMP384_R	SMP384_R	0	0.35	0	0.46	0	0	0.92	0.22	0.26	1.26	0.33	0.33	0	0.7	0.35	0.4	0.8	0.78	0.36	0.62	0.53	1.05	0.48	0.29	0.26	0.29	0	1.13	0.46	0.5	0.19	0	0.58	0	0.2	1.5	0.38	0.32	0.42	0	0	0.32	0.88	1.88	0.6	0	0.35
549282467	SMP593(SCB014)_R	SMP593(SCB014)_R	0	0	0	0	0.31	0.3	0	0	0	0	0	0	0	0	0	0.4	0	0	0	0	0	0	0	0	0	0	0	0	0	0	0	0	0	0	0	0	0	0	0	0	0.13	0.16	0	0	0	0.19	0
917919724	CRE066_R	CRE066_R	0	0	0	0	0	0	0	0	0	0	0	0	0	0	0	0	0	0	0	0	0	0	0	0	0	0	0	0.28	0	0	0	0.55	0	0.66	0	0	0	0	0.21	0.82	0.27	0.64	0	0	0	0	0
760690116	CRE066_R	CRE066_R	0	0	0	0	0	0	0	0	0	0	0	0	0	0.35	0	0	0	0	0	0	0	0	0	0	0	0	0	0.28	0	0	0	0	0	0.66	0	0	0	0	0.62	0.55	0.27	0.8	0	0	0	0	0
5813021602	SMP198_R	SMP198_R	0.41	0	0.56	3.01	0	2.13	2.3	0.22	0.53	1.57	0.65	0	0	0.35	0	0	0.4	0.78	0	0.62	0	0	0.72	0.86	4.85	2.91	2.08	0.56	2.31	0.75	0.37	0	0.19	0	0	0	0	0	0	0	0.27	0	0	0.31	0	0	0.17
550617370	SMP247_R	SMP247_R	0	0	0	0	0	0	0	0	0	0	0	0	0	0	0	0	0	0	0	0	0	0.53	1.44	0	0	0	0.78	0.28	0	1.24	0	0	0.19	0	0	0	0.38	0	0	0	0	0	0.44	0	0	0	0.17
519940322	SMP247_R	SMP247_R	0	0	0	0	0	0	0	0	0	0	0	0	0	0	0	0.4	0	0	0	0	0	0	0.24	0	0.26	1.16	0.26	0	0.46	0.25	0	0	0.58	0	0.2	0	0.19	0	0	0	0.53	0	0.88	0.63	0.2	0.19	0.52
549252548	SMP247_R	SMP247_R	0	0	0	0	0	0	0	0	0	0	0	0	0	0	0	0	0	0	0	0	0	0	0	0.29	0	0	0.26	0	0	0.75	0	0	0	0	0	0	0	0	0	0	0.13	0	0	0	0	0	0
518925962	SMP593(SCB014)_L	SMP593(SCB014)_L	0	0	0	0	0	0	0	0	0.26	0.31	0	0	0	0	0	1.19	0	0.39	0	0	0	0	0	0	0	0	0	0	0	0	0	0	0	0	0	0	0	0	0	0	0	0	0	0.31	0	0	0
667857582	LHPV7c1_R	LHPV7c1_R	0	0	0	0	0	0	0	0	0	0	0	0	0	0	0	0	0	0	0	0	0	0	0	0	0	0	0	0	0	0	0	0	0.77	0	0.2	0	0	0	0	0.27	0.27	0	0	0	0	0.19	0
511271574	LHCENT8_R	LHCENT8_R	0	0	0	0	0	0	0	0	0	0.31	0	0	0	0	0	0	0	0	0	0	0	0	0	0	0	0.87	0.78	1.41	1.15	0	0	1.64	0	0.33	0.2	0	0	1.3	1.04	1.37	0.66	1.61	1.31	0	0	0.37	0.35
360284300	LHCENT8_R	LHCENT8_R	0	0	0	0	0	0	0	0	0	0	0	0	0	0	0	0	0	0	0	0	0	0	0.24	0	0	0	0	0	0	0	0	1.09	0	0	0	0	0.19	0.65	0.21	1.64	0	0.32	0.44	0	0.2	0.19	0
329566174	OA-VPM3(NO2/NO3)_R	OA-VPM3(NO2/NO3)_R	0.81	0.7	0.56	0.23	0.31	0.3	0	0.22	0	0.63	0.65	0.65	0.34	0.35	0.7	0.4	0.8	0	0	0	0	0	0	0.29	0	0.58	0.52	0	0.23	0	0	1.09	0.38	0	0.4	0	0	1.3	0	0.55	0	0	0.22	0	0	0	0
612336669	AVLP493_R	AVLP493_R	0	0	0	0	0	0	0	0	0	0	0	0	0	0	0	0	0	0	0	0	0	0	0.24	0	0.26	0	1.04	0	1.62	0.25	0	0	0.19	0	0.59	0.21	0	0	0	0	0.13	0	0	0	0	0	0
888146447	AVLP493_R	AVLP493_R	0	0.35	0	0	0	0	0	0	0	0	0.33	0	0.34	0	0	0	0	0	0	0.31	0	0	0.24	0	0.26	0	0.26	0	0	1	0	0	0	0	0.4	0	0	0	0	0	0	0	0	0	0	0	0
486496648	SMP195_a_R	SMP195_a_R	0	0	0	0	0	0	0	0	0	0	0	0	0	0	0	0	0	0	0	0	0	0	0.72	0	0	0.58	0.78	0	0.23	0.25	0.19	0	0.58	0	0	0.86	1.14	0	0.42	0	0.66	0.64	0.66	0	0	0	0
765797569	SMP195_a_R	SMP195_a_R	0	0	0	0	0	0	0	0	0	0	0	0	0	0	0	0	0	0	0	0	0	0	0.24	0	0.26	0	0.52	0.28	0	0.5	0.37	0	0	0	1.58	0.64	0	0	0	0	0.93	0.64	0	0.31	0.2	0.19	0.17
641645610	SMP195_a_R	SMP195_a_R	0	0	0	0	0	0	0	0	0	0	0	0	0	0	0	0	0	0	0	0	0	0	0.24	0	0	0	0	0.56	0	0	0	0	0	0	0	0	0.57	0	0	0	0.13	0	0	0	0	0.19	0
5813098975	aIPg3_R	aIPg3_R	0	0	0	0	0	0	0	0	0	0	0	0	0	0	0	0	0	0	0	0	0	0	0	0	0	0.29	0	0	0	0	0	0	0	0	0	0.21	0	0	0	0	0.13	0	0.22	0.31	0.4	0.75	0
768590452	aIPg3_R	aIPg3_R	0	0	0	0.46	0	0	0	0	0.53	0	0.65	0	0	0	0	0.4	0	0	0	0.31	0	0	0	0	0	0	0	0	0	0	0	0	0	0	0	0.64	0	0	0	0	0	0	0.22	0.31	0.6	0.75	1.04
5813058310	SMP212_R	SMP212_R	0	0	0	0	0.31	0	0	0	0	0	0.33	0	0	0	0	0	0	0	0	0	0	0	0.96	0	0	0	0	0.28	0	0	0	1.64	0.38	0.33	0	0	0.19	0.32	0.83	0.55	0.27	0	0	0.31	0	0	0.35
702692200	SMP212_R	SMP212_R	0	0	0	0	0	0	0	0	0	0	0	0	0	0	0	0	0	0	0	0	0	0	0.24	0.58	0	0	0.52	0	0	0	0.19	0	0	0	0	0.64	0.19	0	0.21	0	0.27	0.48	0	0	0	0	0
893338749	SMP212_R	SMP212_R	0	0	0	0	0	0	0	0	0	0	0	0	0	0	0	0	0	0	0	0	0	0	0	0	0	0	0	0	0	0	0	1.64	0	0.33	0	0.21	0.38	0.97	1.04	0	0.4	0	0	0	0	0.19	0
478591447	CL129_R	CL129_R	0	0	0	0	0	0	0	0	0	0	0	0	0	0	0	0	0	0	0	0	0	0	0	0	0	0	0	0	0	0	0	0	0	0	0.59	0	0.19	0.65	0	0	0	0	0	0	0	0	0
550280614	SIP010_R	SIP010_R	0	0	0	0	0	0	0	0	0	0	0	0	0	0	0	0	0	0	0	0	0	0	0	0	0.77	0	0	0.28	0	0	0	0	0	0	0	0	0.19	0	0	0	0	0	0	0	0.6	0	0
609591880	SIP010_R	SIP010_R	0	0	0	0	0	0	0	0	0	0	0	0	0	0	0	0	0	0	0	0	0	0	0.24	0.29	0	0	0	0	0.46	0	0	0	0	0	0	0.21	0	0	0	0	0	0	0	0.31	0.4	0	0
609587511	SIP010_R	SIP010_R	0	0	0	0	0	0	0	0	0	0	0	0	0	0	0	0	0	0	0	0	0	0	0	0	0	0	0	0	0.23	0	0	0	0	0	0	0.21	0	0	0	0	0	0	0	0	0.2	0	0.35
609591989	SIP010_R	SIP010_R	0	0	0	0	0	0.3	0	0	0	0	0	0	0	0	0	0	0	0	0	0	0.53	0	0	0	0	0	0	0	0	0	0	0	0	0	0.2	0	0	0.32	0	0	0	0	0.44	0.94	0.8	0.56	0.87
672352543	MBON10(B'1)_R	MBON10(B'1)_R	0	0	0	0	0	0	0	0	0	0.31	0	0	0	0	0.35	0	0.4	0	0.36	0.94	0	0	0.24	0.86	0	0.87	0.78	0	0.23	0.25	0	0	0	0.33	0.2	0	0	0	0.21	0.27	0	0	0	0.63	0.2	0.37	0.17
613719036	MBON10(B'1)_R	MBON10(B'1)_R	0	0	0	0	0	0	0	0	0	0	0	0	0	0.35	0	0	0	0	0	0.31	0	0	0	0.29	0.26	0.29	0.52	0.28	0.23	0.5	0	0	0	0	0	0.21	0	0	0.21	0.27	0.53	0.16	0.22	0.31	1.21	0	0
768555687	MBON10(B'1)_R	MBON10(B'1)_R	0	0	0	0.23	0	0	0.46	0	0	0	0	0	0	0	0	0	0	0	0	0.31	0.53	0	0.24	0.29	0.26	0.29	0.52	0	0.46	0	0.19	0	0	0	0	0	0	0	0	0.27	0.53	0.48	0	0	0.4	0.19	0.52
448342846	CRE075_R	CRE075_R	0	0	0	0	0	0	0	0	0	0	0	0	0	0	0	0	0	0	0	0	0	0	0	0	0	0	0	0	0	0	0	0	0.38	0	0.2	0.21	0.19	0	0	0	0	0	0	0.31	0	0	0.35
766186252	SMP385(PDM09)_L	SMP385(PDM09)_L	0	0	0	0.46	0	0.61	0	0.22	0	0	0	0	0	0	0	0	0	0	0.36	0	0	0	0.24	0	0	0	0	0.28	0.23	0	0.37	0	0.19	0	0	0	0.19	0.32	0	0.27	0.13	0	0.22	0.31	0.6	0	0.35
578893446	SIP016_R	SIP016_R	0	0	0	0	0	0	0	0	0	0	0	0	0	0	0	0	0	0	0	0	0	0	0.24	0.29	0	1.16	0	0	0.92	0	0.19	0.55	0	0	0.2	0	0	0.32	0.42	0.27	1.2	0.64	0.22	0	0.2	0.56	0
612648076	SIP016_R	SIP016_R	0	0	0	0	0	0	0	0	0	0	0	0	0	0	0	0	0	0	0	0	0	0	0.24	0.29	0	0	0	0	0	0	0	0	0	0	0	0	0	0	0	0.55	0.53	0.48	0	0	0	0	0
579596940	SIP016_R	SIP016_R	0	0	0	0	0	0	0	0	0	0	0	0	0	0	0	0	0	0	0	0	0	0	0	0	0.26	0	0	0	0.23	0	0.19	0	0	0	0	0	0	0.32	1.04	0.27	1.2	0.48	0.44	0	0	0	0
518183562	SIP016_R	SIP016_R	0	0	0	0	0	0	0	0	0	0	0	0	0	0	0	0	0	0	0	0	0	0	0	0	0	0	0	0	0	0	0	0	0	0.33	0	0	0	0	0	0	0.4	0.16	0	0	0	0.37	0
671660941	SMP568_a_R	SMP568_a_R	0	0	0	0	0	0	0	0	0	0	0	0	0	0	0	0	0	0	0	0	0	0	0	0	0	0	0	0	0.23	0.25	0.56	0	0.19	0	0	0.21	0	0	0	0	0	0	0.22	0.63	0.6	0.37	0.17
924737391	SMP568_a_R	SMP568_a_R	0	0	0	0	0	0	0	0	0	0	0	0	0	0	0.35	0	0	0	0	0	0	0	0	0	0	0	0	0	0	0	0.19	0	0.19	0	0	0.43	0	0.32	0	0.27	0.13	0.16	0.44	0	0	0	0.17
734754585	SMP568_a_R	SMP568_a_R	0	0	0	0	0	0	0	0	0	0	0	0	0	0	0	0	0	0	0	0	0	0.53	0	0	0	0	0	0	0	0	0.37	0	0	0	0	0.43	0	0	0.21	0.27	0.4	0	0.22	0.31	0	0.19	0.35
672697926	SMP568_a_R	SMP568_a_R	0	0	0	0	0	0	0	0	0	0	0	0	0	0	0	0	0	0	0	0	0	0	0	0	0	0	0	0	0	0	0	0	0	0	0	0	0	0	0.21	0	0.13	0	0	0	0	0.19	0
613394707	SMP555_R	SMP555_R	0	0	0	0	0.31	0	0	0.22	0.79	0.63	0.33	0	0.67	0	0	1.19	0	0.39	0	0	0	0	0	0	0.51	0	0	0	0	0	0	0	0	0	0	0	0	0	0	0	0	0	0	0.63	0	0	0.69
456833888	SIP090(SCB027)_R	SIP090(SCB027)_R	0	0	0	0	0	0	0	0	0	0	0	0	0	0	0	0	0	0	0	0	0	0	0	0	0	0	0	0	0	0	0.19	2.19	0	0.66	0	0	0.38	2.6	2.92	2.19	0.93	2.57	0.22	0	0	0.37	0.17
328611004	LHPV5e1_R	LHPV5e1_R	0	0	0	0	0	0	0	0	0	0	0	0	0	0	0	0	0	0	0	0.31	0.53	0	0	0	0	0.58	0	0	0	0	0.37	2.19	0.38	2.66	0.4	1.93	0.38	0.32	1.04	0.27	1.73	1.12	0.22	0	0.2	0.19	0.52
737491087	SMP377_R	SMP377_R	0	0	0	0	0	0	0	0	0	0	0	0	0	0	0	0	0.4	0	0	0	0	0	0	0	0	0	0.26	0	0	0	0.19	0	0	0	0.2	0.21	0	0	0	0	0	0	0	0	0	0	0.17
673405506	SMP377_R	SMP377_R	0	0	0	0	0	0	0	0	0	0	0	0	0	0	0	0	0	0	0	0	0	0	0	0	0	0	0	0	0	0	0	0	0	0	0	0	0	0	0	0	0	0	0	0	0	0	0
672723441	SMP377_R	SMP377_R	0	0	0	0	0	0	0	0	0	0	0	0	0	0	0	0	0	0	0	0	0	0	0	0	0	0	0	0	0	0	0	0	0	0	0	0	0	0	0	0	0	0	0	0	0	0	0
704785256	SMP377_R	SMP377_R	0	0	0	0	0	0	0	0	0	0	0	0	0	0	0	0	0	0	0	0	0	0	0	0	0	0	0	0	0	0	0	0	0	0	0	0	0	0	0	0	0	0	0	0	0	0	0
580326857	SMP377_R	SMP377_R	0	0	0	0	0	0	0	0	0	0	0	0	0.34	0	0	0	0	0	0	0	0	0	0	0	0	0	0	0	0	0	0	0	0	0	0	0	0	0	0	0	0	0	0	0	0	0	0
674420122	SMP377_R	SMP377_R	0	0	0	0	0	0	0	0	0	0	0	0	0	0	0	0	0	0	0	0	0	0	0	0	0	0	0	0	0	0	0	0	0	0	0	0	0	0	0	0	0	0	0	0	0	0	0
673741976	SMP377_R	SMP377_R	0	0	0	0	0	0	0	0	0	0	0	0	0	0	0	0	0	0	0	0	0	0	0	0	0	0	0	0	0	0	0	0	0	0	0	0	0	0	0	0	0	0	0	0	0	0	0
612738462	MBON03(B'2mp)_L	MBON03(B'2mp)_L	0	0	0	0	0	0	0	0	0	0	0	0	0	0	0	0	0	0	0	0	0	0	0	0.29	0	0.58	0	0	0	0	0.19	1.09	0.19	4.65	0	0	0	2.27	0.83	0	0.13	0.48	0	0	0	0	0
674100160	CRE052_R	CRE052_R	0	0.17	0	0	0.63	0	0	0	0	0	0	0	0	0	0	0	0	0	0	0.31	0	0	0	0.29	0	0	0	0	0	0	0.19	0	0	0	0	0	0.19	0	0.21	0.27	0.13	0.48	0	0	0	0.19	0.17
736173896	CRE052_R	CRE052_R	0	0	0	0	0	0	0	0	0	0	0	0	0	0	0	0	0	0	0	0	0	0	0.24	0	0.26	0	0	0	0	0	0	0	0	1.33	0	0.21	0	0	0.62	0.55	0.53	0.32	0	0	0	0	0
612703762	CRE052_R	CRE052_R	0.2	0	0	0	0	0	0	0	0.26	0	0	0	0	0.35	0	0	0	0	0	0	0	0	0	0	0	0	0	0	0	0	0.19	0	0	0	0	0	0	0	0.62	0	0.66	0.16	0.22	0	0.2	0.37	0
643739027	CRE052_R	CRE052_R	0	0	0	0	0	0.3	0	0	0	0	0	0	0	0	0	0	0	0	0	0.31	0	0	0	0	0	0	0	0	0	0	0	0.55	0.19	0	0	0	0	0.65	0.21	0.55	0.27	0.16	0.22	0	0	0.19	0
5813027592	SMP376_R	SMP376_R	0	0	0	0.23	0	0.3	0	0	0	0	0	0	0	0	0	0	0	0	0	0	0	0	0	0	0	0	0.52	0.28	0	0	0.56	0	2.11	0.33	1.58	1.93	2.09	0	0	0	0	0	0.22	0.94	0.2	0.19	0.35
5813032740	WEDPN4_R	WEDPN4_R	0	0	0	0	0	0	0	0	0	0	0	0	0	0	0	0	0	0	0	0	0	0	0	0	0	0	0	0	0	0	0	3.28	0	0.33	0	0	0	1.95	2.92	4.11	1.73	2.73	0	0	0	0.19	0
5901195498	SMP125_L	SMP125_L	0	0	0	0	0	0.91	0.92	0	0	1.57	0	0	0	0	0	0	0.8	0	0	0	0	0	0.96	0.29	0	0.87	3.38	1.97	0.46	1	0.19	0	0	0	0.4	0	0	0	0	0	0.8	0.16	0.22	0.31	0.2	0.19	0
5813055949	SMP175_R	SMP175_R	0	0	0	0.23	0	0	0	0	0	0	0	0	0.34	0.35	0	0	0	0	0	0	0	0	0	0	0	0	0	0	0	0	0.75	0	0.58	0	0.4	0.86	0.38	0	0	0	0.4	0	0	0.63	0.6	0	0.17
640596169	SMP419_R	SMP419_R	0.2	0	1.11	0	0.94	0	0	0	0	0	0	0.33	0	0	0	0	0	0	0	0	0.53	0	0	0	0	0	0	0	0	0	1.12	0	0.96	0	3.36	1.28	0.57	0	0	0	0.27	0	0	0	0.2	0	0.35
703900244	CRE042(ADM10)_L	CRE042(ADM10)_L	0	0	0	0	0	0	0	0	0	0	0	0	0	0	0	0	0	0	0	0	0	0	0	0	0	0	0	0	0	0	0	0	0	0	0	0	0	0	0	0	0	0	0	0	0	0	0
484130600	SMP145_R	SMP145_R	0	0.17	0	0	0	0	0	0	0	0.31	0	0	0	0	0.35	0	0.4	0	0	0	0	0.53	0	0	0.26	0.29	0	0.28	0.23	0	0	0	0.19	0	0.2	0.21	0.38	0	0	0	0	0	0.22	0	0	0.19	0
508689623	CRE074_R	CRE074_R	0.2	0	0	0	0	0	0	0	0	0	0	0	0	0	0	0.4	0	0	0	0	0	1.58	0	0	0	0	0.52	0.28	0	0	0.56	0	1.73	0	0.99	2.57	0	0	0	0	0	0	0	0.31	0	0	0.17
483720758	SMP256_R	SMP256_R	0	0.7	0	0	0	0.3	1.38	0	0.53	0.94	0	0	0	0.35	0.35	1.19	0	0.39	0	2.19	0	0.53	1.2	1.15	3.32	1.16	0.26	1.13	2.31	0.75	0	0	0.19	0.33	0	0.21	0.38	0	0	0	0	0	0	0	0	0	0
449205611	LHPD2a4_a_R	LHPD2a4_a_R	0	0	0	0	0	0	0	0	0	0	0	0	0	0	0	0	0	0	0	0	1.07	0	0	0	0	0	0.26	0	0.23	0	0.19	0	0.19	0	0	0	0	0	0	0	0.66	0.48	0.22	0.31	0.4	0.37	0.35
417834021	LHPD2a4_a_R	LHPD2a4_a_R	0	0	0	0	0	0	0	0	0	0	0	0	0	0	0	0	0	0	0	0	0.53	0	0	0	0	0.29	0	0	0	0	0	0.55	0	0	0	0	0.38	0	0.42	0.27	0.4	0.8	0.88	0	0	0.37	0.17
355086967	SMP211_R	SMP211_R	0	0	0	0	0	0	0	0	0	0	0	0	0	0	0	0	0	0	0	0	0	0	0	0	0	0	0	0	0	0	0	0	0	0	0	0	0	0.65	0.62	0.55	0.27	0.96	0	0	0.6	0	0
731689147	SMP211_R	SMP211_R	0	0	0	0	0	0	0	0	0	0	0	0	0	0	0	0	0	0	0	0	0	0	0	0	0	0	0	0	0	0	0	0	0	0	0.4	0	0.57	0	0	0	0.13	0.16	0	0.63	0.6	0.75	0
892997744	SMP211_R	SMP211_R	0.2	0	0	0	0	0	0	0	0	0	0	0	0	0	0	0	0	0	0	0	0	0	0	0	0	0	0	0	0	0	0.19	1.09	0.19	0	0.2	0	0.38	0	0.21	0	0.4	0.16	0	0	0.2	0	0
669965108	CRE076_R	CRE076_R	0	0	0	0	0	0	0	0	0	0	0	0	0	0	0	0	0	0	0	0	0	0.53	0	0	0	0	0	0	0	0	0.75	0	0.38	0	0.99	0.64	0.19	0.32	0.62	0	0	0.8	0	0.31	0.8	0	0.52
516214576	SMP124_L	SMP124_L	0	0	0	0	0	0	0	0	0.26	0	0.33	0	0	0	0	0	0	0	0	0	0	0	0	0	0	0	0.26	0.28	0	0	1.12	0	0.38	0	0	0.86	0.57	0	0	0	0	0	0	0.31	0	0	0
486876782	SMP124_L	SMP124_L	0	0	0	0	0	0	0	0	0	0	0	0	0	0.35	0.7	0	0	0	0.36	0	0	0	0	0	0	0	0.26	0	0	0	0.75	0	0	0	0.4	0.64	0.57	0	0	0	0	0	0	0	0	0	0.17
1104790425	AVLP497_R	AVLP497_R	0	0	0	0	0	0.3	0.46	0	0	0.31	0	0	0	0	0	0	0	0.78	0	0	0	0	0	0	0	0	0.78	0.85	0	0.75	0	0	0.19	0	0	0.21	0	0	0	0	0.13	0	0.44	0	0	0	0
821728921	CL167_R	CL167_R	0	0	0	0	0	0	0	0	0	0	0	0	0	0	0	0	0	0	0	0	0	0	0	0	0	0	0	0	0	0	0.56	0	0.58	0	0.2	0	0.19	0	0	0	0	0	0	0	0	0	0
1134140939	CL167_R	CL167_R	0	0	0	0	0	0	0	0	0	0	0	0	0	0.35	1.05	0.4	0	0	0	0	0	0	0	0	0	0	0	0	0	0	0	0	0	0	0.4	0.21	0	0	0	0	0	0	0	0	0	0	0
821729349	CL167_R	CL167_R	0	0	0	0	0	0	0	0	0	0	0	0	0	0	0	0	0	0	0	0	0	0	0	0	0	0	0	0	0	0	0	0	0	0	0	0	0	0	0	0	0	0	0	0	0	0	0
549597974	SMP142_R	SMP142_R	0	0	0	0	0	0	0	0	0	0	0	0	1.01	0	0.35	0.4	0	0.39	0.73	0	0.53	0.53	0	0	0.26	0	0	0	0	0	0	0.55	0	0	0	0	0.19	0	0	0	0.13	0	0	0	0.2	0	0.17
1139667240	MBON13(a'2)_R	MBON13(a'2)_R	0	0	1.11	0	0	0	0	0	0	0.31	0	0	0	0	0.35	0	0	0	0	0.94	0	0	0.48	3.75	0.51	1.74	1.82	0.85	2.08	1.49	0	0	0	0	0	0	0	0	0	0	0	0	0	0.31	0.2	0.37	0
643743142	(MBDLaxon1)	SEZ5 (MBDLaxon1)	1.63	3.48	0	1.62	0.31	0.91	0	2.38	0.79	1.89	1.63	0.98	0	0	0	0.4	0	0.78	0.36	0	0.53	0	0	0.86	0	0	0	0	0	0	0	0	0	0	0	0	0	0	0	0	0	0	0	0	0	0	0
673435566	(MBDLaxon1)	SEZ5 (MBDLaxon1)	0.41	0	0	0.69	0	1.22	0.46	0.43	0.79	0.31	1.31	0.33	1.68	0.35	0	0	0	0.78	0.73	0.31	0	0	0	0	0	0	0.52	0.85	0.23	0.25	0	0	0	0	0	0	0.19	0	0	0	0	0	0.22	0	0	0	0
673772244	(MBDLaxon1)	SEZ5 (MBDLaxon1)	1.83	1.22	0	0.46	0.63	3.05	3.69	0.22	1.32	0.31	2.94	0	0.34	0.35	0	0	0.8	0.78	1.09	0	0.53	1.05	0	0.29	0	0	0	0.28	0.23	0	0	0	0	0	0	0	0	0	0	0	0	0	0	0	0	0	0
642724189	(MBDLaxon1)	SEZ5 (MBDLaxon1)	0	0	0	0	0	0.3	0	0.22	0	0	0	0	0	0	0	0	0.4	0.39	0.36	0	0.53	0	0	0	0	0	0	0	0.23	0	0.93	0	0	0	0	0	0	0	0	0	0	0	0	0	0	0	0
644083764	(MBDLaxon1)	SEZ5 (MBDLaxon1)	2.24	2.43	0	1.16	0.31	0.91	2.76	1.52	0	0.31	1.63	2.61	0	0.35	0	0	0	0.39	0.36	0	0	0	0	0	0	0	0	0	0	0	0	0	0	0	0	0.21	0	0	0	0	0	0	0	0	0	0	0
641714522	(MBDLaxon1)	SEZ5 (MBDLaxon1)	0	0	0	0	0.31	0	0.46	0	0	0	0	0	0	0	0	0	0.4	0	0	0	0	0	0	0	0	0	0	0	0	0	0	0	0	0	0	0	0	0	0	0	0	0	0	0	0	0	0
643073880	(MBDLaxon1)	SEZ5 (MBDLaxon1)	0	3.3	0	2.31	0	0	0.92	2.38	0.53	1.89	0	1.63	0	0	0	0.79	0	0.39	0	0	0	0	0	0	0	0	0	0	0	0	0	0	0	0	0	0	0	0	0	0	0	0	0	0	0	0	0
641373426	(MBDLaxon1)	SEZ5 (MBDLaxon1)	0	0.17	0	0.23	0.31	0	0.46	0.22	0.26	0.31	0.98	0.33	0	0.35	0	0	0	0	0	0	0	0	0	0	0	0	0	0	0	0	0	0	0	0	0	0	0	0	0	0	0	0	0	0	0	0	0
1046506683	CRE066(AVM16)_L	CRE066(AVM16)_L	0	0	0	0	0	0	0	0	0	0	0	0	0	0	0	0	0	0	0	0	0	0	0	0	0	0	0	0.28	0	0	0	0.55	0	0.33	0	0	0	0	0.83	0.27	0.13	0.64	0	0	0	0	0
5812983811	CRE066(AVM16)_L	CRE066(AVM16)_L	0	0	0	0	0	0	0	0	0	0	0	0	0	0	0	0	0	0	0	0	0	0	0	0	0	0	0	0	0	0	0	0	0	0.33	0	0	0	0	0.83	0	0.4	0.16	0	0	0	0	0
488322846	SMP128_L	SMP128_L	0.61	1.22	0	0	1.57	0	0	0.87	0	0.63	0	2.61	0	0	0	0	0	0	0.36	0.31	0	0	1.44	0	0	1.16	3.12	1.69	0.46	1.99	0	0	0	0	0	0	0	0	0	0	0.66	1.12	0.22	0	0	0	0.17
642024743	SMP173_R	SMP173_R	0.2	0	0	0	1.57	0	0	0.43	0	0	0	0.98	0	0.35	0	0.4	0.8	0	0.36	0	0	0	0	0	0	0	0	0	0	0.25	0.19	0	0	1	0	0	0	0	0.21	0.55	0	0	0	0	0	0	0
643717679	SMP173_R	SMP173_R	0	0.52	0	0	0	0	0	0	0	0	0	0	0	0	0	0	0	0	0	0	0	0	0	0	0	0	0	0	0.23	0	0	0	0	0	0	0	0	0	0	0.82	0	0	0	0	0	0	0
546765551	SMP173_R	SMP173_R	0.41	1.57	0	0.69	0	0	0	0	0.26	0	0	0.65	0	0	0	0	0.4	0.39	0.36	0	0.53	0	0	0	0	0	0	0	0.23	0	0	0	0	0.33	0.2	0.21	0.38	0	0	0	0	0	0	0	0.2	0.19	0
612988814	SMP173_R	SMP173_R	0	1.04	0	0	0	0	0	0	0	0.31	0	1.31	0	1.39	0	0	0.8	0	0	0	0	0	0	0	0	0	0	0	0	0	0	0	0	0.66	0	0	0	0	1.25	1.1	0.13	0.16	0	0	0	0	0.17
422738252	SMP178_R	SMP178_R	0	0	0	0	0	0	0	0	0	0	0	0	0	0	0	0	0	0	0	0	0	0	0	0	0	0	0	0	0	0	0.19	0	0.19	1.33	0.79	0.43	0	0	0	0	0.13	0	0	0.63	0.2	0.19	1.04
482417237	SLP129_c_R	SLP129_c_R	0	0.17	0	0	0	0.61	0.92	0.22	0.26	1.89	0.98	0.65	0	0	0	0	0.4	0	0	0.31	0.53	0	0.96	0.58	0.77	0.87	0	0.28	2.08	0.75	0	0	0	0	0.2	0	0	0	0	0	0	0	0	0	0	0	0
583015749	SLP129_c_R	SLP129_c_R	0	0	0	0	0	0	0	0	0	0	0	0	0	0	0	0	0	0	0	0	0	0	0.96	1.15	0.77	0.29	0	0	0.46	0	0	0	0	0	0	0	0	0	0	0	0	0	0	0	0	0	0
581652283	SLP129_c_R	SLP129_c_R	0	0	0	0.23	0	0	0	0	0	0	0	0	0	0	0	0	0	0	0	0	0	0	0	0.29	0	0	0	0	0	1	0	0	0	0	0.4	0	0	0	0	0	0	0	0	0	0	0	0
575426742	SLP129_c_R	SLP129_c_R	0.2	0	0	0.46	0	0	0.92	0.22	0.79	0.31	0.98	0	0	0	0	0	0	0	0	0.62	0	0	0	0	0	0.87	0	0	0	0	0	0	0	0	0	0	0.19	0	0	0	0	0	0	0	0	0	0
613040803	CRE049_R	CRE049_R	0	0	0	0	0	0	0	0	0	0	0	0	0	0	0	0.4	0	0	0	0	0	0	0	0	0	0	0	0	0	0	0	0	0	0	0	0	0	0	0	0	0	0	0	0	0	0	0
480219247	SLP247_R	SLP247_R	0	0	0	0	0	0	0	0	0	0	0	0	0	0	0	0	0	0	0	0	0	0	0	0	0	0	0	0.28	0	0	0	0	0.19	0	0	0	0.19	0	0	0	0	0	0	0.31	0	0	0
1049946735	(MBDLaxon1)	SEZ4.2 (MBDLaxon1)	0	0.35	0	0	0	0	0	0.43	0.79	0	0	0	1.68	0	0.35	0	0	0	1.09	0	0.53	0	0	0	0	0	0	0	0	0	0	0	0	0	0	0	0	0	0	0	0	0	0	0	0	0	0
797194962	CRE020_R	CRE020_R	0	0	0	0	0	0	0	0	0	0	0	0	0	0	0	0	0	0	0	0	0	0	0	0	0	0	0	0.28	0	0	0	0	0	0	0	0	0	0	0	0	0	0.16	1.09	0	0.6	1.49	0.17
827889434	CRE020_R	CRE020_R	0	0	0	0.23	0	0	0	0	0	0	0	0	0	0	0	0	0	0	0	0	0	0	0	0	0	0	0	0	0	0	0	0	0	0	0	0	0	0	0	0	0	0.16	2.41	0	0.8	0.93	1.21
5813083780	SMP385_R	SMP385_R	0	0.35	0	0.23	0	0	0	0	1.05	0	0	0.33	0	0	0	0.79	0.4	0.39	0	0.31	0	0	0	0	0	0	0.52	0	0	0	0.37	0	0	0	0.2	0.86	0.19	0.32	0.21	0	0	0	0.22	0.31	0	0.37	0.17
5813040205	MBON30(y1y2y3)(AVM07)_L	MBON30(y1y2y3)(AVM07)_L	0.2	0	0	0.23	0	0.61	0	0.22	0	0.63	0.98	0	0	0	0	0	0	0	0	0.31	0	0	0	0.58	0	0	0	0.28	0	0.75	0	0	0	0	0	0	0	0	0	0	0.13	0	0	0	0	0	0
5813057162	SMP081_R	SMP081_R	0.41	0	0	0	0.63	0.61	0	0.22	0	0.31	0	0	0	0	0	0	0	0.39	0	1.25	0	0	0	0.29	0	0	0	0.28	0	0.75	0	0	0.96	0	1.19	0.43	0.57	0	0	0	0	0	0	0	0	0	0
361722354	SMP081_R	SMP081_R	0.2	0.17	0	0.23	0	0	0.46	0	0	0	0	0	0	0.35	0	0	0	0.39	0	0.62	0	0	0	0	0	0	0	0.85	0	0	0.37	0	0.96	0	0.99	0	0.38	0	0	0	0	0	0	0	0	0	0
5813078504	SIP070_R	SIP070_R	0	0.17	0	0	0.31	0	0	0	0	0.31	0	0	0	0	0	0	0	0	0	0	0	0	0	0	0	0	2.34	1.41	0.23	0	0	0	0	0	0	0	0	0	0	0	0	0.16	0.22	0	0	0	0
487191620	SIP070_R	SIP070_R	0	0	0	0	0	0	0.46	0	0	0	0	0	0	0	0	0	0	0	0	0	0	0	1.2	0	0	0	0.78	1.69	0.23	1.49	0	0	0	0	0	0	0	0	0	0	0	0	0	0	0	0	0.17
5813021600	SIP070_R	SIP070_R	0	0	0	0	0	0	0	0	0	0	0	0	0	0	0	0	0	0	0	0	0	0	0	0	0	0	0.52	0	0	0	0	0	0	0	0	0	0	0	0	0	0	0	0	0	0	0	0
5812980514	SIP070_R	SIP070_R	0	0	0	0	0	0	0	0	0	0	0	0	0	0	0	0	0	0	0	0	0	0	0	0	0	0.29	0	0	0	0	0	0	0	0	0	0	0	0	0	0	0	0	0	0	0	0	0
951018323	PLP042_c_R	PLP042_c_R	0	0	0	0	0	0	0	0	0	0	0	0	0	0	0	0	0	0	0	0	0	0	0	0	0	0	0	0	0	0	0	0	0	0	0	0	0	0.32	1.67	0.82	0.4	1.12	0.22	0	0.2	0.93	0.17
1224400894	PLP042_c_R	PLP042_c_R	0	0	0	0	0	0	0	0	0	0	0	0	0	0	0	0	0	0	0	0	0	0	0	0	0	0	0	0	0	0	0	0	0	0	0	0	0	0	0.42	0.55	0.13	1.61	0.22	0	0	0.75	0
550988122	SMP471_R	SMP471_R	0	0	0	0	0	0	0	0	0	0	0.33	0	0	0	0.35	0	0	0	0	0	0	0	0	0	0	0	0	0	0	0	0	0	0.38	0	1.19	0	0	0	0	0	0	0	0	0.31	0	0	0
1204063702	AVLP495_R	AVLP495_R	0	0	0	0	0	0	0	0	0	0	0	0	0	0	0	0	0	0	0	0	0	0	0	0	0	0.58	0	0	0	0	0	0	0	0	0	0.21	0	0	0	0	0	0	0	0	0	0	0.17
916456567	AVLP495_R	AVLP495_R	0	0	0	0	0	0.3	0	0	0	0	0	0	0	0	0	0	0	0	0	0	0	0	0	0	0	0	0	0	0.23	0	0	0	0	0	0.2	0	0	0	0	0	0	0.16	0.22	0	0	0.56	0
1010235132	AVLP495_R	AVLP495_R	0	0	0	0	0	0	0	0	0	0	0	0	0	0	0	0	0	0	0	0	0	0	0	0	0	0	0	0	0	0	0	0	0	0	0	0	0	0	0	0	0	0	0	0	0.2	0	0
1411784734	M_lvPNm25_R	M_lvPNm25_R	0	0	0	0	0	0	0	0	0	0	0	0	0	0	0	0	0	0	0	0	0.53	0	0	0	0	0	0.26	0	0	0	0.75	0	0.96	0.33	0.79	0	1.9	0.32	0	0	0.27	0.48	0	0	0	0	0
639276164	M_lvPNm25_R	M_lvPNm25_R	0	0	0	0	0	0	0	0	0	0	0	0	0	0	0	0	0	0	0	0	0	0	0	0	0	0	0	0	0	0	0	0	0.19	0.66	0.59	0	0.76	0	0	0	0.4	0.16	0	0	0	0	0
5813020800	SMP566_R	SMP566_R	0	0	0	0	0	0	0	0	0	0	0	0	0	0	0	0	0	0	0	0	0	0	1.68	0	0.51	0.29	0.26	1.41	0.69	0.5	0	0	0	0	0.4	0	0.57	0	0	0	0	0	0	0.31	0	0	0
514816333	SMP566_R	SMP566_R	0	0	0	0	0	0	0	0	0	0	0	0	0	0	0	0	0	0	0	0	0	0	0	0	0	0	0	0	0	0	0	0	0	0	0	0.21	0	0	0	0	0	0	0	0	0	0	0
422056521	SMP566_R	SMP566_R	0	0	0	0	0	0	0	0	0	0	0	0	0	0	0	0	0	0	0	0	0	0	0	0	0	0	0	0	0	0	0	0	0	0	0	0	0.19	0	0	0	0	0	0	0	0	0	0
422056477	SMP566_R	SMP566_R	0	0	0	0	0	0	0	0	0	0	0	0	0	0	0	0	0	0	0	0	0	0	0	0	0	0	0	0	0	0	0	0	0	0	0	0	0	0	0	0	0	0	0	0	0	0	0
5813021046	CRE102_R	CRE102_R	0	0	0	0	0	0	0	0	0	0.31	0	0	0	0	0.35	0	0.8	0	0	0	0	0	0.24	0	0	0	0	0	0	0	0	0	0.58	0.33	0.99	0.43	1.9	0.32	0.83	0.27	0.27	0	0.22	0	0.2	0.19	0
736839651	CRE057_R	CRE057_R	0	0	0	0	0	0	0	0	0	0	0	0	0	0	0	0	0	0	0	0	0	0	0	0	0.51	0.29	0	0	0.23	0	0.19	0	0	0.33	0	0	0	0	0.42	0.27	0.4	0.16	0	0	0	0.19	0
768884949	CRE057_R	CRE057_R	0	0	0	0	0.31	0	0	0	0	0	0	0.33	0	0	0	0	0	0	0	0.62	0	0	0.24	0	0.26	0.29	0	0	0.46	0.25	0	1.09	0	0	0	0	0	0.65	0.21	0.27	0.66	0.48	0	0	0	0	0.17
5813049380	SIP029_R	SIP029_R	0	0	0	0	0	0	0	0	0	0	0	0	0	0	0	0	0	0	0	0	0	0	0	0	0	0	1.04	0.85	0	1.24	0	0	0.38	0	0.2	0	0	0	0	0.55	0.13	0.32	0.44	0.94	0	0.75	0.35
611016455	(MBDLaxon1)	SEZ8 (MBDLaxon1)	0	0	0	0	0	0	0	0	0	0	0	0	0	0	0	0	0	0	0	0	0	0	0	0.58	0	0	0	0	0	0	0	0	0	0	0	0	0.19	0	0	0	0	0	0	0	0	0	0
5813011166	(MBDLaxon1)	SEZ8 (MBDLaxon1)	0	0	0	0	0	0	0	0	0	0	0	0.33	0	0	0	0	0	0	0	0	0	0	0	0.29	0	0	0	0	0	0	0	0	0	0	0	0	0	0	0	0	0	0	0	0	0	0	0
607264357	(MBDLaxon1)	SEZ8 (MBDLaxon1)	0	0	0	0.46	0	0	0.92	0	0	0	0	0	0	0	0	0	0	0	0	0	0	0	0	0.29	0	0	0	0	0	0	0	0	0	0	0	0	0	0	0	0	0	0	0	0	0	0	0
611357256	(MBDLaxon1)	SEZ8 (MBDLaxon1)	0.2	0	0	0	0	0	0	0	0	0	0	0	0	0	0	0	0	0.39	0	0	0	0	0	0	0.26	0	0	0	0	0	0	0	0.19	0	0.4	0	0.38	0	0	0	0	0	0	0	0	0	0
515869245	(MBDLaxon1)	SEZ8 (MBDLaxon1)	0	0.17	0	0	0	0	0	0	0	0	0	0	0	0	0	0	0	0	0	0.31	0	0	0	0	0.26	0	0	0	0	0	0.37	0	0	0	0	0	0.19	0	0	0	0	0	0	0	0	0	0
611020135	(MBDLaxon1)	SEZ8 (MBDLaxon1)	0	0	0	0	0	0	0	0	0	0	0.33	0	0	0	0	0	0	0	0	0	0	0	0	0	0	0	0	0	0	0	0.75	0	0	0	0	0	0	0	0	0	0	0	0	0	0	0	0
548678665	(MBDLaxon1)	SEZ8 (MBDLaxon1)	0	0	0	0	0	0	0	0	0	0	0	0	0	0	0	0	0	0.39	0	0	0	0	0	0	0	0	0	0	0	0	0.19	0	0	0	0	0	0.76	0	0	0	0	0	0	0	0	0	0
608369629	(MBDLaxon1)	SEZ8 (MBDLaxon1)	0	0	0	0	0	0	0	0	0	0	0	0	0	0	0	0	0	0	0	0	0	0	0	0	0	0	0	0	0	0	0.37	0	0	0	0	0	0	0	0	0	0	0	0	0	0	0	0
671751354	(MBDLaxon1)	SEZ8 (MBDLaxon1)	0	0	0	0.23	0	0	0	0	0	0	0.65	0	0	0	0	0	0	0	0	0	0	0	0	0	0	0	0	0	0	0	0	0	0.19	0	0	0	0	0	0	0	0	0	0	0	0	0	0
516551382	(MBDLaxon1)	SEZ8 (MBDLaxon1)	0	0	0	0	0	0	0	0	0	0	0.33	0	0	0	0	0	0	0	0	0	0	0	0	0	0	0	0	0	0	0	0.19	0	0	0	0	0	0	0	0	0	0	0	0	0	0	0	0
516288120	(MBDLaxon1)	SEZ8 (MBDLaxon1)	0	0	0	0	0	0	0	0	0	0	0	0	0.34	0	0	0	0	0	0	0	0	0	0	0	0	0	0	0	0	0	0	0	0	0	0	0	0	0	0	0	0	0	0	0	0	0	0
705217250	(MBDLaxon1)	SEZ8 (MBDLaxon1)	0	0	0	0.46	0.31	0	0	0.43	0	0	0	0	0	0.35	0	0.4	0	0	0	0	0	0	0	0	0	0	0	0	0	0	0	0	0	0	0	0	0	0	0	0	0	0	0	0	0	0	0
5813010265	(MBDLaxon1)	SEZ8 (MBDLaxon1)	0	0	0	0	0	0	0	0	0	0	0	0	0	0	0	0	0	0.39	0.73	0	0	0	0	0	0	0	0	0	0	0	0	0	0	0	0	0	0	0	0	0	0	0	0	0	0	0	0
643152220	(MBDLaxon1)	SEZ8 (MBDLaxon1)	0	0	0	0	0	0	0	0	0	0	0	0	0	0	0	0	0	0	0	0	0	0	0	0	0	0	0	0	0	0	0	0	0	0	0	0	0	0	0	0	0	0	0	0	0	0	0
581064707	(MBDLaxon1)	SEZ8 (MBDLaxon1)	0	0	0	0	0	0	0	0	0	0	0	0	0	0	0	0	0	0	0	0	0	0	0	0	0	0	0	0	0	0	0	0	0	0	0	0	0	0	0	0	0	0	0	0	0	0	0
515605752	(MBDLaxon1)	SEZ8 (MBDLaxon1)	0	0	0	0	0	0	0	0	0	0	0	0	0	0	0	0	0	0	0	0	0	0	0	0	0	0	0	0	0	0	0	0	0	0	0	0	0	0	0	0	0	0	0	0	0	0	0
299082033	LHPV5e1(PDL05)_L	LHPV5e1(PDL05)_L	0	0	0	0	0.31	0	0	0	0	0	0	0	0	0	0	0	0	0	0	0	0	0	0.24	0	0	0.29	0.26	0	0	0.25	0.19	1.09	0	0.33	0.2	0.43	0.19	0	0.62	1.64	0.93	0.96	0.22	0	0.2	0.56	0
488922181	SMP048_R	SMP048_R	0	0	0	0	0	0	0	0	0	0.63	0	0	1.01	0.35	0	0.79	0	0	0.36	0.31	0.53	0.53	0.48	0	0.26	0	1.04	1.97	0.46	1	0.37	0	0	0	0.59	1.07	0.38	0	0	0	0	0	0	0	0	0	0
800238269	CRE062_R	CRE062_R	0	0	0	0	0	0	0	0	0	0	0	0	0	0	0	0	0	0	0	0	0	0	0	0	0	0	0	0	0	0	0	0	0	0	0	0	0	0	0	0	0	0	0	0	0	0	0
5812981240	CRE064_R	CRE064_R	0	0	0	0	0	0	0	0	0	0	0	0	0	0	0	0	0	0	0	0	0	0	0	0	0	0.29	0	0	0	0	0	0	0	0	0.2	0	0.19	0.32	0.42	0.82	0	0	0	0	0	0	0
799583417	CRE064_R	CRE064_R	0	0	0	0	0.31	0	0	0	0	0	0	0	0	0	0	0	0	0	0	0	0	0	0	0	0	0	0	0	0	0	0	0	0	0.33	0	0	0	0.97	1.25	0.27	0	0.32	0	0	0	0	0
737512824	CRE064_R	CRE064_R	0	0	0	0	0	0	0	0	0	0	0	0	0	0	0	0	0	0	0	0	0	0	0	0	0	0	0	0	0	0	0	1.09	0	0.66	0	0	0	1.62	0.21	1.1	0	0	0	0	0	0	0
1292367728	mALD4_L	mALD4_L	0	0	0	0	0	0	0	0	0	0	0	0	0	0	0	0	0	0	0	0	0	0	0	0	0	0	0	0	0	0	0	0	0	0	0	0	0	0	0	0	0	0	0	0	0	0	0
298603730	SMP179_R	SMP179_R	0	0	0	1.39	0	0.91	0	0.43	0.26	0	1.63	1.31	0	0.35	0	0	0	0	0	0	0	0	0	0	0	0	0	0	0	0	0.56	0	0	0.33	0.59	0	0.19	0	0	0	0.4	0.16	0	0.94	0	0	0.87
424193116	SMP179(PDL05)_L	SMP179(PDL05)_L	0	0	0	1.16	0	0.3	0	0	0	0	0.65	0	0	0	0	0	0	0	0	0	0	0	0	0	0	0.29	0	0	0	0	0.56	0	0	1.33	0	0	0	0	0	0	0.13	0	0	0.31	0.2	0.37	0.17
642504699	LHPV5e3(PDL05)_L	LHPV5e3(PDL05)_L	0	0	0	0	0	0	0	0	0	0	0	0	0	0	0	0	0	0	0	0	0	0	0	0	0	0	0	0	0	0	0	0	0.38	0	0.4	0.21	0.19	0	0	0	0	0	0.22	0	0.2	0.19	0
611288467	SIP053_R	SIP053_R	0	0.17	0	0	0	0	0	0.22	0	0	0	0	0.67	0	0	0	0	0.78	0	0	0	0.53	0.24	0	0.26	0	0	0	0	0	0	0	0.38	0	0	0	0.38	0	0	0	0	0	0	0.31	0	0	0
611663250	SIP053_R	SIP053_R	0	0	0	0.23	0	0	0	0	0	0	0	0	0.34	0.7	0	0	1.59	0	0	0	0	0	0	0	0	0	0	0	0	0	0	0	0	0	0.4	0.21	0.57	0	0.21	0	0	0	0	0	0	0	0.17
5901197108	SIP053_R	SIP053_R	0	0	0	0	0	0	0	0	0	0	0	0	0	1.39	0.7	1.98	0	0.78	0.73	0	1.07	0	0	0	0	0	0	0	0	0	0	0	0.19	0	0	0.43	0	0	0	0	0	0	0	0	0	0	0
643679015	SIP053_R	SIP053_R	0	0	0	0	0	0	0	0	0	0	0	0	0	0	0	0.4	0.4	0	0	0	0	0	0	0	0	0	0	0	0	0	0.37	0	0	0	0	0	0	0	0.21	0	0	0	0	0	0	0	0
5813020817	SMP190_R	SMP190_R	0	0	0	0	0	0.3	1.38	0	0	0	0	0	0	0	0	0	0	0	0	1.25	0	0	0.48	0.58	3.06	1.45	1.04	1.41	0.46	0	0	0	0	0	0	0.21	0	0	0	0	0.13	0	0.22	0	0	0	0
423096449	SMP007_R	SMP007_R	0	0	0	0	0	0	0	0	0	0	0	0	0	0	0	0	0	0	0	0	0	0	0	0	0	0	0	0	0	0	0	0	0	0	0	0.64	0.19	0	0	0	0	0	0	0.94	0	0	0.35
576898212	SMP007_R	SMP007_R	0	0	0	0	0	0	0	0	0	0	0	0	0	0	0	0	0	0	0	0	0	0	0	0	0	0	0	0	0	0	0	0	0.58	0	0.79	0.21	0.19	0	0	0	0	0	0	0	0	0	0.35
483797945	SMP007_R	SMP007_R	0	0	0	0	0	0	0	0	0	0	0	0	0	0	0	0	0	0	0	0	0	0	0	0	0	0	0	0	0	0	0	0	0.38	0	0	0	0.19	0	0	0	0	0	0	0	0	0	0
642509080	SMP007_R	SMP007_R	0	0	0	0	0	0	0	0	0	0	0	0	0	0	0	0	0	0	0	0	0	0	0	0	0	0	0	0	0	0	0	0	0	0	0.4	0.43	0	0	0	0	0	0	0	0	0	0	0
5813019560	SMP562_R	SMP562_R	0	0	0	0	0	0	0	0	0	0	0	0	0	0	0	0	0	0	0	0	0	0	0.48	0	0	0	0.78	0	0	0	0	0	0.38	0	0.99	0.43	0.57	0	0	0	0	0	0.66	0	1.21	0.56	0
517911104	(MBDLaxon1)	SEZ13 (MBDLaxon1)	1.02	0	0	0.69	0	0.61	0	0	1.32	0	0.33	0.33	0	0	0	0	0	0	0	1.25	0	0	0	0	0	0.29	0	0	1.62	0.5	0	0	0	0	0	0	0	0	0	0	0	0	0	0	0	0	0
485171192	(MBDLaxon1)	SEZ13 (MBDLaxon1)	1.83	1.22	0	0.69	0.94	1.22	0	2.16	0.79	0.31	1.96	0.98	0	0	0	0	0	0	0	0.94	0	0	0	0	0	0.29	0	0	1.39	0	0	0	0	0	0	0	0.19	0	0	0	0	0	0	0	0	0	0
454822714	(MBDLaxon1)	SEZ13 (MBDLaxon1)	1.43	0.35	0	1.16	0	0.91	0.46	0.87	0.79	0.31	0	1.31	0	0	0	0	0	0	0	0.31	0	0	0	0.86	0.77	0.58	0	0	1.15	0.25	0	0	0	0	0	0	0.19	0	0	0	0	0	0	0	0	0	0
609992451	(MBDLaxon1)	SEZ13 (MBDLaxon1)	0	0	0	0.93	0	1.22	0.46	0	0.26	0.94	0	0	0	0	0	0	0	0.39	0	0.94	0	0	0	1.15	0	0	0	0	0	0	0	0	0	0	0	0	0	0	0	0	0	0	0	0	0	0	0
612371421	MBON01(y5B'2a)_R	MBON01(y5B'2a)_R	0.2	1.74	0	0.23	5.97	0.3	0	0.22	0	0	0.33	2.29	0.67	0	0.35	0	0.8	0.39	0	0.62	1.07	0	0.24	0.86	0.26	0.58	0	0.28	0.23	0.25	0.37	0	0.19	0	0	0.43	0.76	0	0	0	0.4	0.96	0	0	0.2	0	0
921015773	LAL080_R	LAL080_R	0	0	0	0	0	0	0	0	0	0	0	0	0	0	0	0	0	0	0	0	0	0	0.24	0	0	0	0	0	0	0	0.37	0	0	0	0.59	0	0.19	0	0	0	0	0	0	0.63	0.2	0.19	0
888577052	LAL080_R	LAL080_R	0	0	0	0	0	0	0	0	0	0	0	0	0	0	0	0	0	0	0	0	0	0	0	0	0	0.29	0	0	0	0	0	0	0.19	0	0	0.21	0.19	0.32	0	0	0.13	0	0	0.31	0	0	0
891663788	LAL080_R	LAL080_R	0	0	0	0	0	0	0	0	0	0	0	0	0	0	0	0	0	0	0	0	0	0	0	0	0	0	0	0	0	0	0	0	0	0.66	0.2	0.64	0.19	0	0	0.27	0	0.16	0	0.31	0.2	0	0
833043564	(MBDLaxon2)	SEZ5.1 (MBDLaxon2)	0.2	0	0	0.23	0.31	0	0	0	0.26	0.63	0.98	0	0.67	0	0.7	0	0.4	0	0.73	0.94	1.6	0.53	0.72	0.58	1.02	0.29	0.26	2.25	1.15	0.5	0.37	0	0	0	0	0	0	0	0	0	0	0	0	0	0	0	0
5813056054	SMP050_R	SMP050_R	2.65	0.87	0	2.78	0.94	2.74	1.38	2.16	1.84	1.57	4.9	0.33	0	0	0	0	0	0	0.36	0.62	0	0	0.24	0.86	0.26	0.87	0.52	0.85	0.23	0	0.56	0	0.38	0	0	0.21	0	0	0	0	0	0.16	0.44	0	0	0	0.52
702364805	LHAD2b1_R	LHAD2b1_R	0	0	0	0	0	0	0	0	0	0	0	0	0	0	0	0	0	0	0	0	0	0	0.24	0	0	0	0	0	0	0	0.19	0	0	0	0.4	0.43	0.19	0	0	0.27	0.13	0.16	0.22	0	2.82	0.75	1.56
702708540	CRE089_R	CRE089_R	0	0	0	0	0	0	0	0	0	0	0	0	0	0	0	0	0	0	0	0	0	0	0	0	0	0	0	0	0	0.25	0.19	0	0	0	0	0	0	0	1.04	0.27	0	0	0	0	0	0	0
675784199	CRE089_R	CRE089_R	0	0	0	0	0	0	0	0	0	0	0	0	0	0	0	0	0	0	0	0	0	0	0	0	0	0.29	0	0	0.23	0	0.19	1.09	0	0.33	0	0	0	0.32	0.62	1.1	0.8	1.12	0	0	0	0.19	0
673047760	CRE089_R	CRE089_R	0	0	0	0	0	0	0	0	0	0	0	0	0	0	0	0	0	0	0	0	0	0	0	0	0	0	0	0	0	0	0	0	0	0	0	0	0	0	0	0	0	0	0	0	0	0	0
5812983110	CL326(PVM03)_L	CL326(PVM03)_L	0	0	0	0.23	0	0	0	0	0	0	0	0	0	0	0	0	0	0	0	0	0	0	0	0	0	0	0	0	0	0	0	0	0	0	0	0	0	0	0	0	0	0	0	0.31	0	0	0.17
1131840673	FB4R_R	FB4R_R	0	0	0	0	0	0	0	0	0	0	0	0	0	0	0	0	0	0	0	0	0	0	0	0	0	0	0	0	0	0	0	0	0	0	0	0	0	0	0	0	0	0.16	0	0	0	0	0.52
517838849	SMP031_R	SMP031_R	0	0	0	0	0	0.3	0.46	0	0	0	0	0.33	0	0.35	0	0	0.4	0	0	0	0	0	0	0	0	0	0	0	0	0	0	2.19	0	1	0	0	0	0	1.04	0.55	0.13	0.32	0	0	0	0	0
579230376	SMP031_R	SMP031_R	0	0.35	0	0	0.31	0	0	0.22	0	0	0	0.98	0	0	0	0	0	0	0.36	0	0	0	0	0	0	0	0	0	0	0	0	0	0	1	0	0	0	0	0.62	0.27	0.13	0.16	0	0	0	0	0
575768294	SMP159_R	SMP159_R	0	0.17	0	0	0.63	0.91	0	0.22	0.53	0	0	1.31	0	0	0	0	0	0	0	0.62	0	1.05	0	1.15	1.02	0.58	0.26	0	0.23	0	0.75	0	0.58	0	0	0	0.38	0	0	0	0.13	0	0	0	0	0	0
861583205	AOTU030_R	AOTU030_R	0	0	0	0.93	0	0	0	0	0	0	0	0	0	0	0	0	0	0	0	0	0	0	0	0	0	0	0	0	0	0	0	0.55	0.19	1.66	0	0	0	3.57	0	0	0	0	0	0	0	0.37	0
1050922195	AOTU020_R	AOTU020_R	0	0	0	0	0	0	0	0	0	0	0	0	0	0	0	0	0	0	0	0	0	0	0	0	0	0	0	0	0	0	0	0	0	0	0	0	0	0	0	0	0.27	0	0	0	0	0	0
1076173414	AOTU020_R	AOTU020_R	0	0	0	0	0	0	0	0	0	0	0	0	0	0	0	0	0	0	0	0	0	0	0	0	0	0	0	0	0	0	0	0	0	0	0	0	0	0	0	0	0	0	0	0	0	0.19	0
453536432	SMP089(ADM04)_L	SMP089(ADM04)_L	0.2	0	0	0	0	0	0	0	0	0	0	0.98	0	0	0	0	0	0	0	0	0	0	0	0.29	0	0	0	0	0.23	0	0.19	0	0	0.33	0.2	0	0	0.65	0	0	0	0	0	0	0	0.19	0
484911954	SMP089(ADM04)_L	SMP089(ADM04)_L	0	0.17	0	0	0.31	0	0	0	0	0	0	0	0	0.35	0	0	0	0	0	0	0	0	0	0	0	0	0	0	0	0.25	0	0.55	0	0.66	0	0	0	0	0	0	0.13	0	0	0	0	0	0
764122498	PLP042_a_R	PLP042_a_R	0	0	0	0	0	0	0	0	0	0	0	0	0	0	0	0	0	0	0	0	0	0	0	0	0	0	0	0	0	0	0	0	0	0	0	0	0	0	0.42	1.37	0	1.12	0	0	0	0.37	0.17
983425901	PLP042_a_R	PLP042_a_R	0	0	0	0	0	0	0	0	0	0	0	0	0	0	0	0	0	0	0	0	0	0	0	0	0	0	0	0	0	0	0	0.55	0	0	0	0	0	0	0	1.1	0.4	0.16	0.66	0	0.2	1.12	0
549219101	SIP015_R	SIP015_R	0	0	0	0	0	0	0	0	0	0	0	0	0	0	0	0	0	0	0	0	0	0	1.44	0	0	0	0	0.28	0.23	0	0	0	0.19	0	0	0	0	0.32	0.62	0	0.27	0.48	0.22	0	0	0	0
486812022	SIP015_R	SIP015_R	0	0	0	0	0	0	0	0	0	0	0	0	0	0	0	0	0	0	0	0	0	0	0.24	0	0.26	0.58	0	0	0	0	0	0	0	0	0	0	0	0	0	0	0.53	0	0	0	0	0	0
548203966	SIP015_R	SIP015_R	0	0	0	0	0	0	0	0	0	0	0	0	0	0	0	0	0	0	0	0	0	0	0	0	0	0	0	0	0	0.25	0	0	0	0	0	0	0	0	0	0	0.4	0.16	0	0	0	0	0
294450004	SIP015_R	SIP015_R	0	0	0	0	0	0	0	0	0	0	0	0	0	0	0	0	0	0	0	0	0	0	0	0	0	0.29	0	0	0.23	0	0	0	0	0	0	0	0	0.97	0	0	0.27	0	0.22	0	0	0	0
673758836	SMP455_R	SMP455_R	0	0	0	0	0	0	0.46	0	0	0.31	0	0	0	0.35	0.7	1.59	0.8	0	0.73	0	1.07	1.05	0	0	0	0	0	0	0.23	0	0	0	0	0	0	0	0	0	0	0	0	0	0	0	0.2	0	0
952374245	LAL114_R	LAL114_R	0	0	0	0	0	0	0	0	0	0	0	0	0	0	0	0	0	0	0	0	0	0	1.44	0	0	0	0	0	0	0	0	0	0	0	2.17	0.43	0.38	0	0	0	0	0	0	0	0	0	0
328244591	SMP564_R	SMP564_R	0	0	0	0	0	0	0	0	0	0	0	0	0	0.35	0	0	0	0	0	0	0	0	0	0.86	0.77	0	0.26	0	0.46	0.25	0	0	0	0	0	0.21	0.19	0	0	0	0	0	0	0	0	0	0
549269622	SMP564_R	SMP564_R	0	0	0	1.62	0	0.61	0.46	0	0	0.31	0	0	0	0	0	0	0	0	0	0.31	0	0	0	0	0.51	0.87	0.52	0.85	0.23	0.5	0	0	0.19	0	0	0.21	0	0	0	0	0	0	0	0.63	0	0	0
361312808	SMP503_R	SMP503_R	0.41	0.52	0.56	0.23	0.94	0.91	0.46	0.87	0.79	0.63	0	0.33	0.34	0	0	0.4	0.8	0.39	0.36	0	0.53	0	0.48	0.58	0.77	0	0	0.56	0.69	0.25	0.19	0	0	0	0.4	0	0	0	0	0	0.27	0	0	0.63	0.2	0	0.17
611629428	CRE077_R	CRE077_R	0	0	0	0	0	0	0	0	0	0	0	0	0	0	0	0	0	0	0	0	0	0	0	0	0	0	0	0	0	0	0	0	0.19	1.99	0	0	0	0.32	0	0.27	0.27	0	0	0	0	0	0
984536209	LAL100_R	LAL100_R	0	0	0	0	0	0	0	0	0	0	0	0	0	0	0	0	0	0	0	0	0	0	0	0	0	0	0	0	0	0	0	0	0	1.33	0	0	0	0.32	0	0	0	0	0	0	0	0	0
765810666	LAL037_R	LAL037_R	0	0	0	0	0	0	0	0	0	0	0	0	0	0	0	0	0	0	0	0	0	0	0	0	0	0	0	0	0	0	0	0	0	0.33	0	0	0	0	0	0.55	0.13	0.64	0.44	0	0	0	0
734088804	LAL037_R	LAL037_R	0	0	0	0	0	0	0	0	0	0	0	0	0	0	0	0	0	0	0	0	0	0	0	0	0	0	0	0	0	0	0	0	0	0	0	0	0	0.32	0.21	0	0.53	0.8	0.88	0	0.2	1.49	0.69
953410147	CRE056_R	CRE056_R	0	0.35	0	0	0	0	0	0	0	0	0	0	0	0	0	0	0	0	0	0	0	0	0	0	0	0	0	0	0	0	0	0.55	0	0	0	0	0	0	0	0.55	0	0	0	0	0	0.19	0
952723817	CRE056_R	CRE056_R	0	0	0	0	0	0	0	0	0	0	0	0	0	0	0	0	0.4	0	0	0	0	0	0	0	0	0	0	0	0	0	0	0.55	0	0	0	0	0	0	0.42	0.27	0	0.16	0	0	0	0	0
984449267	CRE056_R	CRE056_R	0	0	0	0	0	0	0	0	0	0	0	0	0	0	0	0	0	0	0	0	0	0	0	0	0	0	0	0	0	0	0	0	0	0	0	0	0	0.32	0	0.27	0	0	0	0	0	0	0
952724101	CRE056_R	CRE056_R	0	0	0	0	0.63	0	0	0	0	0	0	0	0	0	0	0	0	0	0	0	0	0	0	0	0	0	0	0	0	0	0	0	0	0	0	0	0	0	0	0.27	0	0	0	0	0	0	0
1013066710	CRE071_R	CRE071_R	0	0	0	0	0	0	0	0	0	0	0	0	0	0	0	0	0	0	0	0	0	0	0.48	0	0	0	0	0	0	0	0	0	0	0	0	0	0	0	0	0	0	0	0	0	0	0	0
5812980746	SIP087(PDM22)_L	SIP087(PDM22)_L	0	0.17	0	0	0	0	0	0	0	0	0	0	0	0	0	0	0	0	0	0.31	0	0	0.24	0	0.26	0.29	0	0	0.23	0	0	0.55	0	0.66	0	0	0	0.65	0.42	0.55	0	0.16	0.44	0.31	0.4	0.19	0.35
298957166	SMP078_R	SMP078_R	0	0	0	0	0	0	0	0	0	0	0	0	0	0	0	0.79	0	0.78	0	0	0	0	0.24	1.15	0.26	0.58	0.26	0.28	0	0.25	0	1.09	0	0.66	0.2	0	0.19	0	0	0	1.06	1.12	0	0	0.4	0.19	0.17
421041565	SMP157_R	SMP157_R	0	0	0	0	0	0	0	0	0	0	0	0	0	0	0	0	0	0	0	0	0	0	0	0	0	0	0	0	0	0	0	0	0.19	0	0.2	0	0	0	0	0	0	0	0	0	0	0	0
890614937	SIP003_b_R	SIP003_b_R	0	0	0	0	0	0	0	0	0	0	0	0	0	0.7	0	0	0.4	0	0	0	0	0	0	0	0	0	0	0	0	0.25	0.37	0	0	0	0.4	0	0.19	0.32	0	0	0	0	0	0	0	0	0
699976619	SIP003_b_R	SIP003_b_R	0	0	0	0	0	0	0	0	0	0	0	0	0	0	0	0	0	0	0	0	0	0	0	0	0	0	0	0	0	0.25	0.37	0	0	0	0	0	0	0	0	0	0	0	0	0	0	0	0
5813058047	SIP003_b_R	SIP003_b_R	0	0	0	0	0	0	0	0	0	0	0	0	0	0	0	0	0	0	0	0	0	0	0	0	0	0	0	0	0	0	0	0	0	0	0	0	0	0	0	0	0	0	0	0	0	0	0
607221569	SIP003_b_R	SIP003_b_R	0	0	0	0	0	0	0	0	0	0	0	0	0	0	0	0	0	0	0	0	0	0	0	0	0	0	0	0	0	0	0	0	0	0	0	0	0	0	0	0	0	0	0	0	0	0	0
674096140	LHPD2c2_R	LHPD2c2_R	0	0	0	0	0	0	0	0	0	0	0	0	0	0	0	0	0	0	0	0	0.53	0	0	0.29	0	0	0	0	0	0.25	1.12	0	0.77	0	0.2	0.21	0.57	0	0	0	0	0	0	0	0.2	0	0.17
703702863	LHPD2c2_R	LHPD2c2_R	0	0	0	0	0	0	0	0	0	0	0	0	0	0	0	0	0.4	0	0.36	0	0	0.53	0	0	0	0	0	0	0	0	0	0	0	0	0	0	0.19	0	0.62	0	0	0	0	0	0	0	0
418516266	LHPD2c2_R	LHPD2c2_R	0	0	0	0	0	0	0	0	0	0	0	0	0	0	0	0	0.4	0	0	0	0	0	0	0	0	0	0	0	0	0	0.19	0	0.19	0	0.2	0	0	0	0	0	0	0	0	0	0	0.19	0
540967864	LHPD2c2_R	LHPD2c2_R	0	0	0	0	0	0	0	0	0	0	0	0	0	0	0	0	0	0	0.36	0	0	0.53	0	0	0	0	0	0	0	0	0	0	0	0	0	0	0	0	0	0	0	0	0	0	0	0	0
5812980743	SMP151(ADM10)_L	SMP151(ADM10)_L	0	0	0	0	0	0	0	0	0	0	0	0	0	0	0	0	0	0	0	0	0	0	0	0	0	0	0	0	0	0	0.19	0	0	0	0.2	0.21	0	0	0	0	0	0	0	0	0	0.37	0.17
668285416	SMP151(ADM10)_L	SMP151(ADM10)_L	0	0	0	0	0	0	0	0	0	0	0	0	0	0	0	0	0	0	0	0	0	0	0	0	0	0	0	0	0	0	0	0	0.19	0	0	0	0	0	0	0	0	0.16	0	0	0.2	0.56	0
5813105778	LAL100(AVM14)_L	LAL100(AVM14)_L	0	0	0	0	0	0	0	0	0	0	0	0	0	0	0	0	0	0	0	0	0	0	0	0	0	0	0	0	0	0	0	0	0	0.33	0	0	0	0	0	0	0	0	0	0	0	0	0
612742248	MBON25(y1y2)_L	MBON25(y1y2)_L	0	0	0	0	0	0	0	0	0	0	0	0	0	0	0	0	0	0	0	0	0	0	0	0	0	0	0	0	0	0	0	0	0	0	0	0	0	0	0	0	0	0	0	0	0	0	0
611323175	mALB1_L	mALB1_L	0	0	0	0	0	0	0	0	0	0	0	0	0	0	0	0	0	0	0	0	0	0	0	0	0	0	0	0	0	0	0	0	0	1.66	0	0	0	2.27	0.42	0.27	0.4	0	0.44	0	0.8	0	0.17
581099105	SMP178(PDL05)_L	SMP178(PDL05)_L	0	0	0	0	0	0	0	0	0	0	0	0	0	0	0	0	0	0	0	0	0	0	0	0	0	0	0	0	0	0	0	0	0	1.99	0	0.64	0	0	0	0	0.13	0	0	0	0	0	0
5813079192	LAL185_R	LAL185_R	0	0	0	0	0	0	0	0	0	0	0	0	0	0	0	0.4	1.59	0	0	0	0	0	0	0	0	0	0	0	0	0	0	0	0	0	0	0	0	0	0	0	0	0	0	0	0	0	0
985826737	LAL185_R	LAL185_R	0	0	0	0	0	0	0	0	0	0	0	0	0	0	0	0	0	0	0	0	0	0	0	0	0	0	0	0	0	0	0	0	0	0	0	0	0	0	0	0	0	0	0	0	0	0	0
5813022375	IB017_R	IB017_R	0	0	0	0	0	0.61	0	0	0	0	0	0	0	0	0	0	0	0	0	0	0	0	0	0	0	0	0	0	0	0	0.19	0	0.38	0	0.99	0.43	0	0	0	0	0	0	0	0	0	0	0
5813117385	MBON27(y5d)_R	MBON27(y5d)_R	0	0	0	0.23	0	0	0	0	0	0	0	0	0	0	0	0	0	0	0	0	0	0	0	0	0	0	0	0	0	0	0	0	0	0.33	0	0.21	0	0.32	0	0.55	0.27	0.48	0	0	0	0	0
733040015	CRE073_R	CRE073_R	0	0	0	0	0	0	0	0	0	0	0	0	0	0	0	0	0	0	0	0	0	0	0	0	0	0	0	0	0	0.25	0.19	0	0	0	0	0	0	0	0	0	0.4	0	0.22	0	0	0	0
510278421	CRE073_R	CRE073_R	0	0	0	0	0	0	0	0	0	0	0	0	0	0	0	0	0	0	0	0	0	0	0	0	0	0	0	0	0	0	0	0	0	0.33	0	0	0.19	0	0	0	0.53	0	0	0	0.2	0	0
5813123585	CRE010_R	CRE010_R	0	0	0	0	0	0	0	0	0	0	0	0	0	0	0	0	0	0	0	0	0	0	0	0	0	0	0	0	0	0	0	1.64	0	0	0.2	0	0	2.92	0.62	0.27	0	0	0.22	0	0.6	0.37	0
510049477	SMP541_R	SMP541_R	0	0	0	0	0	0.61	0.46	0	0.79	0	1.96	0	0	0	0	0	0	0	0	0.31	0	0	0.24	0	0	0	0	0	0.46	0.25	0	0	0.38	0.33	0.59	0.43	0.19	0	0	0.27	0.13	0	0	0	0.2	0	0.17
796755936	SMP557_R	SMP557_R	0	0	0	0	0	0	0	0	0	0	0	0	0	0	0	0	0	0	0	0	0	0	0	0	0	0	0	0	0	0	0	0	0	0	0	0.21	0	0	0	0	0	0	0	0	0	0.19	0
707854620	SMP557_R	SMP557_R	0	0	0	0	0	0	0	0	0	0	0	0	0	0.35	0	0	0	0	0	0	0	0	0	0	0	0	0	0	0	0	0.19	0	0	0	0	0	0	0	0	0	0.13	0	0.66	0	0.8	0	1.04
675767414	CRE078_R	CRE078_R	0	0	0	0	0	0	0	0.87	0	0	0	0	0	0	0	0	0	0	0	0	0	0	0.24	0	0	0	0	0	0	0	0	0	0	1	0.2	0	0	0.32	0	0.27	0	0	0	0	0	0	0
639995972	CRE078_R	CRE078_R	0	0	0	0.23	0	0	0	0.22	0	0	0	0	0	0.7	0	0	0	0	0	0	0	0	0	0	0	0	0	0	0	0	0.19	0	0	0.33	0	0	0.38	0	0	0	0	0	0.22	0	0	0	0
582381047	SMP058_R	SMP058_R	0	0.17	0	0.46	0	0	0	0	0	0	0	0	0	0	0	0	0	0	0	0.31	0	0	0	0	0	0	0	0	0	0	0	0	0	0.66	0	0	0	0	0.62	0.27	0.66	0.16	0	0	0	0	0
5812980079	SMP128_R	SMP128_R	0.2	0.35	0	0.46	0.31	0	0	0.65	0	0.63	0	0	0	0	0	0	0	0.39	0	0	0	0	0.24	0	0	0	2.86	1.13	0	0.5	0	0	0	0	0	0	0	0	0	0	0.13	0	0	0	0	0	0
642664141	MBON15(a'1)_R	MBON15(a'1)_R	0	0	0	0	0	0	0	0	0	0	0	0	0	0	0	0	0.4	0	0	0	0	0	0.24	0	0	0	0	0	0	0.5	0	0.55	0	0	0	0	0	1.62	0	0.27	0	0	0.22	0	0	0	0
673702721	MBON15(a'1)_R	MBON15(a'1)_R	0	0	0	0	0	0	0	0	0	0.31	0	0	0	0	0	0	0	0	0	0	0	0	0	0	0	0	0	0	0	0	0	0	0	0.33	0.2	0	0.19	0	0.21	0	0	0	0	0	0	0	0.17
767878191	SMP208_R	SMP208_R	0	0.17	0	0	0	0	0	0	0	0	0	0	0	0	0	0	1.2	0	0	0.31	0	0	0	0	0	0	0	0	0.46	0	0.37	0.55	0	0	0	0	0	0	0	0	0	0	0	0.31	0	0	0
738531654	SMP208_R	SMP208_R	0	0.17	0	0	0	0	0	0	0	0	0	0	0	0	0	0	0	0	0	0	0	0.53	0.24	0	0	0	0	0	0.23	0	0	0	0.19	0	0.2	0	0.38	0	0	0.27	0	0	0	0.31	0	0	0.17
800256481	SMP208_R	SMP208_R	0	0	0	0.23	0	0	0	0	0	0.63	0	0	0	0	0	0.4	0	0	0	0	0.53	0	0	0	0	0	0	0	0	0	0	0	0	0.66	0	0.21	0.19	0	0	0	0	0	0	0	0	0	0
735941254	SMP142(ADM08)_L	SMP142(ADM08)_L	0	0	0	0.23	0	0	0	0	0	0	0	0	1.01	0	0.35	0	0	0.39	0	0	0	0.53	0	0.58	0	0	0	0	0	0	0	0	0	0	0	0	0	0	0	0	0.13	0	0.22	0	0	0.19	0.17
550068041	CRE013(ADM05)_L	CRE013(ADM05)_L	0	0	0	0	0	0	0	0	0	0	0	0	0	0	0	0	0	0	0	0	0	0	0	0	0	0	0	0	0	0	0	0	0	0	0	0	0	0	0	0	0	0	0	0	0	0	0
893754136	(MBDLaxon2)	not SEZON (MBDLaxon2)	0	0	0	0	0	0	0	0	0	0.31	0	0	0	0	0	0	0	0	0	0	0	0	0	0	0	0	0	0	0	0	0	0	0	0	0	0	0	0	0	0	0	0	0	0	0	0	0
5813058320	CRE005_R	CRE005_R	0	0	0	0	0	0	0	0	0	0	0	0	0	0	0	0	0	0	0	0	0	0	0	0	0	0	0	0	0	0	0	0	0	0	0	0	0	0	0	0	0	0	0	0	0	0	0.17
644450565	CRE005_R	CRE005_R	0	0	0	0	0	0	0	0	0	0	0	0	0.34	0	0	0	0	0	0	0	0	0	0	0	0	0	0	0	0	0	0	0	0	0	0	0	0	0	0	0	0	0	0	0	0	0	0
706451920	SIP045_R	SIP045_R	0	0	0	0	0	0	0	0	0	0	0	0.33	0	0	0	0	0	0	0	0	0	0	0	0.86	0.51	0	0	0	0	0	0.37	0	0.77	0	0	0.21	0.76	0.32	0	0	0	0	0	0	0	0	0
455811760	SIP045_R	SIP045_R	0	0	0	0	0	0	0	0	0	0	0	0	0	0	0	0	0	0	0	0	0	0	0	0.29	0.51	0.29	0	0	0.23	0	0.19	0	0	0	0	0.21	0.19	0	0	0	0	0	0	0	0.2	0	0
5813062858	FB1H(NO2/3)_R	FB1H(NO2/3)_R	0	0	0	0	0	0.3	0	0	0	0	0.33	0	0	0	0	0	0.4	0	0	0	0	0	0.24	0	0	0.29	0.26	0.56	0	0	0	0	0.38	0.33	0	0	0	0.65	0	0.27	0	0	0.22	0	0.2	0.19	0
486194398	SMP077_R	SMP077_R	2.85	1.39	0	2.08	0	3.05	1.38	0.65	2.89	3.46	1.96	0.65	0	0	0	0	0	0	0.36	0.31	0.53	0	0	1.15	0.26	0.29	0	0.28	1.15	0.5	0.19	0	0.19	0	0.2	0.21	0	0	0	0	0	0	0	0	0	0	0
704785058	SMP008_R	SMP008_R	0	0	0	0	0	0	0	0	0	0	0	0	0	0	0	0	0	0	0	0	0	0	0	0	0	0	0	0	0	0	0	0.55	0	0	0	0	0	0	0	0	0	0	0	0	0	0	0
673413730	SMP008_R	SMP008_R	0	0	0	0	0	0	0	0	0	0	0	0	0	0	0	0	0	0	0	0	0	0	0	0	0	0	0	0	0	0	0	0.55	0	0	0	0	0	0	0	0	0	0	0	0	0	0	0
576566287	SMP008_R	SMP008_R	0	0	0	0	0	0	0	0	0	0	0	0	0	0	0	0	0	0	0	0	0	0	0	0	0	0	0	0	0	0	0	0	0	0	0	0.21	0	0	0	0	0	0	0	0.31	0	0	0
639655157	SMP008_R	SMP008_R	0	0	0	0	0	0	0	0	0	0	0	0	0	0	0	0	0	0	0	0	0	0	0	0	0	0	0	0	0	0	0	0	0	0	0	0	0	0	0	0	0	0	0	0	0	0	0
518930199	MBON35(y2)_R	MBON35(y2)_R	0	0.17	0	0	0	0	0.92	0	0.26	0	0	0	0	0	0	0	0	0	0.36	0.31	0	0	0	0	0.26	0	0	0.28	0.46	0.75	0	0	0.19	0	0.2	0	0	0	0	0	0	0	0	0	0	0	0
693927941	ALIN1_R	ALIN1_R	0	0	0	0	0	0	0	0	0	0	0	0.33	0	0	0	0	0	0	0	0	0	0	0.72	0	0.26	1.74	1.04	0.28	1.39	0.75	0	0	0	0	0	0	0	0	0	0	0	0	0	0	0	0	0
704699661	ALIN1_R	ALIN1_R	0	0	0	0	0	0	0	0	0	0	0	0	0	0	0	0	0	0	0	0	0	0	0	0	0	0	0	0	0	0	0	0.55	0	0	0	0	0	0	0	0	0	0	0	0	0	0	0
604070433	SMP029_R	SMP029_R	0.61	0	0	0.69	0	0.3	0	0	1.32	0	0	0.33	0.34	0.35	0.35	1.59	0	0	0	0	0	0	0	0	0	0	0	0	0	0	0	0	0	0	0	0	0	0	0	0	0	0	0	0	0	0	0
541347811	SMP029_R	SMP029_R	0.61	0	0	0.46	0.31	0.3	0	0.87	0.26	0	0.65	0	0	0.7	0	0.4	0.4	0	0.36	0	0.53	0	0	0	0	0	0	0	0	0	0	0	0	0	0	0	0	0	0	0	0	0	0	0	0	0	0
767473384	OA-VPM4	OA-VPM4	0	0	0	0	0	0.3	0.46	0	0	0	0.33	0	0	0	0	0	0.4	0	0	0	0	0	0	0	0	0.29	0	0	0	0	0	0	0.38	0	0	0	0	0	0	0	0	0	0	0	0	0	0
675144948	CRE031_L	CRE031_L	0	0	0	0	0	0	0	0	0	0	0	0	0	0	0	0	0	0	0	0	0	0	0	0	0	0	0	0	0	0	0	0	0	0	0	0	0	0	0	0	0	0	0	0	0	0	0
5813033033	CRE031_L	CRE031_L	0	0	0	0	0	0	0	0	0	0	0	0	0	0	0	0	0	0	0	0	0	0	0	0	0	0	0	0	0	0	0	0	0	0	0	0	0	0	0	0	0	0	0	0	0	0	0
673426911	SMP207_R	SMP207_R	0	0.17	0	0	0	0	0	0	0	0	0	0.33	0	0	0	0	0	0	0	0.31	0.53	0	0	1.15	0.26	0	0	0	0	0	0	0	0.19	0	0	0	0	0	0	0	0	0	0	0	0	0	0
671005363	SMP207_R	SMP207_R	0	0	0	0	0	0.3	0	0	0	0	0	0	0	0	0	0.79	0.4	0	0	0	0.53	0	0	0	0.26	0	0	0	0	0	0	0	0.58	0	0.2	0.21	0.19	0	0	0	0	0	0	0	0.2	0	0
390280026	SLP135_R	SLP135_R	0	0	0	0.23	0	0	0.92	0	0.26	0	0.33	0	0	3.14	1.05	0.4	0.8	0	0	0	0.53	0	0	0.29	0.51	0	0	0	0.46	0	0.93	0	0.58	0	0	0	0.38	0	0	0	0	0	0	0.31	0	0	0
358890923	SLP135_R	SLP135_R	0	0	0	0.69	0	0	0.46	0	0.26	0	0.33	0	0.67	2.09	0.7	1.19	0.4	0.78	0	0.62	1.6	0	0	0	0	0	0	0	0	0	0.19	0	0.38	0	0	0	0	0	0	0	0	0	0	0	0	0	0
485499217	SLP135_R	SLP135_R	0	0	0	0.23	0	0	0.46	0	0	0	0	0	0	0.7	0.35	0.4	0	0	0	0	0	0	0	0	0	0	0	0	0	0	0	0	0	0	0	0	0	0	0	0	0	0	0	0.31	0	0	0
330678844	SMP081(ADM04)_L	SMP081(ADM04)_L	0.2	0.52	0	0	0	0	0	0	0	0	0	0	0	0	0	0	0	0	0	0	0	0	0	0	0	0	0	0	0	1.24	0	0	0.19	0	0.2	0.21	0.19	0	0	0	0	0	0	0	0	0	0
361040812	SMP081(ADM04)_L	SMP081(ADM04)_L	0.2	0	0	0	0	0	0	0	0	0	0	0	0	0	0	0	0	0	0	0	0	0	0	0.29	0	0	0	0	0.69	0.25	0	0	0.58	0	0	0	0	0	0	0	0	0	0	0	0	0	0
791043906	SMP381_R	SMP381_R	0	0	0	0	0	0	0	0	0	0	0	0	0	0	0	0.4	0	0	0	0	0	0	0	0	0	0	0	0	0	0	0	0	0	0	0	0	0	0	0	0	0	0	0	0.31	0	0	0
822078542	SMP381_R	SMP381_R	0	0	0	0	0	0	0	0	0	0	0	0	0	0	0	0	0	0	0	0	0	0	0	0	0	0	0	0	0	0	0	0	0	0	0	0	0	0	0	0	0	0	0	0	0	0	0.17
792062042	SMP381_R	SMP381_R	0	0	0	0	0	0	0	0	0	0	0	0	0	0	0	0	0	0	0	0	0	0	0	0	0	0	0	0	0	0	0	0	0	0	0	0	0	0	0	0	0	0	0	0	0	0	0
5813056101	SMP381_R	SMP381_R	0	0	0	0	0	0	0	0	0	0	0	0	0	0	0	0	0	0	0	0	0	0	0	0	0	0	0	0	0	0	0	0	0	0	0	0	0	0	0	0	0	0	0	0	0	0	0
576825965	OA-VUMa7_R	OA-VUMa7_R	0.41	0.35	0	0.46	0	0	0	0.43	0.26	0	0	0	0.67	0	0	0	1.2	0	0	0	0.53	0	0	0	0	0.29	0	0	0	0	0.37	0	0.19	0.66	0	0	0	0	0	0	0.13	0.16	0.22	0	0	0.19	0
1099255933	PLP042_b_R	PLP042_b_R	0	0	0	0	0	0	0	0	0	0	0	0	0	0	0	0	0	0	0	0	0	0	0	0	0	0	0	0	0	0	0.19	0	0	0	0	0	0	0.32	0	0	0	0	0.22	0.31	0.2	0.75	0.52
1066516552	PLP042_b_R	PLP042_b_R	0	0	0	0	0	0	0	0	0	0	0	0	0	0	0	0	0	0	0	0	0	0	0	0	0	0	0	0	0	0	0	0	0	0	0	0	0	0.32	0	0	0	0	0	0.63	0.2	0.19	0.17
1067884486	PLP042_b_R	PLP042_b_R	0	0	0	0	0	0	0	0	0	0	0	0	0	0	0	0	0	0	0	0	0	0	0	0	0	0	0	0	0	0	0	0	0	0	0	0	0	0	0	0.27	0	0	0	0	0	0	0
1013757060	PLP042_b_R	PLP042_b_R	0	0	0	0	0	0	0	0	0	0	0	0	0	0	0	0	0	0	0	0	0	0	0	0	0	0	0	0	0	0	0	0	0	0	0	0	0	0	0	0.27	0	0	0.66	0	0	0.37	0.35
5901192948	CRE001_R	CRE001_R	0.2	0	0	0	2.83	0	0	0.22	0	0.31	0	1.63	0	0	0	0	0	0	0	0	0	0	0.24	0	0	0	0.26	0	0	0	0	1.64	0	0	0.2	0	0	0.32	0.21	0.55	0	0.64	0.44	0	0	0.19	0
858928511	(ADL08)_L	(ADL08)_L	0	0	0	0	0	0	0	0	0	0	0	0	0	0	0	0	0	0	0	0	0	0	0	0	0	0	0	0	0	0	0.37	0	0.19	0	0.4	0.64	0.95	0	0	0.27	0	0	0	0	0	0	0.17
732038716	(ADL08)_L	(ADL08)_L	0	0	0	0	0	0	0	0	0	0	0	0	0	0	0	0	0	0	0	0	0.53	0	0	0	0	0	0	0	0	0	0	0	0	0	0	0	0	0	0	0	0	0	0	0	0	0	0
857210366	(ADL08)_L	(ADL08)_L	0	0	0	0	0	0	0	0	0	0	0	0	0	0	0	0	0	0	0	0	0	0	0	0	0	0	0	0	0	0	0	0	0	0	0	0	0	0	0	0	0	0	0	0	0	0	0
671307834	LHAV9a1_b_R	LHAV9a1_b_R	0	0	0	0	0	0	0	0	0	0	0	0	0	0.35	0	0	0	0	0	0	0	1.05	0	0	0	0	0	0	0	0	0.19	1.09	0	0.33	0	0	0	0	0.62	0.55	0	1.12	0	0	0	0.19	0
642660081	LHAV9a1_b_R	LHAV9a1_b_R	0	0	0	0	0	0	0	0	0	0	0	0	0	0	0	0	0	0	0	0	0	0.53	0	0	0	0	0	0	0	0	0	0	0	0	0	0	0	0	0.62	0.27	0.13	0.16	0	0	0	0	0
578254032	SMP151_R	SMP151_R	0	0	0	0	0	0	0	0	0	0	0	0	0	0	0	0	0	0	0	0	0	0	0	0	0	0	0	0	0	0	0	0	0.19	0	0	0	0	0	0	0	0	0	0	0	0.2	0	0.17
610321522	SMP151_R	SMP151_R	0	0	0	0	0	0	0	0	0	0	0	0	0	0	0	0	0	0	0	0	0	0	0	0	0	0	0	0	0	0	0	0	0	0	0	0	0	0	0	0	0	0	0	0.31	0.2	0.19	0.17
451365099	SMP371_R	SMP371_R	0	0	0	0	0	0	0	0	0	0	0	0	0	0	0	0	0	0	0	0	0	0	0	0	0	0	0	0	0	0	0.19	0	0	0	0	0	0	0	0	0	0	0	0	0	0	0	0
514475106	SMP371_R	SMP371_R	0	0	0	0	0	0	0	0	0	0	0	0	0	0	0	0	0	0	0	0	0	0	0	0	0	0	0	0	0	0	0	0	0	0	0	0	0	0	0	0	0	0	0	0.63	0	0.56	0
328010530	SMP454(PDM12)_L	SMP454(PDM12)_L	0	0	0.56	0	0	0	0.92	0	0	0	0	0	0	0	0	0	0	0	0	0.94	0	0	0.48	0.29	0.51	1.45	0.52	0	2.54	0	0	0	0	0	0.2	0	0	0	0	0	0	0	0	0	0	0	0
635890732	SMP573_R	SMP573_R	0	0	0	0	0	0	0	0	0	0	0	0	0	0	0	0	0	0	0	0	0	0	0	0	0	0	0	0	0	0	0	0	0	0	0	0	0	0	0	0	0	0	0.22	0	0	0	0.35
668967527	CRE040_R	CRE040_R	0	0	0	0	0	0	0	0	0	0	0	0	0	0	0	0	0	0	0	0	0	0	0	0	0	0	0	0	0	0	0	0	0	0	0	0	0	0	0	0	0	0	0	0	0	0	0
549158040	SLP451_R	SLP451_R	0	0	0	0	0	0	0	0	0	0	0	0	0	0	0	0	0	0	0	0.31	0	0	0.24	0	0	0	0.52	0.85	0	0.25	0	0	0	0	0	0.21	0	0	0	0	0	0	0	0	0	0	0
549161688	SLP451_R	SLP451_R	0	0	0	0	0	0	0	0	0	0	0	0	0	0	0	0	0	0	0	0	0	0	0	0	0	0	0	0	0	0	1.12	0	0.96	0	0.4	0	0	0	0	0	0	0	0	0	0	0	0
573329304	LHPD2a1_R	LHPD2a1_R	0	0	0	0	0	0	0	0	0	0	0	0	0	0	0	0	0	0	0	0	0	0	0	0	0	0.29	0	0	0.46	0	0	0	0	0	0	0	0	0	0	0	0	0	0	0	0	0	0
571666434	LHPD2a1_R	LHPD2a1_R	0	0	0	0	0	0	0	0	0	0	0	0	0	0	0	0	0	0	0	0	0	0	0	0	0	0	0	0.28	0	0	0	0	0.38	0	0.2	0	0	0	0	0	0	0	0	0	0.2	0	0
640963556	LHPD2a1_R	LHPD2a1_R	0	0	0	0	0	0	0	0	0	0	0	0	0	0	0	0	0	0	0	0	0	0	0	0	0	0	0	0	0.23	0	0	0	0	0.33	0.2	0.21	0	0	0	0	0.13	0	0.22	0	0	0	0
573337611	LHPD2a1_R	LHPD2a1_R	0	0	0	0	0	0	0	0	0	0	0	0	0	0	0	0	0	0	0	0	0	0	0	0	0	0	0	0	0	0	0	0	0	0	0	0	0	0.32	0	0	0	0.16	0.22	0	0.2	0	0
542634516	LHPD2a1_R	LHPD2a1_R	0	0	0	0	0	0	0	0	0	0	0	0	0	0	0	0	0	0	0	0	0	0	0	0	0	0	0	0	0	0	0	0	0	0.33	0	0	0	0	0	0	0	0	0	0	0	0	0
672002621	CRE063_R	CRE063_R	0	0	0	0	0	0	0	0	0	0	0	0	0	0	0	0	0	0	0	0	0	0	0	0	0	0	0	0	0	0	0	0	0.19	0.66	0	0	0	0	0.42	0.82	0.13	0.16	0	0	0	0	0
640617445	CRE063_R	CRE063_R	0	0	0	0	0	0	0	0	0	0	0	0	0	0	0	0	0	0	0	0	0	0	0	0	0	0	0	0	0	0	0	0	0	0.66	0	0	0	0.32	0.21	0.82	0.13	0	0	0	0	0	0
1202704262	CRE037_R	CRE037_R	0	0	0	0	0	0	0	0	0	0	0	0	0	0	0	0	0	0	0	0	0	0	0	0	0	0	0	0	0	0	0	0	0	0	0	0	0	0	0	0	0	0	0	0	0	0	0
862787861	CRE037_R	CRE037_R	0	0	0	0	0	0	0	0	0	0	0	0	0	0.35	0	0	0	0	0	0	0	0	0	0	0	0	0	0	0	0	0	0	0	0	0	0	0	0	0	0	0	0	0	0	0	0	0
423101189	oviIN_R	oviIN_R	0	1.74	0.56	0.23	1.26	0.61	0.92	1.73	1.05	0.94	0	1.63	0	0	0	0.4	0.4	0	0	0.31	0	0	0	0.29	0.26	0	0	0.28	0.23	0	0	0	0	0.66	0.4	0.21	0.57	0	0	0	0.13	0	0	0	0	0	0
734599550	CRE076(PDM08)_L	CRE076(PDM08)_L	0	0	0	0	0	0	0	0	0	0	0	0	0	0	0	0	0	0	0	0	0	0	0	0	0	0	0	0	0	0	0.75	0	0.38	0	0.4	0.21	0.38	0	0	0	0	0	0.66	0	0.4	0	0
612004584	CRE069_R	CRE069_R	0	0	0	0	0	0.3	0	0.22	0	0	0	0.33	0	0	0	0	0	0	0	0	0	0	0	0	0	0	0	0	0	0	0.37	0	0.19	0	0	0	0	0	0	0.27	0.53	0	0.22	0.31	0	0	0.52
551751981	CRE005(ADM01)_L	CRE005(ADM01)_L	0	0	0	0	0	0	0.92	0	0	0	0	0	0	0	0	0	0	0	0	0	0	0	0	0.29	0	0	0	0	0	0	0	0	0	0	0	0	0	0	0	0	0	0	0	0	0	0	0
552101431	CRE005(ADM01)_L	CRE005(ADM01)_L	0	0	0	0	0	0	0	0	0	0	0	0	0	0	0	0	0	0	0	0	0	0	0	0	0	0	0	0	0	0	0	0	0.38	0	0	0	0	0	0	0	0	0	0	0	0	0	0.17
790417660	CL166_R	CL166_R	0	0	0	0	0	0	0	0	0	0	0	0	0	0	0	0	0	0	0	0	0	0	0	0	0	0	0	0	0	0	0	0	0	0	0	0	0	0	0	0	0	0	0	0	0	0	0
5813010391	CL166_R	CL166_R	0	0	0	0	0	0	0	0	0	0	0	0	0	0	0	0	0	0	0	0	0	0	0	0	0	0	0	0	0	0	0	0	0	0	0	0	0	0	0	0	0	0	0	0	0	0	0
852763122	CL166_R	CL166_R	0	0	0	0	0	0	0	0	0	0	0	0	0	0	0	0	0	0	0	0	0	0	0	0	0	0	0	0	0	0	0	0	0	0	0	0	0	0	0	0	0	0	0	0	0	0	0
449209971	SIP049_R	SIP049_R	0	0	0	0	0	0	0	0	0	0	0	0	0	0	0	0	0	0	0	0	0	0	0	0	0	0	0	0	0.23	0	0	0	0	0	0	0.21	0	0	0.21	0	0.13	0	0	0	0.2	0.19	0.17
642693620	SIP049_R	SIP049_R	0	0	0	0	0	0	0	0	0	0	0	0	0	0	0	0	0	0	0	0	0	0	0	0	0	0	0	0	0	0	0	0	0	0	0	0	0	0	0	0	0	0.16	0	0.31	0.4	0.37	0
5813053712	IB017(PDM08)_L	IB017(PDM08)_L	0	0	0	0	0	0	0	0	0	0	0	0	0	0	0	0	0	0	0	0	0	0	0	0	0	0	0	0	0	0	0	0	0.38	0	0.2	0	0	0	0	0	0	0	0	0	0	0	0
5813041169	SMP009_R	SMP009_R	0	0	0	0	0	0	0	0	0	0	0	0	0	0	0	0	0	0	0	0	0	1.05	0	0	0	0	0	0.28	0	0	0	0	0.19	0	0.2	0	0.19	0	0	0	0	0	0	0	0	0.19	0
579946370	SMP009_R	SMP009_R	0	0	0	0	0	0	0	0	0	0	0	0	0	0	0	0	0	0	0	0	0.53	0.53	0	0	0	0	0	0	0	0	0	0	0.19	0	0.2	0	0.19	0	0	0	0	0	0	0	0	0	0
550621853	CRE018_R	CRE018_R	0	0	0	0	0	0	0	0	0	0	0	0	0	0	0	0	0	0	0	0	0	0	0.24	0	0	0	0	0	0	0	0	0	0	0	0	0	0.19	0	0.21	0	0	0	0.22	0	0	0	0.17
705462899	CRE018_R	CRE018_R	0	0	0	0	0	0	0	0	0	0	0	0	0	0	0	0	0	0	0	0	0	0	0	0	0	0	0	0	0	0	0	0	0	0	0	0	0	0	0	0	0.27	0	0	0	0	0	0.17
703059097	CRE018_R	CRE018_R	0	0	0	0	0	0	0	0	0	0	0	0	0	0	0	0	0	0	0	0	0	1.58	0	0	0	0	0	0	0	0	0	0	0	0	0	0	0	0	0	0	0	0	0.22	0	0	0	0
604709727	LHPV10b1_R	LHPV10b1_R	0	0	0	0	0	0	0	0	0	0	0	0	0	0	0	0	0	0	0	0	0	0	0	0	0	0	0	0	0	0	0	0	0	1.33	0	0.21	0	1.3	0.42	0.27	0.53	0.64	0	0	0.2	0.19	0
1002658094	FR2(FQ4)_C7_L_small	FR2(FQ4)_C7_L_small	0	0	0	0	0	0	0	0	0	0	0	0	0	0	0	0	0	0	0	0	0	0	0	0	0	0	0	0	0	0	0	0	0	0	0	0	0	0	0	0	0	0.32	0.44	0.94	0.4	0	0.35
268731005	SMP146(ADM10)_L	SMP146(ADM10)_L	0	0	0	0	0	0	0	0	0	0	0	0.65	0	0	0	0	0	0	0	0	0	0	0	0	0	0	0	0	0	0	0	0	0	0	0	0	0	0	0	0	0	0	0	0	0	0	0
328601956	CRE105_R	CRE105_R	0	0	0	0	0	0	0	0	0	0	0	0	0	0	0	0	0	0	0	0	0	0	0	0	0	0	0	0	0	0	0	0	0	0	0	0	0	0	0	0	0	0	0	0	0	0	0
611693656	SMP164_R	SMP164_R	0	0.17	0	0.23	0.31	0	0	0	0.26	0	0.33	0	0	0	0.35	0	0	0	0	0.62	0	0	0	0	0	0	0	0	0.23	0	1.5	0	0	0	0	0	0	0	0	0	0	0	0	0	0	0	0
1298985697	CRE086(PDM13)_L	CRE086(PDM13)_L	0	0	0	0	0	0	0	0	0	0	0	0	0	0	0	0	0	0	0	0	0	0	0	0	0	0	0	0	0	0	0	0	0	0	0	0	0	0	0	0	0	0	0	0	0	0	0
610274029	M_vPNml50_R	M_vPNml50_R	0	0	0	0	0	0	0	0	0	0	0	0	0	0	0	0	0	0	0	0	0	0	0.96	0.58	0	0.29	0.26	0	0	0	0.19	0	0.19	0	0	0	0	0.32	0	0	0	0	0.22	0	0	0	0
610274046	M_vPNml50_R	M_vPNml50_R	0	0	0	0	0	0	0	0	0	0	0	0	0	0	0	0	0	0	0	0	0	0	0	0	0	0	0	0	0.69	0.25	0	0	0	0	0	0	0	0	0	0	0	0	0.22	0	0.2	0	0
707858790	aIPg1_R	aIPg1_R	0.2	0	0	0	0.94	0	0	0.22	0	0	0.33	0	0	0	0	0	0	0	0	0	0	0	0	0	0	0	0	0	0	0	0	0	0	0	0	0	0	0	0	0	0	0	0	0	0	0.93	0
1138212774	aIPg1_R	aIPg1_R	0	0	1.67	0	0	0	0	0	0	0	0	0	0	0	0	0	0	0	0	0	0	0	0	0	0	0	0	0	0	0	0	0	0	0	0	0	0	0	0	0	0.4	0	0.22	0	0	0	0
707854989	aIPg1_R	aIPg1_R	0	0	0	0.46	0.63	0	0	0	0	0	0	0.33	0	0	0	0	0	0	0	0	0	0	0	0	0	0	0	0	0	0	0	0	0	0	0	0	0	0	0	0	0	0	0	0	0	0	0
707863263	aIPg1_R	aIPg1_R	0	0.17	0	0	0	0	0	0	0	0	0	0	0	0	0	0	0	0	0	0	0	0	0	0	0	0	0	0	0	0	0	0	0	0	0	0	0	0	0	0	0	0	0	0	0	0	0
890671753	FB5D_R	FB5D_R	0	0	0	0	0	0	0	0	0	0	0	0	0	0	0	0	0	0	0	0	0	0	0	0	0	0	0	0.28	0	0	0	0	0	0	0	0	0	0	0	0	0	0	0	0	0	0	0
859269976	LAL078_R	LAL078_R	0	0	0	0	0	0	0	0	0	0	0	0	0	0	0	0	0	0	0	0	0	0	0	0	0	0	0	0	0	0	0	0.55	0.19	0	0	0.43	0.76	0	0	0	0	0	0.22	0	0	0.19	0
921667198	LAL078_R	LAL078_R	0	0	0	0	0	0	0	0	0	0	0	0	0	0	0	0	0	0	0	0	0	0	0	0	0	0	0	0	0	0	0	0	0	0.33	0	0	0	0	0	0	0	0	0	0	0	0	0
889975909	LAL078_R	LAL078_R	0	0	0	0	0	0	0	0	0	0	0	0	0	0	0	0	0	0	0	0	0	0	0	0	0	0	0	0	0	0	0.19	0	0	0	0.2	0	0	0	0	0.27	0	0	0	0	0	0.19	0.17
919624822	LAL078_R	LAL078_R	0	0	0	0	0	0	0	0	0	0	0	0	0	0	0	0	0	0	0	0	0	0	0	0	0	0	0	0	0	0	0.19	0	0	0	0	0	0	0	0	0	0	0	0	0	0	0	0
454481310	(MBDLaxon1)	SEZ9.1 (MBDLaxon1)	0	0	0	0	0	0	0	0	0	0	0	0	0	0	0	0	0	0	0	0	0	0	0	0	0.51	0	0	0	0	0	0	0	0	0	0	0	0	0	0	0	0	0	0	0	0	0	0
487882168	(MBDLaxon1)	SEZ9.1 (MBDLaxon1)	0	0	0	0	0	0	0	0	0	0	0	0	0	0	0	0	0	0	0	0	0	0	0	0	0	0	0	0	0	0	0	0	0	0	0.2	0	0	0	0	0	0	0	0	0	0	0	0
578008551	(MBDLaxon1)	SEZ9.1 (MBDLaxon1)	0	0	0	0	0	0	0	0	0.26	0	0	0	0	0	0	0	0	0	0	0	0	0	0	0	0	0	0	0	0	0	0	0	0.19	0	0	0	0	0	0	0	0	0	0	0	0	0	0
516287961	(MBDLaxon1)	SEZ9.1 (MBDLaxon1)	0	0	0	0	0	0	0	0	0	0	0	0	0	0	0	0	0	0	0	0	0	0	0	0	0	0	0	0	0	0	0	0	0	0	0	0	0.19	0	0	0	0	0	0	0	0	0	0
487882906	(MBDLaxon1)	SEZ9.1 (MBDLaxon1)	0	0	0	0	0	0	0	0	0	0	0	0	0	0	0	0	0	0	0	0	0	0	0	0	0	0	0	0	0	0	0	0	0	0	0	0	0	0	0	0	0	0	0	0.63	0	0	0
456510774	(MBDLaxon1)	SEZ9.1 (MBDLaxon1)	0	0	0	0	0	0	0	0	0	0	0	0	0	0	0	0	0	0	0	0	0	0	0	0	0	0	0	0	0	0	0	0	0	0	0	0	0	0	0	0	0	0	0	0.63	0	0	0
454127707	(MBDLaxon1)	SEZ9.1 (MBDLaxon1)	0	0	0	0	0	0	0	0	0	0	0	0	0	0.35	0	0	0	0	0	0	0	0	0	0	0	0	0	0	0	0	0	0	0	0	0	0	0	0	0	0	0	0	0	0.31	0	0	0
487545695	(MBDLaxon1)	SEZ9.1 (MBDLaxon1)	0	0	0	0	0	0	0	0	0	0	0	0	0	0.7	0	0	0	0	0	0	0	0	0	0	0	0	0	0	0	0	0	0	0	0	0	0	0	0	0	0	0	0	0	0	0	0	0
516883989	(MBDLaxon1)	SEZ9.1 (MBDLaxon1)	0	0	0	0	0	0	0	0	0	0	0	0	0	0	0	0.4	0	0	0	0	0	0	0	0	0	0	0	0	0	0	0	0	0	0	0	0	0	0	0	0	0	0	0	0	0	0	0
546641044	(MBDLaxon1)	SEZ9.1 (MBDLaxon1)	0	0	0	0	0	0	0	0	0	0.31	0	0	0	0	0	0	0	0	0	0	0	0	0	0	0	0	0	0	0	0	0	0	0	0	0	0	0	0	0	0	0	0	0	0	0	0	0
546559025	(MBDLaxon1)	SEZ9.1 (MBDLaxon1)	0	0	0	0	0	0	0	0	0	0	0.33	0	0	0	0	0	0	0	0	0	0	0	0	0	0	0	0	0	0	0	0	0	0	0	0	0	0	0	0	0	0	0	0	0	0	0	0
487925037	MBON03(B'2mp)_R	MBON03(B'2mp)_R	0	0	0	0	0	0	0	0	0	0.31	0	0	0	0	0	0	0	0	0	0	0	0	0	0	0	0	0.52	0	0	0	0.37	0.55	0.19	1	0	0.21	0	0.32	0.21	0.55	0.27	0.16	0	0	0.2	0	0
5813095395	LHAD1b1_b_R	LHAD1b1_b_R	0.2	0	0	0.46	0	0	0	0.22	0.79	0.94	0.33	0.33	0.67	0	0.35	0.4	0	0.39	0.36	0.62	0	0	0	0.29	0.51	0	0	0	0	0	0	0	0.19	0	0	0	0	0	0	0	0	0	0	0	0	0	0
551989415	LHAD1b1_b_R	LHAD1b1_b_R	0.2	0.52	0	0.46	0.94	0.3	0.46	0	0	0.94	0.33	0.65	0	0	1.05	0	0	0	0.36	0	0	0	0	0.29	0.26	0	0.26	0	0	0	0	0	0	0	0	0	0	0	0	0	0	0	0	0	0	0	0
456187010	LHAD1b1_b_R	LHAD1b1_b_R	0.61	0.52	0	0.46	0.31	0.61	0.46	0.22	0.26	0	0	0.33	0.34	0.35	0.35	0	0	0.39	0.36	0	0.53	0	0.24	0.29	0	0	0.26	0	0	0	0	0	0	0	0	0	0	0	0	0	0	0	0	0	0	0	0
919168397	AVLP428_R	AVLP428_R	0	2.78	0	0	0	0.61	0	0	0	0.31	0	1.31	0	0	0	0.4	0	0	0	0	0	0	0.48	0	0	0	0	0.28	0	0.5	0	0	0	0	0	0	0	0	0	0	0	0	0	0	0	0	0
667266529	CRE108(SCB032)_R	CRE108(SCB032)_R	0	0	0	0	0	0	0	0	0	0	0	0	0	0	0	0	0	0	0	0	0	0	0.24	0	0	0	0	0	0	0	0	0	0	0	0	0	0	0	0	0	0	0	0	0	0	0	0
5813010212	SMP565_R	SMP565_R	0	0	0	0	0	0	0	0.22	0	0	0	0	0	0	0	0	0	0	0	0	0	0	0.72	0	0	0	0	0.28	0	0.5	0	0	0.19	0	0	0	0.19	0	0	0	0	0	0.22	1.57	0.8	0	0.52
5813022896	MBON21(y4y5)_R	MBON21(y4y5)_R	0	0	0	0	0	0	0	0	0	0	0	0	0	0	0	0	0	0	0.36	0	0	0	0	0	0	0	0	0	0	0	0	0	0	0	0	0	0	0	0	0	0	0.16	0	0	0	0	0
828282250	(MBDLaxon1)	SEZ12 (MBDLaxon1)	2.24	1.74	0	1.62	2.2	0.3	0	3.68	1.32	0.31	0.65	2.94	0	0.35	0.35	0	0	0.39	0.36	0	0	0	0	0	0	0	0	0	0	0	0	0	0	0	0	0	0	0	0	0	0	0	0	0	0	0	0
640665331	FB5Q_R	FB5Q_R	0	0	0	0	0	0.3	0	0	0	0	0	0	0	0	0	0	0	0	0	0	0	0	0	0	0	0	0	0	0	0.25	0	0	0	0	0.4	1.28	0	0	0	0	0	0	0.22	0	0	0	0.17
607933758	FB5Q_R	FB5Q_R	0	0	0	0	0	0	0	0	0	0	0	0	0	0	0	0	0	0	0	0	0	0	0	0	0	0	0	0	0	0	0	0	0	0	0	0.43	0	0	0	0	0	0	0	0.63	0	0	0
329301762	SMP408_c_R	SMP408_c_R	0	0	0	0	0	0	0	0	0	0	0	0	0	0	0.35	0	0	0	0	0	0	0	0	0	0	0	0	0	0	0	0.75	0	0.38	0	0.2	0	0.19	0	0	0	0	0	0	0	0	0	0
359317340	SMP408_c_R	SMP408_c_R	0	0	0	0	0	0	0	0	0	0	0	0	0	0	0	0	0	0	0	0	0	0	0	0	0	0	0	0	0	0	0.56	0	0.58	0	0.2	0	0.38	0	0	0	0	0	0	0	0	0	0
5813011486	SMP408_c_R	SMP408_c_R	0	0	0	0	0	0	0	0	0	0	0	0	0	0	0	0	0	0	0	0	0	0	0	0	0	0	0	0	0	0	0	0	0	0	0.4	0.21	0.19	0	0	0	0	0	0	0	0	0	0
546765753	SLP242_R	SLP242_R	0	0.17	0	0	0	0	0	0	0	0	0	0	0	0	0	0	0	0	0	0	0	0	0.24	0.29	0	0	0	0	0.23	0.25	0	0.55	0	1.33	0	0	0	0	0	0.27	0	0	0	0	0	0	0
637540087	SLP242_R	SLP242_R	0	0	0	0	0	0	0	0	0	0	0	0	0	0.35	0	0	0	0	0	0	0	0	0	0	0	0	0	0	0	0	0	0	0	0	0	0	0	0	0.42	1.1	0	0.16	0	0	0	0	0
487541595	SMP411_R	SMP411_R	0	0	0	0	0	0	0	0	0	0	0	0	0	0	0	0	0	0	0	0	0	0	0	0.29	0	0	0	0	0	0	0	0	0	0	0.59	0	0.95	0	0	0	0	0	0	0	0	0	0
420696828	SMP411_R	SMP411_R	0	0	0	0	0	0	0.46	0	0	0	0	0	0	0	0	0	0	0	0	0	0	0	0	0	0	0.29	0.26	0	0	0	0	0	0.19	0	0.4	0	0	0	0	0	0	0	0	0	0	0	0
6400000773	SMP411_R	SMP411_R	0	0	0	0	0	0	0	0	0	0	0	0	0	0.35	0	0	0	0	0	0	0	0	0	0	0	0.29	0	0	0	0	0	0	0.19	0	0	0	0	0	0	0	0	0	0	0	0	0	0
550319575	pC1c(PDM09)_L	pC1c(PDM09)_L	0	0	0	0	0	0	0	0	0	0	0	0	0	0	0	0	0	0	0	0	0	0	0	0	0	0	0	0	0	0	0	0	0	0	0	0	0	0	0	0	0	0	0	0	0	0	0
769355285	CRE085(PDM13)_L	CRE085(PDM13)_L	0	0	0	0	0	0	0	0	0	0	0	0	0	0	0	0	0	0	0	0	0	0	0	0	0	0	0	0	0	0	0	0	0	0	0	0	0	0	0	0	0	0	0	0	0	0	0
863815503	CRE085(PDM13)_L	CRE085(PDM13)_L	0	0	0	0	0	0	0	0	0	0	0	0	0	0	0	0	0	0	0	0	0	0	0	0	0	0	0	0	0	0	0	0	0	0	0	0	0	0	0	0	0	0	0	0	0	0	0
5813021235	SIP065_R	SIP065_R	0	0	0	0.46	0	0.3	0	0	0	0	0.33	0	0	0	0	0	0	0	0	0	0	0	0.72	0	0	0.29	0	0.28	0	1.74	0	0	0.77	0	0	0	0	0	0	0	0	0	0.22	0	0	0	0
330268940	LHCENT9_R	LHCENT9_R	0	0	0	0	0	0	0	0.43	0	0	0	0	0	0	0.7	0.79	1.2	0	0.36	0	0	0	0.96	0	0.26	0.29	0.52	0	1.15	0.25	0	0	0.38	0	0	0	0	0	0	0	0	0.16	0	0	0	0	0
1173814525	MBON34(y2)_L	MBON34(y2)_L	0	0	0	0	0	0	0	0	0	0	0	0	0	0	0	0	0	0	0	0	0	0	0	0	0	0	0	0	0	0	0	0	0	0	0	0	0	0	0	0	0	0	0	0	0	0	0
675528661	CRE024_R	CRE024_R	0	0	0	0	0	0	0	0	0	0	0	0	0	0	0	0	0	0	0	0	0	0	0	0	0	0	0	0	0	0	0	0	0	0	0	0	0	0	0	0	0	0	0	0	0	0	0
614081109	SMP005_R	SMP005_R	0.81	0	0	0.93	0	0.61	0.92	0	0.79	0	0	0	0.34	0	1.05	0	0.4	0	0	0	1.07	1.05	0	0	0.77	0	0	0	0	0	0	0	0	0	0	0	0	0	0	0	0	0	0	0	0	0	0
582696254	SMP005_R	SMP005_R	1.83	0	0	0	0	0	0.46	0.43	0.26	0	0.33	0	0	0.7	0.35	0	1.2	0	0	0	0.53	0	0.24	0	0.51	0.29	0	0	0.23	0	0	0	0	0	0	0	0	0	0	0	0	0	0	0	0	0	0
859735285	CRE105(PVL06)_L	CRE105(PVL06)_L	0	0	0	0	0	0	0	0	0	0	0	0	0	0	0	0	0	0	0	0	0	0	0	0	0	0	0	0	0	0	0	0	0	0	0	0	0	0	0	0	0	0	0	0	0	0	0
608241077	SIP029(PDL05)_L	SIP029(PDL05)_L	0	0	0	0	0	0	0	0	0	0	0	0	0	0	0	0	0	0	0	0	0	0	0.24	0	0	0	0	0	0	0	0	0	0	0	0	0	0	0	0	0	0	0	0	0	0.4	0	0.17
1070651567	PLP162_R	PLP162_R	0	0	0	0	0	0	0	0	0	0	0	0	0	0	0	0	0	0	0	0	0	0	0	0	0	0	0	0	0	0	0	0	0	0	0	0	0	0	0	0	0	0	0	0	0	0	0
5813078641	PLP162_R	PLP162_R	0	0	0	0	0	0	0	0	0	0	0	0	0	0	0	0	0	0	0	0	0	0	0	0	0	0	0	0	0	0	0	0	0	0	0	0	0	0	0	0	0	0	0	0	0	0	0
855147657	CL123_R	CL123_R	0	0	0	0	0	0	0	0	0	0	0	0	0	0	0	0	0	0	0	0	0	0	0	0	0	0	0	0	0	0	0	0	0	0	0	0	0	0	0	0	0	0	0	0	0.2	0	0
978971398	CL123_R	CL123_R	0	0	0	0	0	0	0	0	0	0	0	0	0	0	0	0	0	0	0	0	0	0	0	0	0	0	0	0	0	0	0	0	0	0	0	0	0	0	0	0	0	0	0	0	0	0	0.17
948260484	CL123_R	CL123_R	0	0	0	0	0	0	0	0	0	0	0	0	0	0	0	0	0	0	0	0	0	0	0	0	0	0	0	0	0	0	0	0	0	0	0	0	0	0	0	0	0	0	0	0	0	0	0
1013040388	CL123_R	CL123_R	0	0	0	0	0	0	0	0	0	0	0	0	0	0	0	0	0	0	0	0	0	0	0	0	0	0	0	0	0	0	0	0	0	0	0	0	0	0	0	0	0	0	0	0	0	0	0
920951427	CL123_R	CL123_R	0	0	0	0	0	0	0	0	0	0	0	0	0	0	0	0	0	0	0	0	0	0	0	0	0	0	0	0	0	0	0	0	0	0	0	0	0	0	0	0	0	0	0	0	0	0	0
5813082780	SMP024_R	SMP024_R	0	0	0	0	0	0	0	0	0	0	0	0	0.34	0	0	0	0	0	0	0	0	0	0	0	0	0	0	0.28	0	0	0	0	0	0	0	0	0	0	0	0	0	0	0	0.31	0	0	0
735470305	SMP024_R	SMP024_R	0	0	0	0	0	0	0	0	0	0	0	0	0	0	0	0	0	0	0	0	0	0	0	0	0	0	0	0	0	0	0	0	0	0	0	0	0	0	0	0	0	0	0	0	0	0	0
579260627	SMP024_R	SMP024_R	0	0	0	0	0	0	0	0	0	0	0	0	0	0	0	0	0	0	0	0	0	0	0	0	0	0	0	0	0	0	0	0	0	0	0	0	0	0	0	0	0	0	0	0	0	0	0
609247082	SMP024_R	SMP024_R	0	0	0	0	0	0	0	0	0	0	0	0	0	0.35	0.7	0	0	0	0.36	0	0	0	0	0	0	0	0	0	0	0	0	0	0	0	0	0	0	0	0	0	0	0	0	0	0	0	0
5813019920	SMP024_R	SMP024_R	0	0	0	0	0	0	0	0	0	0	0	0	0	0	0	0	0	0	0	0	0	0	0	0	0	0	0	0	0	0	0	0	0	0	0	0	0	0	0	0	0	0	0	0	0	0	0
484134987	SLP400_R	SLP400_R	0	0	0	0	0	0	0	0	0	0	0	0	0	0	0	0	0	0	0	0	0	0	0	0	0	0.29	0.26	0	0	0	0.19	0	0	0	0.4	0.64	0.57	0	0	0	0	0	0	0	0	0	0
296199149	SLP400_R	SLP400_R	0	0	0	0	0	0	0	0	0	0	0	0	0	0	0	0	0	0	0	0	0	0	0	0	0	0	0	0	0	0	0	0	0.38	0	0	0.21	0.19	0	0	0	0	0	0	0	0	0	0
326888609	SLP400_R	SLP400_R	0	0	0	0	0	0	0	0	0	0	0	0	0	0	0	0	0	0	0	0	0	0	0	0	0	0	0	0	0	0	0	0	0	0	0	0.21	0.19	0	0	0	0	0	0.22	0	0	0	0
5813015068	SMP561_R	SMP561_R	0	0	0	0	0	0	0	0	0	0	0	0	0	0	0	0	0	0	0	0	0	0	0.24	0	0	0	0	0	0	0	0	0	0	0	0	0	0	0	0	0	0	0	0.66	0	0.8	0.56	0.52
510987433	SMP011_R	SMP011_R	0	0	0	0	0	0	0	0	0.53	0	0	0	0	0	0	0	0	0	0	0	0	0	0.48	0	0	0	0	0	0.23	0	0	0	0.19	0	0	0	0	0	0	0	0	0	0	0	0	0.19	0
484126552	SMP011_R	SMP011_R	0	0	0	0	0	0	0	0	0	0	0	0	0	0	0	0	0	0	0	0	0	0.53	0	0	0	0	0	0	0	0	0	0	0.19	0	0	0	0	0	0	0	0	0	0	0	0	0	0
298944479	SMP408_d_R	SMP408_d_R	0	0	0	0	0	0	0	0	0	0	0	0	0	0	0	0	0	0	0	0	0	0	0	0	0	0	0	0	0	0	0	0	0	0	0	0.64	0.19	0	0	0	0	0	0	0.31	0	0	0
298266903	SMP408_d_R	SMP408_d_R	0	0	0	0	0	0	0	0	0	0	0	0	0	0	0	0	0	0	0	0	0	0	0	0	0	0	0	0	0	0	0.19	0	0.19	0	0	0.43	0.38	0	0	0	0	0	0	0	0	0	0
297917364	SMP408_d_R	SMP408_d_R	0	0	0	0	0	0	0	0	0	0	0	0	0	0	0	0	0	0	0	0	0	0	0	0	0	0	0	0	0	0	0	0	0.19	0	0	0.43	0	0	0	0	0	0	0	0.31	0	0	0
298241038	SMP408_d_R	SMP408_d_R	0	0	0	0	0	0	0	0	0	0	0	0	0	0	0	0	0	0	0	0	0	0	0	0	0	0	0	0	0	0	0.19	0	0	0	0	0.43	0.19	0	0	0	0	0	0	0	0	0	0
297934349	SMP408_d_R	SMP408_d_R	0	0	0	0	0	0	0	0	0	0	0	0	0	0	0	0	0	0	0	0	0	0	0	0	0	0	0	0	0	0	0.19	0	0	0	0	0	0.19	0	0	0	0	0	0	0	0	0	0
425126008	SIP028_R	SIP028_R	0	0	0	0	0	0	0	0	0	0	0	0	0	0	0	0	0	0	0	0	0	0	0	0	0	0	0	0	0	0.25	0	0	0	0	0	0.21	0.19	0.32	0	0	0	0	0	0	0.2	0	0
670651584	SIP028_R	SIP028_R	0	0	0	0	0	0	0	0	0	0	0	0	0	0	0	0	0	0	0	0	0	0	0	0	0	0	0	0	0	0	0	0	0	0	0	0.43	0.95	0	0	0	0	0.16	0.22	0	0.2	0	0
638930511	SIP028_R	SIP028_R	0	0	0	0	0	0	0	0	0	0	0	0	0	0	0	0	0	0	0	0	0	0	0	0	0	0	0	0	0	0	0	0	0.19	0	0	0.21	0	0	0	0	0	0	0.44	0	0	0.19	0.17
5813079193	FB4P_b_R	FB4P_b_R	0	0	0	0	0	0	0	0	0	0	0	0	0	0	0	0	0	0	0	0	0	0	0	0	0	0	0	0	0	0	0	0	0	0	0.2	0.21	0	0	0	0	0	0	0	0	0	0	0.17
862036858	FB4P_b_R	FB4P_b_R	0	0	0	0	0	0	0	0	0	0	0.33	0	0	0	0	0	0	0	0	0	0	0	0	0	0	0	0	0	0	0	0	0	0	0	0	0	0	0	0	0	0	0	0	0	0	0	0
5812983846	FB4P_b_R	FB4P_b_R	0	0	0	0	0	0	0	0	0	0	0	0	0	0	0	0	0	0	0	0	0	0	0	0	0	0	0	0	0	0	0	0	0	0	0	0	0	0	0	0	0	0	0	0	0	0	0
328939480	SMP559_R	SMP559_R	0	0	0	0	0	0	0	0	0	0	0	0	0	0	0	0	0	0	0	0	0	0	0.48	0	0.26	0	0.52	0	0.23	0.5	0	0	0	0	0	0	0	0	0	0	0	0	0	0	0	0	0
298262599	SMP559_R	SMP559_R	0	0	0	0	0	0	0	0	0	0	0	0	0	0	0	0	0	0	0	0	0	0	0	0	0.26	0	0	0	0	0	0	0	0	0	0	0	0	0	0	0	0	0	0	0	0	0	0
641709938	SMP112_R	SMP112_R	0	0.35	0	0	0.31	0	0	0.22	0	0.31	0.33	0	0	0	0	0	0	0	0	0	0	0	0	0	0	0	0	0	0	0	0	0	0.19	0	0	0	0	0	0	0	0	0	0.22	0.31	0	0	0
706508078	SMP112_R	SMP112_R	0	0	0	0.23	0	0	0	0	0	0	0	0	0	0	0	0	0	0.39	0	0	0	0	0	0	0	0	0	0	0	0	0	0	0	0	0	0	0	0	0	0	0	0	0	0.31	0	0	0
674108802	SMP112_R	SMP112_R	0	0	0	0	0	0	0	0	0	0	0.33	0	0	0	0	0	0.4	0	0.36	0	0	0	0	0	0	0	0	0	0	0	0	0	0	0	0	0	0	0	0	0	0.13	0	0	0	0	0.19	0
326253554	SMP454_R	SMP454_R	0	0	0	0	0	0	0	0	0	0	0	0	0	0	0	0	0	0	0	0	0	0	0	0.58	2.04	0.58	0	0.28	0.23	1	0	0	0	0	0	0	0.19	0	0	0	0	0	0	0	0	0	0
5813061260	OA-VPM3(NO2/NO3)_L	OA-VPM3(NO2/NO3)_L	0.61	0	0	0	0.31	0	0.46	0	0	0	0	0.33	0.34	0	0	0.4	0	0.39	0.36	0	0.53	0	0.24	0	0.26	0	0	0	0	0	0.19	0	0	0	0.4	0.21	0	0	0	0	0	0	0	0	0	0	0.17
5813042659	MBON22(calyx)_R	MBON22(calyx)_R	0	0.17	0	0	0	0	0	0	0	0	0	0	0	0	0	0	0	0	0	0	0	0	0	0	0	0	0	1.41	0	0	0	0.55	0	0	0	0	0	0	0.42	1.1	0.13	0	0	0	0	0	0
736830579	CRE008_R	CRE008_R	0	0	0	0	0	0	0	0	0	0	0	0	0	0	0	0	0	0	0	0	0	0	0	0	0	0	0	0	0	0	0	0.55	0	0.33	0	0	0	0.32	0	0.55	0	0	0.22	0	0.2	0.37	0
800588608	CRE085_R	CRE085_R	0	0	0	0	0	0	0	0	0	0	0	0	0	0.35	0	0	0	0	0	0	0	0	0	0	0	0	0	0	0.23	0	0	0	0	0	0	0	0	0	0	0	0.13	0	0	0	0	0	0.17
706499298	CRE085_R	CRE085_R	0	0	0	0	0	0	0	0	0	0	0	0	0	0	0	0	0	0	0	0	0.53	0	0	0	0	0	0	0	0	0	0	0	0	0	0	0	0	0	0	0	0	0	0	0	0	0	0.17
642387793	LHPD2c5_R	LHPD2c5_R	0.2	0.17	0	0	0	0	0	0	0.26	0	0	0	0	0	0.35	0	0.8	0	0	0	1.07	0.53	0	0.29	0	0	0	0	0	0	0	0	0	0	0	0	0	0	0	0	0	0	0	0	0	0	0
644761952	LHPD2c5_R	LHPD2c5_R	0.2	0	0	0	0	0	0	0	0	0	0	0	0	0	0	0	0	0	0	0	1.6	0	0	0	0	0	0	0	0	0	0	0	0	0	0	0	0	0	0	0	0	0	0	0	0	0	0
5812980732	SLP099_R	SLP099_R	0	0	0	0.46	0	0	0	0	0.53	0	0.65	0	0	0.35	1.39	0.4	0	0	0	0.31	0	0	0	0	0	0	0	0	0	0	0.75	0	0.58	0	0	0	0.38	0	0	0	0	0	0	1.25	0	0	0
579912201	LHCENT5_R	LHCENT5_R	0	0	0	0	0	0	0	0	0	0	0	0	0	0	0	0	0	0	0	1.56	0	0	0.24	0.29	0.26	0.29	0	0.56	0.23	0.25	0	0	0	0	0	0.21	0.38	0	0.21	0	0	0	0.22	0.31	0.2	0	0.17
328956505	SMP193_R	SMP193_R	0.2	0	0	0.69	0	0.61	0.92	0.43	1.05	1.57	3.92	0.33	0.34	0	1.05	0	1.59	0.78	1.09	0	1.07	0	0	0	0.51	0	0.26	0	0	0	0	0	0	0	0	0	0	0	0	0	0	0	0	0	0	0	0
487899426	SMP193_R	SMP193_R	0	0	0	0.46	0	0.3	0	0	1.05	1.26	2.61	0	1.01	0.35	0.35	0	0	0.78	0.36	0	0	0	0	0	0.26	0	0	0	0	0	0	0	0	0	0	0	0.19	0	0	0	0	0	0	0	0	0	0
360349882	SMP193_R	SMP193_R	0.41	0.17	0	0.93	0	0.91	0	0.43	1.84	0.31	0.33	0	0.67	0	0.35	0	0.4	0.78	0	0.31	0	0	0	0	0.26	0	0	0	0	0	0	0	0	0	0	0	0	0	0	0	0	0	0	0	0	0	0
5813056041	SMP418_R	SMP418_R	0.2	0.7	0	0	1.26	0	0	1.08	0.26	0.31	0.65	0	0.34	0.35	0.35	1.19	0	0.78	0.73	0	0.53	0	0	0	0	0	0	0.56	0	0	0	0	0	0	0	0	0	0	0	0	0	0	0	0	0	0	0
609656444	SMP143_R	SMP143_R	0.2	0.17	0	0	0.94	0.3	0	0.65	0	0	0.65	0	0	0	0	0.79	0.4	0	0	0.31	0	1.58	0	0.29	0	0	0	0	0	0.25	0	0.55	0	0	0	0	0	0	0	0	0	0	0.22	0.31	0	0	0
356429209	LHPD2c1_R	LHPD2c1_R	0.2	0.17	0	0	0	0	0	0	0	0	0	0	0	0	0	0	0	0	0	0	0	0	0	0	0	0	0	0	0	0	1.68	0	1.15	0	0	0.21	0.38	0	0	0	0	0	0	0	0	0	0
516780722	SMP003_R	SMP003_R	1.63	0	0	0.23	0	0	0.46	0	0.79	0	0.65	0	0	0	0	0.4	0	0	0	0.94	0	1.05	0.24	0	1.53	0.87	0	0	0	0	0	0	0	0	0	0	0	0	0	0	0	0	0	0	0	0	0
547158593	SMP003_R	SMP003_R	0.61	0	0	0	0	0	0.46	0	0	0.31	0	0.33	0.34	0	1.05	0	0	0	0	0.94	0.53	0	0	0	0.26	0.29	0	0	0	0	0	0	0	0	0	0	0	0	0	0	0	0	0	0	0	0	0
5813049907	SLP390_R	SLP390_R	0	0	0	0	0	0	0	0	0	0	0	0	1.01	0.35	0.35	0.4	0	0.78	0	0	0	0	0	0	0	0	0	0	0	0	0.75	0	1.15	0	0	0	0	0	0	0	0	0	0	0	0	0	0
1015143077	CRE024_L	CRE024_L	0	0	0	0	0	0	0	0	0	0	0	0	0	0.35	0	0	0	0	0	0	0	0	0	0	0	0	0	0	0	0	0	0	0.19	0	0.2	0.21	0	0	0	0.27	0	0	0.22	0.31	0.2	0	0
330640044	SMP181_R	SMP181_R	0	0	0	0	0	0	0	0	0	0	0	0	0	0	0	0	0	0.39	0	0	0	0	0	0.29	0	0	0	0	0	0.5	0.19	0	0	0	0.2	0.21	0.57	0	0	0	0	0	0	0	0	0	0
361376643	CRE025_R	CRE025_R	0	0	0	0	0	0	0.46	0	0	0	0	0	0	0.35	0.35	0	0	0	0	0	0	0	0	0	0	0	0	0	0	0	0	0	0	0	0	0.21	0	0	0	0	0	0	0	0	0.2	0	0
5813070991	CRE025_R	CRE025_R	0	0	0	0	0	0	0	0	0	0	0	0	0	0	0	0	0	0	0	0	0	0	0	0	0	0	0	0	0	0	0	0	0	0	0	0	0	0	0	0	0	0	0	0	0	0.37	0
1299581176	LAL186_R	LAL186_R	0	0	0	0	0	0	0	0	0	0	0	0	0	0	0	0.4	0	0	0	0	0	0	0	0	0	0	0	0	0	0	0	0	0.19	0	0	0	0	0	0	0	0	0	0	0	0	0	0
736140238	CRE080_R	CRE080_R	0	0	0	0	0	0	0	0	0	0	0	0	0	0	0	0	0	0	0	0	0	0	0	0	0	0	0	0	0	0	0	0.55	0	0	0	0	0	0	0	0	0	0.16	0	0	0	0	0
5813022811	CRE080_R	CRE080_R	0	0	0	0	0.31	0	0	0	0	0	0	0	0	0	0	0	0	0	0	0	0	0	0	0	0	0	0	0	0	0	0	0	0	0	0	0	0.19	0	0	0	0	0.48	0	0	0	0	0
800286386	CRE080_R	CRE080_R	0	0	0	0	0	0	0	0	0	0	0	0	0	0	0	0	0	0	0	0	0	0	0	0	0	0	0	0	0	0	0	0	0	0	0	0	0	0	0	0	0.4	0	0.22	0	0.2	0	0
5901193671	CRE080_R	CRE080_R	0	0	0	0	0	0	0	0	0	0	0	0	0	0	0	0	0	0	0	0	0	0	0	0	0	0	0	0	0	0	0	0	0	0	0	0	0	0	0	0	0.13	0.32	0	0	0	0	0
551043841	CRE033_L	CRE033_L	0	0	0	0	0	0	0	0	0	0.31	0	0	0	0	0	0	0	0	0	0.31	0	0	0	0	0	0	0	0	0	0	0	0	0	0	0	0	0	0	0	0	0	0	0	0	0	0	0
675144908	CRE028_L	CRE028_L	0	0	0	0	0	0	0	0	0	0	0	0	0	0	0	0	0	0	0	0	0	0	0	0	0	0	0	0	0	0	0	0	0	0	0	0	0	0	0	0	0	0	0	0	0	0	0
5812982960	CRE028_L	CRE028_L	0	0	0	0	0	0	0	0	0	0	0	0	0	0	0	0	0	0	0	0	0	0	0	0	0	0	0	0	0	0	0	0	0	0	0	0	0	0	0	0	0	0	0	0	0	0	0
612742229	CRE028_L	CRE028_L	0	0	0	0	0	0	0	0	0	0	0	0	0	0	0	0	0	0	0	0	0	0	0	0	0	0	0	0	0	0	0	0	0	0	0	0	0	0	0	0	0	0	0	0	0	0	0
1225290633	FB4C(NO2)_R	FB4C(NO2)_R	0	0	0	0	0	0	0	0	0	0	0	0	0	0	0	0	0.4	0	0	0	0	0	0	0	0	0	0	0	0	0	0	0	0	0	0	0.21	0	0	0	0	0	0	0	0	0	0	0
455483094	ATL018_R	ATL018_R	0	0	0	0	0	0	0	0	0	0	0	0	0	0	0	0	0	0	0	0	0	0	0	0	0	0.29	0.26	0.28	0	0	0	0	0	0	0.4	0	0	0	0	0	0	0	0	0	0	0	0
727968539	ATL018_R	ATL018_R	0	0	0	0	0	0	0	0	0	0	0	0	0	0	0	0	0	0	0	0	0	0	0	0	0	0	0	0	0	0	0	0	0	0	0	0	0	0	0	0	0	0	0	0	0	0	0
297580589	SMP548_R	SMP548_R	0	0	0	0	0	0.3	0.46	0.22	0	0	0	0	2.02	0	0.7	1.59	0	0	0.73	0.94	0	0	0	0.29	0	0	0	0	0	0	0.19	0	0.38	0	0	0	0	0	0	0	0	0	0	0	0	0	0
5813058258	AVLP473(PDL18)_L	AVLP473(PDL18)_L	0	0	0	0	0	0	0	0	0	0	0	0	0	0	1.05	0.4	0	0	0	0	0	0	0	0	0	0	0	0	0	0	0	0	0	0	0	0.21	0	0	0	0	0	0	0	0	0	0	0.17
452689494	SMP550_R	SMP550_R	3.26	0	0	2.31	0	2.44	1.38	1.3	1.84	3.46	1.31	0.98	1.01	1.05	1.05	0.4	0.4	0.78	0.73	0.94	1.07	0.53	0	1.15	1.28	0.29	0	0	0	0	0.19	0	0.38	0	0	0	0	0	0	0	0	0	0	0	0	0	0
644148647	CRE031_R	CRE031_R	0	0	0	0	0	0	0	0	0	0	0	0	0	0	0	0	0	0	0	0	0	0	0	0	0	0	0	0	0	0	0	0	0	0	0	0	0	0	0	0	0	0	0	0	0	0	0
5813080769	CRE031_R	CRE031_R	0	0	0	0	0	0	0	0	0	0	0	0	0	0	0	0	0	0	0	0	0	0	0	0	0	0	0	0	0	0	0	0	0	0	0	0	0	0	0	0	0	0	0	0	0	0	0
1138696627	FR2(FQ4)_C8_L_small	FR2(FQ4)_C8_L_small	0	0	0	0	0	0	0	0	0	0	0	0	0	0	0	0	0	0	0	0	0	0	0	0	0	0	0	0	0	0	0	0	0.38	0	0	0	0	0	0	0	0	0	0	0.63	0.2	0	0.69
734408687	CRE091_R	CRE091_R	0.2	0	0	0	0	0	0	0	0	0	0	0	0	0	0	0	0	0	0	0	0	0	0	0	0	0	0	0	0	0	0.19	0	0	0	0	0	0	1.3	0	0	0.27	0.32	0.44	0	0	0.19	0
1418618235	SIFa(PDM34)	SIFa(PDM34)	0	0	0	0	0	0	0	0	0	0	0	0	0.34	0.35	0	0.4	0	0	0	0	0.53	0	0.24	0	0	0	0	0	0	0	0	0	0	0	0	0	0	0	0	0	0	0	0	0	0	0	0
699031185	SIFa(PDM34)	SIFa(PDM34)	0	0	0	0	0	0	0	0	0	0	0	0	0	0	0	0	0	0	0	0	0	0	0	0	0	0	0	0	0	0	0	0	0	0	0	0	0	0	0	0	0	0	0	0	0	0	0
706831482	LHAD2d1_R	LHAD2d1_R	0.81	1.39	0	0	0	0	0	0.43	0	0	0	0	0	0	0	0	0	0	0	0.31	0	0	0.24	0	0	0	0	0	0.23	0	0	0	0	0	0	0	0	0	0	0	0	0	0	0	0	0	0
486544396	PAL02_R	PAL02_R	1.22	0.52	0	0.93	1.89	0.61	0.46	1.3	0.79	0.31	1.31	1.96	0.34	1.05	1.05	0.4	0	2.33	0.73	0.31	1.07	0	0	0	0.51	0	0	0.28	0	0	0	0	0	0	0	0	0	0	0	0	0	0	0	0	0	0	0
1316245799	M_spPN4t9_R	M_spPN4t9_R	0	0	0	0	0	0	0	0	0	0	0	0	0	0	0	0	0	0	0	0	0	0	0	0	0	0	0	0	0	0	0	0	0	1	0	0	0	1.62	0.42	1.1	0	0.16	0	0	0	0	0
325743813	LHPD2c3_R	LHPD2c3_R	0	0	0	0	0	0	0	0	0	0	0.33	0	0	0	0	0	0	0	0	0	0	0	0	0	0	0	0.26	0	0	0	0.19	0	0.19	0	0	0	0.19	0	0	0	0	0	0.22	0	0	0	0.52
794088227	LHPD2c3_R	LHPD2c3_R	0	0	0	0	0	0	0	0	0	0	0	0	0	0	0	0	0	0	0	0	0	0	0	0	0	0	0	0	0	0	0	0	0.38	0.33	0	0	0	0	0	0	0	0	0	0	0	0	0
5813013630	LHPD2c3_R	LHPD2c3_R	0	0	0	0	0	0	0	0	0	0	0	0	0	0	0	0	0	0	0	0	0	0	0	0	0	0	0	0	0	0	0	0	0	0	0	0.21	0	0	0	0	0	0	0	0	0	0	0.35
831273322	LHPD2c3_R	LHPD2c3_R	0	0	0	0	0	0	0	0	0	0	0	0	0	0	0	0	0	0	0	0	0	0	0	0	0	0	0	0	0	0	0	0	0	0	0	0	0	0	0	0	0	0	0	0	0.2	0	0
612422902	MBON25(y1y2)_R	MBON25(y1y2)_R	0	0	0	0	0	0	0	0	0	0	0	0	0	0	0	0	0	0	0	0	0	0	0	0	0	0	0	0	0	0	0	0	0	0	0	0	0	0	0	0	0	0	0	0	0	0	0
642702809	CRE050_R	CRE050_R	0	0	0	0	0	0	0	0	0	0	0	0	0	0	0	0	0	0	0	0	0	0	0	0	0	0	0	0	0	0	0	0	0	0	0	0	0	0	0.42	0.27	0.27	0.16	0	0	0	0.56	0
613044611	SMP075_R	SMP075_R	0.61	0	0	0	0.63	0	0.46	0.22	0	0	0	0.33	0	0	0	0.4	0.4	0	0	0	1.07	0	0	0	0.51	0	0	0	0.46	0	0	0	0	0	0	0	0	0	0	0	0	0	0	0	0	0	0
581336531	SMP075_R	SMP075_R	0.2	0	1.11	0	0	0	0	0	0	0	0	0.98	0	0.7	0.7	0	0.4	0	0	0	0.53	0	0	0	0.26	0	0	0	0	0	0	0	0	0	0	0	0	0	0	0	0	0	0	0	0	0	0
508793106	FR2(FQ4)_C5_L_small	FR2(FQ4)_C5_L_small	0	0	0	0	0	0	0	0	0	0	0	0	0	0	0	0	0	0	0	0	0	0	0	0	0	0	0	0	0	0	0	0	0	0	0	0	0	0	0	0	0	0	0	0.31	0.8	0	1.21
5812982295	SMP209_R	SMP209_R	0	0	0	0	0	0	0	0	0	0	0	0	0	0	0	0	0	0	0	0	0	0	0	0.29	0	0.29	0	0	0	0	0.19	0	0	0	0.2	0	0.38	0	0	0	0	0	0	0	0	0	0
5813078487	SMP209_R	SMP209_R	0	0	0	0	0	0	0	0	0	0	0.33	0	0	0.35	0	0	0	0	0	0	0	0	0	0	0	0.29	0	0.28	0	0	0	0	0	0	0.4	0.21	0	0	0	0	0	0	0	0	0	0	0
452336897	LHAD1b6_a_R	LHAD1b6_a_R	0	0	0.56	0	0	0	0	0	0	0	0	0	0	0	0.35	0	0	0.39	0	0	0	0	0	0	0.26	0	0	0	0	0	0	0	0.19	0	0	0	0	0	0	0	0	0	0	0	0	0	0
512765816	LHAD1b6_a_R	LHAD1b6_a_R	0	0.17	0	0	0	0	0	0	0	0	0	0	0	0	0	0	0	0	0	0	0.53	0	0	0	0	0	0	0	0	0	0	0	0.77	0	0	0	0	0	0	0	0	0	0	0	0	0	0
425471220	LHAD1b6_a_R	LHAD1b6_a_R	0	0.35	0	0.46	0	0	0	0	0	0.31	0	0.33	0	0	0	0.79	0	0.39	0	0	0	0	0	0	0	0	0	0	0	0	0.19	0	0	0	0	0	0	0	0	0	0	0	0	0	0	0	0
5813133463	CRE043_c_R	CRE043_c_R	0	0	0	0	0	0	0	0	0	0	0	0	0	0	0	0	0	0	0	0	0	0	0	0	0	0	0	0	0	0	0	0	0	0	0	0	0	0	0	0	0	0	0.22	0	0.2	0	0
5813027737	CRE043_c_R	CRE043_c_R	0	0	0	0	0	0	0	0	0	0	0	0	0	0	0	0	0	0	0	0	0	0	0	0	0	0	0	0	0	0	0	0	0	0	0	0	0	0	0	0	0	0	0	0	0	0	0.17
425104178	CRE050(AVM07)_L	CRE050(AVM07)_L	0	0	0.56	0	0	0	0	0.43	0	0	0	0	0	0	0	0	0.4	0	0	0	0	0	0	0	0	0	0.26	0	0	0	0	0	0	0	0	0.43	0	0	0	0.27	0.13	0	0.66	0.31	0.6	0.37	0
675800901	LHPD2a7_R	LHPD2a7_R	0.2	0	0	0	0	0	0	0	0	0	0	0	0	0	0	0	0	0	0	0	1.07	0	0	0.29	0	0	0	0	0	0	0	0	0	0	0	0	0	0	0	0	0	0	0	0	0	0	0
695500178	LHPD2a7_R	LHPD2a7_R	0	0	0	0	0	0	0	0	0	0	0	0	0.34	0	0	0.4	1.59	0.39	0	0	1.07	0	0	0	0	0	0	0	0.23	0	0	0	0	0	0	0.21	0.38	0	0	0	0	0	0	0	0	0	0
676138357	LHPD2a7_R	LHPD2a7_R	0.2	0	0	0	0	0	0	0	0	0.31	0	0	0	0	0	0	0	0	0	0	0	0	0	0	0	0	0	0	0	0	0	0	0	0	0	0	0	0	0	0	0	0	0	0	0	0	0
5813011320	SMP437_R	SMP437_R	0	0	0	0	0	0	0	0	0	0	0	0	0	0	0	0	1.2	0	0	0	0	0	0	0	0	0	0	0	0	0	0	0	0	0	0	0.21	0	0	0	0	0	0	0	0	0	0	0
418607477	SMP437_R	SMP437_R	0	0	0	0	0	0	0	0	0	0	0	0	0	1.39	0	0	0.8	0	0	0	0	0	0	0	0	0	0	0	0	0	0	0	0	0	0	0	0	0	0	0	0	0	0	0	0	0	0
508447812	FR2(FQ4)_C6_L_small	FR2(FQ4)_C6_L_small	0	0	0	0	0	0	0	0	0	0	0	0	0	0	0	0	0	0	0	0	0	0	0	0	0	0	0	0	0	0	0	0	0	0	0	0	0	0	0	0	0	0.32	0	0.31	0.4	0.19	0.69
612712334	SMP030_R	SMP030_R	0.61	1.74	0	0	2.83	0.3	0	0.43	0.26	0	0	4.25	0	0	0	0	0	0	0	0	0.53	0	0	0	0.51	0	0	0	0	0	0	0	0	0	0	0	0	0	0	0.27	0.27	0.32	0	0	0	0.19	0
575197482	SMP389_R	SMP389_R	0.41	0	0	0.23	0	1.22	0.46	0.22	0.53	0.63	0.65	0	0	0.35	1.05	0.4	0.4	0.39	0.36	0.31	0	0	0	0.86	0.77	0.87	0	0	0	0	0	0	0.19	0	0	0	0	0	0	0	0	0	0	0	0	0	0
330316013	SMP389_R	SMP389_R	0	0	0	0	0	0	0	0	0	0	0	0	0	0	0	0	0	0	0	0	0	0	0	0	0	0	0	0	0	0	0	0	0.19	0	0	0	0	0	0	0	0	0	0	0	0	0	0
453087379	SIP004_R	SIP004_R	0	0	0	0	0	0	0	0	0.53	0	0.33	0	0	0	0	0	0	0	0	0	0	0	0	0	0.26	0	0	0	0	0	0	0	0	0	0	0.21	0	0	0	0	0	0	0	0	0	0	0
610981555	SIP069_R	SIP069_R	0	0	0	0	0	0.3	0	0	0	0	0	0	0	0	0	0	0	0	0	0	0	0	0	0	0	0	0	0	0	0	0	0.55	0	0	0.2	0	0	0	0.42	0	0.13	0	0	0	0.2	0.19	0
643329030	SIP069_R	SIP069_R	0	0	0	0	0	0	0	0	0	0	0	0	0	0	0	0	0	0	0	0	0	0	0	0	0	0	0	0	0	0	0	0	0	0	0.2	0	0	0	0	0	0	0	0	0	0	0	0
642723975	mALB2_L	mALB2_L	0.41	0	0	0	0	0	0	0	0.26	0	0	0	0	0	0	0.4	0.8	0	0	0	0.53	1.05	0	0	0	0	0	0	0	0	0.56	0	0	0	0	0	0	0	0	0	0.27	0.64	0	0	0	0	0
1111757266	LAL155(PVM03)_L	LAL155(PVM03)_L	0	0.35	0	0.23	0	0	0	0	0	0	0	0	0	0	0	0	0	0	0	0.31	0	0.53	0	0	0	0	0	0	0	0	0	0	0	0	0	0	0	0	0	0	0	0	0	0	0	0	0.17
863698974	LAL155(PVM03)_L	LAL155(PVM03)_L	0	0	0	0	0	0	0	0	0	0	0	0	0	0	0	0	0	0	0	0	0	0	0	0	0	0	0	0	0	0	0	0	0	0	0	0	0	0	0	0	0	0	0	0	0	0	0
328274638	SMP551_R	SMP551_R	0.41	0.17	0	0	0	0	0	0	0	0	0.33	0	4.04	2.09	2.79	3.97	0.4	6.61	6.57	0.62	0	0	0	0	0	0	0	0	0	0	0	0	0	0	0	0	0	0	0	0	0	0	0	0	0	0	0
356670712	FR2(FQ4)_C4_L_small	FR2(FQ4)_C4_L_small	0	0	0	0	0	0	0	0	0	0	0	0	0	0	0	0	0	0	0	0	0	0	0	0	0	0	0	0	0	0	0	0	0	0	0	0	0	0	0	0	0	0	0.44	0.31	0.4	0.19	0.52
1168331947	FR2(FQ4)_C9_L_small	FR2(FQ4)_C9_L_small	0	0	0	0	0	0	0	0	0	0	0	0	0	0	0	0	0	0	0	0	0	0	0	0	0	0	0	0	0	0	0	0	0	0	0	0	0	0	0	0	0.13	0	0.22	1.25	0.2	0	0
5812980747	SMP195_b_R	SMP195_b_R	0	0	0	0	0	0	0	0	0	0	0	0	0	0	0	0	0	0	0	0	0	0.53	0.48	0	0	0	0	0.28	0	0.5	0	0	0.19	0	0	0	0.38	0	0.21	0	0.27	0	0	0	0	0	0
456156825	SMP195_b_R	SMP195_b_R	0	0	0	0	0	0	0	0	0	0	0	0	0	0	0	0	0	0	0	0	0	0	0	0	0	0	0	0	0	0	0	0	0.19	0	0	0	0	0	0	0	0.13	0	0	0	0	0	0
548570973	CRE013_R	CRE013_R	0	0	0	0	0	0	0	0	0	0	0	0	0	0.35	0	0	0	0	0	0	0	0	0	0	0	0	0	0	0	0	0	0	0	0	0	0	0.19	0	0	0	0	0	0	0	0	0	0
298599271	SMP026(ADL12)_L	SMP026(ADL12)_L	0	0	0	0	0	0	0	0.22	0.26	0	0.65	0	0	0	0.35	0	0	0	0	0	0	0	0.24	0	0	0	0	0	0.23	0	0	0	0	0	0	0.21	0.38	0	0	0	0	0	0.66	0	0	0	0
607597135	SMP149_R	SMP149_R	0.41	0.7	0	0.23	0.31	0.3	0	0.22	0.26	0	0.33	0.65	0.34	0.35	0	0	0.4	0	0	0	1.07	0	0	0.29	0	0	0	0	0	0	0	0	0.38	0	0	0	0.19	0	0	0	0.13	0	0	0	0	0.19	0
985131499	MBON22(calyx)(PVL06)_L	MBON22(calyx)(PVL06)_L	0	0	0	0	0	0	0	0	0	0	0	0	0	0	0	0	0	0	0	0	0.53	0	0.24	0	0	0	0	0	0	0.75	0	0	0	0	0	0	0	0	0.62	0.55	0	0.32	0	0	0	0	0
456523994	SMP165_R	SMP165_R	0	0	0	0	0	0.3	2.3	0	0.53	1.57	0.33	0.33	0	0	0	0	0	0	0.36	0.31	0.53	0	0	0.58	0.51	0	0.26	0	0.23	0	0	0	0	0	0.2	0.21	0	0	0	0	0	0	0	0	0	0	0
550962648	AVLP032(ADL12)_L	AVLP032(ADL12)_L	0	0	0	0	0	0.3	0	0	0	0	0	0.33	0	1.05	0	0	0	0.78	0.36	0	0	0	0	0	0	0	0	0	0.69	0	0	0	0	0	0	0	0	0	0	0	0	0	0	0	0.2	0	0
612367371	SMP004_R	SMP004_R	0.41	1.04	0	0	0.31	0	0	1.95	0	0	0	0.98	0	0	0	0	0	0.78	0.36	0.62	0	0	0	0.86	0.26	0	0	0	0	0	0	0	0	0	0	0.21	0	0	0	0.27	0	0	0	0	0	0.19	0
582700300	SMP004_R	SMP004_R	0.2	0.17	0	0.23	0.31	0	0.46	0.22	0	0	0	0.33	0	0	0	0	0	0	0	0	0	0	0	0	0.51	0.29	0	0	0.46	0	0	0	0	0	0	0	0	0	0	0	0	0	0	0	0	0	0
487968933	AVLP032_R	AVLP032_R	0	0	0	0	0	0	0	0	0	0	0	0	0	0	0	0	0	0	0	0	0	0	0	0	0	0.29	0	0	0.23	0	0	0	0	0	0.4	0.43	0	0	0	0	0	0	0	0.31	0	0	0
298258354	SMP406_R	SMP406_R	0	0	0	0	0	0	0	0	0	0	0	0	0	0	0	0	0.4	0	0	0	0	0	0	0	0.26	0.29	0	0	0	0	0	0	0.19	0	0	0	0	0	0	0	0	0	0	0	0	0	0
327933061	SMP406_R	SMP406_R	0	0	0	0	0	0	0	0	0	0	0	0	0	0	0	0	0	0	0	0	0	0	0	0	0	0	0	0	0	0	0.37	0	0.19	0	0	0	0.19	0	0	0	0	0	0	0	0	0	0
328611654	SMP406_R	SMP406_R	0	0	0	0	0	0	0	0	0	0	0	0	0	0	0.35	0	0	0	0	0	0	0	0	0	0	0	0	0	0	0	0	0	0	0	0	0	0.38	0	0	0	0	0	0	0	0	0	0
298603693	SMP406_R	SMP406_R	0	0	0	0	0	0	0	0	0	0	0	0	0.34	0.7	0	0.4	0	0.39	0	0	0	0	0	0	0	0	0	0	0	0	0.19	0	0.19	0	0	0.21	0	0	0	0	0	0	0	0	0	0	0
328278449	SMP406_R	SMP406_R	0	0	0	0.23	0	0	0	0	0	0	0	0	0	0	0	0	0	0	0	0	0	0	0	0	0	0	0	0	0	0	0	0	0	0	0	0	0	0	0	0	0	0	0	0	0	0	0
5812983831	AVLP562_R	AVLP562_R	0	0	0	0	0	0	0	0	0	0	0	0	0	0	0	0	0	0	0	0	0	0	0	0	0	0	0	0	0	0	0	0	0	0	0	0	0	0	0	0	0	0	0	0	0	0	0
5813020993	SIP067_R	SIP067_R	0	0	0	0	0	0	0	0	0	0	0	0	0	0	0	0	0	0	0	0	0	0	0	0	0	0	0	0	0	0	0	0	0	0	0.4	0	0	0	0	0	0	0	0.22	0	0	0	0
735772860	LHPD2a3_R	LHPD2a3_R	0	0	0	0	0	0	0	0	0	0	0	0	0	0	0	0	0	0	0	0.62	0	0	0	0	0.26	1.16	0	0	0.23	0	0	0	0	0	0	0	0	0	0	0	0	0	0	0	0	0	0
5813099667	LHPD2a3_R	LHPD2a3_R	0	0	0	0	0	0	0	0	0	0	0	0	0	0	0	0	0	0	0	0	0	0	0.24	0	0	0.58	0	0	0.46	0	0	0	0	0	0	0	0	0	0	0	0	0	0	0	0	0	0
486850582	LHPD2a3_R	LHPD2a3_R	0	0	0	0	0	0	0	0	0	0	0	0	0	0	0	0	0	0	0	0.31	0	0	0.24	0	0	0	0	0	0.23	0	0	0	0	0	0	0	0	0	0	0	0	0	0	0.31	0	0	0
673426956	LHAD1b2_a_R	LHAD1b2_a_R	0.2	0	0	0.23	0	0	0	0	0	0	0	0	0	0	0	0	0	0	0	0	0.53	0	0	0.29	0.51	0	0	0	0	0.25	0	0	0	0	0	0	0	0	0	0	0	0	0	0	0	0	0
544107335	LHAD1b2_a_R	LHAD1b2_a_R	0	0	0	0	0.31	0	0	0.22	0	0	0	0	0	0	0	0	0	0	0	0	0	0	0	0.29	0	0	0	0	0.23	0	0	0	0	0	0	0	0	0	0	0	0	0	0	0	0	0	0
769199010	LHAD1b2_a_R	LHAD1b2_a_R	0.2	0.17	0	0	0.63	0	0	0	0.26	0	0	0	0	0	0	0	0	0.39	0	0	0	0	0	0	0	0	0	0	0	0.25	0	0	0	0	0	0	0	0	0	0	0	0	0	0	0	0	0
824349873	LHAD1b2_a_R	LHAD1b2_a_R	0	0	0	0	0.31	0	0	0	0	0	0	0	0	0	0	0	0	0	0	0	0	0.53	0	0	0	0	0	0	0	0	0	0	0	0	0	0	0	0	0	0	0	0	0	0	0	0	0
5812982125	CRE032_R	CRE032_R	0	0.17	0	0	0	0	0	0	0	0.31	0	0	0	0	0	0	0	0	0	1.25	0	0	0	0	0	0	0	0	0	0	0	0	0	0	0	0	0	0	0	0	0	0	0	0	0	0	0
989228019	FB5V_R	FB5V_R	0	0	0	0	0	0	0	0	0	0	0	0	0	0	0	0	0	0	0	0	0	0	0	0	0	0	0	0	0	0	0	0	0.19	0	0	0	0	0	0	0	0	0	0	0	0	0	0
926490072	FB5V_R	FB5V_R	0	0	0	0	0	0	0	0	0	0	0	0	0	0	0	0	0	0	0	0	0	0	0	0	0	0	0	0	0	0	0	0	0	0	0	0	0	0	0	0	0	0	0	0	0	0	0
1050935614	FB5V_R	FB5V_R	0	0	0	0	0	0	0	0	0	0	0	0	0	0	0	0	0	0	0	0	0	0	0	0	0	0	0	0	0	0	0	0	0	0	0	0	0	0	0	0	0	0	0	0	0	0	0
988909130	FB5V_R	FB5V_R	0	0	0	0	0	0	0	0	0	0	0	0	0	0	0	0	0	0	0	0	0	0	0	0	0	0	0	0	0	0	0	0	0	0	0	0	0	0	0	0	0	0	0	0	0	0	0
705816818	SMP213_R	SMP213_R	0.61	0.87	0	0	0.31	0	0	0.43	0	0	0	0	0	0	0	0	0.4	0	0	0	0.53	0.53	0	0	0	0	0	0.56	0	0	0.19	0	0	0	0	0	0	0	0	0	0	0	0	0	0	0	0
801279493	SMP213_R	SMP213_R	0.2	0	0	0	0	0	0	0.22	0	0	0	0.33	0	0	0	0	0.4	0	0	0	0	0	0	0.29	0	0.29	0	0	0	0	0	0	0	0	0	0	0	0	0	0	0	0	0	0	0	0	0.35
644417091	SMP213_R	SMP213_R	0.2	0	0	0	0.31	0	0	0.43	0	0	0	0	0	0	0	0.4	0	0	0	0	0	0	0	0	0	0	0	0	0	0	0.19	0	0	0	0.2	0	0	0	0	0	0	0	0	0	0	0	0.17
1016166622	CRE067_R	CRE067_R	0	0	0	0	0	0	0	0	0	0	0	0	0	0	0	0	0	0	0	0	0	0	0	0	0	0	0	0	0	0	0	0	0	0	0	0	0	0	0	0	0	0	0	0	0.2	0	0
1110640084	CRE067_R	CRE067_R	0	0	0	0	0	0	0	0	0	0	0	0	0	0	0	0	0	0	0	0	0	0	0	0	0	0	0	0	0	0	0	0	0	0	0	0	0	0	0	0	0	0	0	0	0	0	0
736860990	OA-VUMa6_R	OA-VUMa6_R	0	0	0	0.46	0	0.3	0	0.22	0	0	0	0	0	0.35	0	0	0.8	0.39	0	0	1.07	0.53	0	0.29	0.51	0	0	0.28	0.46	0	0.19	0	0	0	0.2	0	0	0	0	0	0	0	0	0	0	0	0
703387200	SIP014_R	SIP014_R	0	0	0	0	0	0	0	0	0	0	0	0	0	0	0	0	0	0	0	0	0	0	0	0	0	0	0	0	0	0	0	0.55	0	0	0	0	0.19	0	0	0.27	0.27	0.8	0.22	0	0	0	0
797281464	(MBDLaxon1)	SEZ2 (MBDLaxon1)	0	0	0	0	0	0.91	0.46	0.22	0.79	0.31	0	0	0.67	0	0	0	0	1.17	0	0	0	0.53	0	0	0	0	0.26	0.28	0	0	0	0	0	0	0	0	0	0	0	0	0	0	0	0	0	0	0
672429275	(MBDLaxon1)	SEZ2 (MBDLaxon1)	0	0	0	0	0	0.61	0	0	0	1.26	0	0	0	0	0.35	0	0	0	0.36	0.62	0	0	0	0	0	0	0	0.28	0	0	0	0	0	0	0	0	0	0	0	0	0	0	0	0	0	0	0
893741163	FB4P_a_R	FB4P_a_R	0	0	0	0	0	0	0	0	0	0	0	0	0	0	0	0	0	0	0	0	0	0	0	0	0	0	0	0	0	0	0	0	0	0	0	0	0	0	0	0	0	0	0	0	0	0	0
1101474458	FB4P_a_R	FB4P_a_R	0	0	0	0	0	0	0	0	0	0	0	0	0	0	0	0	0	0	0	0	0	0	0	0	0	0	0	0	0	0	0	0	0	0	0	0	0	0	0	0	0	0	0	0	0	0	0
858574470	LAL034_R	LAL034_R	0	0	0	0	0	0	0	0	0	0	0	0	0	0	0	0	0	0	0	0	0	0	0	0	0	0	0.52	0	0	0	0	0	0	0	0	0	0	0	0	0	0	0	0	0	0	0	0
858573728	LAL034_R	LAL034_R	0	0	0	0	0	0	0	0	0	0	0	0	0	0	0	0	0	0	0	0	0	0	0	0	0	0	0	0	0	0	0	0	0	0	0	0	0	0	0	0	0	0	0	0	0	0	0
795135527	LAL034_R	LAL034_R	0	0	0	0	0	0	0	0	0	0	0	0	0	0	0	0	0	0	0	0	0	0	0	0	0	0	0	0	0	0	0	0	0	0	0	0	0	0	0	0	0	0	0	0	0	0	0
581746661	SMP048(ADM01)_L	SMP048(ADM01)_L	0	0	0	0	0	0	0	0	0	0	0	0	0	0	0	0	0	0	0	0	0	0	0	0	0	0	0	0	0	0	0	0	0	0	0	0	0	0	0	0	0	0	0	0	0	0	0
5812980666	FB5K_R	FB5K_R	0	0	0	0	0	0	0	0	0	0	0	0.33	0	0	0	0	0	0	0	0	0	0	0	0	0	0	0	0	0	0.25	0	0.55	0	0	0	0	0	0.65	0.21	0.55	0.4	0.16	0	0	0	0	0
643794320	CRE029_a_R	CRE029_a_R	0	0	0	0.93	0	0.91	1.84	0	0	1.57	0.33	0	0	0	0	0	0	0	0	3.12	0	0	0	1.15	0	0	0	0	0	0	0	0	0	0	0	0	0	0	0	0	0	0	0	0	0	0	0
5813022199	CRE029_a_R	CRE029_a_R	0.2	0	0	0	0	0	0.46	0.43	0.26	0	0	0	0	0	0	0	0	0	0	1.56	0	0	0	0.29	0	0	0	0	0	0.25	0	0	0	0	0	0	0	0	0	0	0	0	0	0	0	0	0
1543949467	AVLP473_R	AVLP473_R	0	0	0	0	0	0	0	0	0	0	0	0	0	0	0	0	0	0	0	0	0	0	0	0	0	0	0	0	0	0	0	0	0	0	0	0	0	0	0	0	0	0	0	0	0	0	0
705463539	FB5F_R	FB5F_R	0	0	0	0	0	0	0	0	0	0	0.33	0	0	0	0	0	0	0	0	0	0	0	0	0	0	0	0	0	0	0	0	0	0.19	0	0.2	0.86	0	0	0	0	0	0	0.22	0.63	0	0.19	0.35
978733459	ExR5(ring)_L	ExR5(ring)_L	0	0	0	0	0	0	0	0	0	0	0	0	0	0	0	0	0	0	0	0	0	0	0	0	0	0	0	0	0	0	0	0	0	0	0	0	0	0	0	0	0	0	0	0	0	0	0
541127846	ExR5(ring)_L	ExR5(ring)_L	0	0	0	0	0	0	0	0	0	0	0	0	0	0	0	0	0	0	0	0	0	0	0	0	0	0	0	0	0	0	0	0	0	0	0	0	0	0	0	0	0	0	0	0	0	0	0
5813021223	SLP129_b_R	SLP129_b_R	0	0	0	0.69	0	0.3	0.46	0	0	0.31	0	0	0	0	0	0	0	0.78	0	0.94	0	0	0	0.29	0	0.58	0	0	0.46	0	0	0	0.19	0	0	0	0	0	0	0	0	0	0	0	0	0	0
392645419	SLP129_b_R	SLP129_b_R	0	0	0	0	0	0	0	0	0	0	0	0	0	0	0	0	0	0	0	0	0	0	0	0	0	0	0	0	0	0	0	0	0	0	0	0	0	0	0	0	0	0	0	0	0	0	0
422622063	SMP042_R	SMP042_R	0	0	0	0	0	0	0	0	0	0	0	0	0.67	0	0	0	0	0.78	0	0	0	0	0	0	0	0	0	0	0	0	0.19	0	0.19	0	0	0	0	0	0	0	0	0	0	0	0	0	0
484368420	SLP461(SCB045)_R	SLP461(SCB045)_R	0	0.17	0	0	0	0	0	0	0	0	0	0	0.34	0	0	0	0	0	0	0	0	0	0	0	0	0	0	0	0	0	0.19	0	0	0	0.2	0	0.19	0	0	0	0	0.16	0	0	0	0.19	0.17
480258208	LHPV8a1_R	LHPV8a1_R	0	0	0	0	0	0	0	0	0	0	0	0	0	0	0	0	0	0	0	0	0	0	0	0	0	0	0	0	0	0	0	0	0	0	0	0	0	0	0	0	0	0	0	0	0	0	0
451995306	SLP330_R	SLP330_R	0	0	0	0	0	0	0	0	0	0	0	0.33	0	0	0	0	0.8	0	0	0	0	0	0	0.29	0	0	0	0	0	0	0	0	0	0	0.2	0	0	0	0	0	0	0	0	0	0	0	0
484735637	SLP330_R	SLP330_R	0	0.35	0	0	0	0	0	0	0	0	0	0	0	0	0	0.4	0.4	0	0.36	0	1.07	0	0	0	0	0	0.26	0	0	0	0.37	0	0.19	0	0	0	0	0	0	0	0	0	0	0	0	0	0
612746670	CRE026_L	CRE026_L	0	0	0	0	0	0	0	0	0	0	0	0	0	0	0	0	0	0	0	0	0	0	0	0	0	0	0	0	0	0	0	0	0	0	0	0	0	0	0	0	0	0	0	0	0	0	0
516844782	SIP071_R	SIP071_R	0	0	0	0	0	0	0	0	0	0	0	0	0	0	0	0	0	0	0	0.62	0	0	0	0.29	0.26	0	0	0	0	0	0	0	0	0	0.2	0.21	0	0	0	0	0	0	0	0	0	0	0
518861029	SIP071_R	SIP071_R	0.2	0	0	0	0	0	0.46	0	0	0	0	0	0	0	0	0	0	0	0	0	0	0.53	0	0	0	0.29	0	0	0	0	0	0	0	0	0.2	0	0	0	0	0	0	0	0	0	0	0	0
424089598	SIP071_R	SIP071_R	0	0	0	0	0	0	0	0	0	0	0	0	0	0	0	0	0	0	0	0.31	0	0	0	0	0.26	0	0	0	0	0	0.19	0	0	0	0	0	0	0	0	0	0	0	0.22	0	0	0	0
577554935	SMP145(ADM10)_L	SMP145(ADM10)_L	0	0	0	0.23	0	0	0	0	0	0	0	0	0	0	0.35	0	0	0	0	0	0	0	0	0	0	0	0	0	0	0	0	0	0	0	0	0	0	0.65	0	0.55	0	0	0	0	0	0	0.35
327937506	(MBDLaxon1)	SEZ6.1 (MBDLaxon1)	0	0	0	0	0	0.3	0.46	0	0.26	0	0	0	0.67	0	0	0.79	0	0.78	0	1.25	0	0	0	1.44	0	0	0	0	0	0	0	0	0.19	0	0	0	0	0	0	0	0	0	0	0	0	0	0
5812980147	SMP408_b_R	SMP408_b_R	0	0	0	0	0	0	0	0	0	0	0	0	0	0	0	0	0	0	0	0	0	0	0	0	0	0	0	0	0	0	0	0	0.96	0	0.2	0.43	0.38	0	0	0	0	0	0	0	0	0	0
298254474	SMP408_b_R	SMP408_b_R	0	0	0	0	0	0	0	0	0	0	0	0	0	0	0	0	0	0	0	0	0	0	0	0	0	0	0	0	0	0	0	0	0.19	0	0.2	0	0.38	0	0	0	0	0	0	0	0	0	0
5812980884	SMP339_R	SMP339_R	0	0	0	0	0	0	0	0	0.53	0	0.98	0	0	0	0	0	0	0	0	1.56	0	0	0	1.44	0.77	0	0	0.28	0	0	0	0	0	0	0.2	0	0	0	0	0	0	0	0	0	0	0	0
5813033000	MBON34(y2)_R	MBON34(y2)_R	0	0	0	0	0	0	0	0	0	0	0	0	0	0	0	0	0	0	0	0	0	0	0	0	0	0	0	0	0	0	0	0	0	0	0	0	0	0	0	0	0	0	0	0	0	0	0
330320065	SIP065(PDM08)_L	SIP065(PDM08)_L	0	0	0	0	0	0	0	0	0	0	0	0	0	0	0	0	0	0	0	0	0	0	0.96	0	0	0	0	0	0	1	0	0	0	0	0.2	0	0.19	0	0	0	0	0	0	0	0	0	0
5813052909	MBON29(y4y5)(PVL06)_L	MBON29(y4y5)(PVL06)_L	0.2	0	0.56	0	0.31	0	0	0	0	0	0	0	0	0.35	0	0	0	0	0	0	0	0	0.24	0	0	0	0	0	0	0.5	0	0	0	0	0	0.21	0	0	0.21	0	0	0	0	0	0.2	0.19	0
768224139	FB4O_R	FB4O_R	0	0	0	0	0	0	0	0	0	0	0	0	0	0	0	0	0	0	0	0	0	0	0	0	0	0	0	0	0	0	0	0	0.38	0	0	0	0	0	0	0	0	0	0	0	0	0	0.17
1016192580	FB4O_R	FB4O_R	0	0	0	0	0	0	0	0	0	0	0	0	0	0	0	0	0	0	0	0	0	0	0	0	0	0	0	0	0	0	0	0	0	0	0	0	0	0	0	0	0	0	0	0	0	0	0
766493391	CRE058_R	CRE058_R	0	0	0	0	0	0	0	0	0	0	0	0	0	0	0	0	0	0	0	0	0	0	0	0	0	0	0	0	0	0	0	0	0	0	0	0.21	0	0	0	0	0	0	0	0	0	0	0.17
829939688	CRE058_R	CRE058_R	0	0	0	0	0	0	0	0	0	0	0	0	0	0	0	0	0	0	0	0	0	0	0	0	0	0	0	0	0	0	0	0	0	0	0	0	0	0	0	0	0.13	0	0	0	0	0	0
702704906	CRE058_R	CRE058_R	0	0	0	0	0	0	0	0	0	0	0	0	0	0	0	0	0	0	0	0	0	0	0	0	0	0	0	0	0	0	0	0	0	0	0	0	0	0	0	0	0	0	0	0	0	0.19	0.35
640630581	CRE058_R	CRE058_R	0	0	0	0	0	0	0	0	0	0	0	0	0	0	0	0	0	0	0	0	0	0	0	0	0	0	0	0	0	0	0	0	0	0	0	0	0	0	0	0	0	0	0	0	0.2	0.19	0.17
798892246	CRE058_R	CRE058_R	0	0	0	0	0	0	0	0	0	0	0	0	0	0	0	0	0	0	0	0	0	0	0	0	0	0	0	0	0	0	0	0	0	0	0	0	0	0	0	0	0	0	0	0	0	0	0
486842208	FB5C_R	FB5C_R	0	0	0	0	0	0	0	0	0	0	0	0	0	0	0	0	0	0.39	0	0	0	0	0	0	0	0	0	0	0	0	0	0	0	0	0	0	0	0	0	0	0	0	0	0	0	0	0
331774819	SMP084(ADM04)_L	SMP084(ADM04)_L	0	0	0.56	0	0	0	0	0.43	0	0.63	0.33	0	0	0	0	0	0	0.39	0	0.94	0	0	0	0.29	0	0	0.26	0	0	0	0	0	0.58	0	0	0	0	0	0	0	0	0	0	0	0	0	0
392130578	SMP084(ADM04)_L	SMP084(ADM04)_L	0.2	0	0	0	0	0.61	0.46	0	0	0	1.31	0	0	0	0	0	0	0	0	0.62	0	0	0.24	0	0	0	0	0	0	0	0	0	0.38	0	0	0	0	0	0	0	0	0	0	0	0	0	0
5813134052	SMP116_L	SMP116_L	0.41	0.35	0	0.23	0	0	0	0.43	0	0	0	0.33	0	0	0	0	0	0	0	0	0	0	0	0	0	0	0	0	0	0	0	0	0	0	0	0	0	0	0	0.27	0	0	0	0	0	0	0
5813015448	(MBDLaxon1)	SEZ16 (MBDLaxon1)	0	0	0	0	0	0	0	0	0	0	0.98	0	0	0	0	0	0	0	0	0	0	0	0	0	0	0	0	0	0	0	0	0	0	0	0	0	0	0	0	0	0	0	0	0	0	0	0
1046903356	(MBDLaxon1)	SEZ16 (MBDLaxon1)	0	0	0	0	0	0	0	0	0	0	0	0	0	0	0	0	0	0	0	0	0	0	0	0	0	0	0	0	0	0	0	0	0	0	0	0	0	0	0	0	0	0	0	0	0	0	0
797255293	(MBDLaxon1)	SEZ16 (MBDLaxon1)	0	0	0	0	0	0	0	0	0	0	0	0	0	0	0	0	0	0	0	0	0	0	0	0	0	0	0	0	0	0	0	0	0	0	0	0	0	0	0	0	0	0	0	0	0	0	0
5813081474	(MBDLaxon1)	SEZ16 (MBDLaxon1)	0	0	0	0	0	0	0	0	0	0	0	0	0	0	0	0	0	0	0	0	0	0	0	0	0	0	0	0	0	0	0	0	0	0	0	0	0	0	0	0	0	0	0	0	0	0	0
862722715	(MBDLaxon1)	SEZ16 (MBDLaxon1)	0	0	0	0	0	0	0	0	0	0	0	0	0	0	0	0	0	0	0	0	0	0	0	0	0	0	0	0	0	0	0	0	0	0	0	0	0	0	0	0	0	0	0	0	0	0	0
675822802	CRE007_R	CRE007_R	0	0	0	0	0	0	0	0	0	0	0	0	0	0	0.7	0	0	0	0	0	0	0	0	0	0	0	0	0	0	0	0	0	0	0	0	0	0	0	0.21	0	0	0	0	0.31	0	0	0
457175171	MBON15-like(a'1a'2)_R	MBON15-like(a'1a'2)_R	0	0	0	0	0	0	0	0	0	0	0	0	0	0	0	0	0	0	0	0	0	0	0	0	0	0.29	0	0	0	0	0	0	0	0.66	0	0	0	0.65	0.42	0	0	0.16	0	0	0	0.19	0
579916831	MBON15-like(a'1a'2)_R	MBON15-like(a'1a'2)_R	0	0	0	0	0	0	0	0	0	0	0	0	0	0	0	0	0	0	0	0	0	0	0	0	0	0	0	0	0	0	0	0	0	0	0	0	0	0.32	0	0	0	0	0	0	0	0	0
5813060687	(MBDLaxon2)	SEZ7.4 (MBDLaxon2)	0	0	0	0	0	0	0	0	0	0	0	0	0.67	0	0	0	0	0	0	0	0	0	0	0	0	0	0	0	0	0	0	0	0	0	0	0	0	0	0	0	0	0	0	0	0	0	0
612099662	(MBDLaxon2)	SEZ7.4 (MBDLaxon2)	0	0	0	0	0	0	0	0	0	0	0	0	0.34	0	0	0	0	0	0	0	0	0	0	0	0	0	0	0	0	0	0	0	0	0	0	0	0	0	0	0	0	0	0	0	0	0	0
5813009950	(MBDLaxon2)	SEZ7.4 (MBDLaxon2)	0	0	0	0	0	0	0	0.43	0	0	0	0	0.67	0	0	0	0	0.39	0	0	0	0	0	0	0	0	0	0	0	0	0	0	0	0	0	0	0	0	0	0	0	0	0	0	0	0	0
549978347	(MBDLaxon2)	SEZ7.4 (MBDLaxon2)	0	0.17	0	0	0	0	0	0.22	0	0	0	0	0	0	0	0	0	0	0	0	0	0	0	0	0	0	0	0	0	0	0	0	0	0	0	0	0	0	0	0	0	0	0	0	0	0	0
517915796	(MBDLaxon2)	SEZ7.4 (MBDLaxon2)	0	0	0	0	0	0	0	0	0	0	0	0.33	0	0	0	0	0	0	0	0	0	0	0	0	0	0	0	0	0	0	0	0	0	0	0	0	0	0	0	0	0	0	0	0	0	0	0
672407642	SMP039_R	SMP039_R	0	0	0	0	0	0.3	0	0	0.53	0	0.33	0	0.34	0	0	0	0	0.39	0	0	0	0	0	0	0	0	0	0.56	0	0	0.19	0	0.19	0	0	0	0	0	0	0	0	0	0	0	0	0	0
701733434	SMP039_R	SMP039_R	0	0.52	0.56	0	0	0	0.92	0	0	0	0	0.33	0.34	0	0	0	0.4	0	0	0	0	0	0	0.29	0	0	0	0	0	0	0	0	0	0	0	0	0	0	0	0	0	0	0	0	0	0	0
760268555	LHPD2a9_R	LHPD2a9_R	0	0.17	0	0	0	0	0	0	0	0	0	0	0	0	0	0	0	0	0	0	0	0.53	0	0	0	0	0	0	0	0	0.75	0	0.19	0	0.4	0	0.76	0	0	0	0	0	0	0	0	0	0
1352077058	DSKMP1B_R	DSKMP1B_R	0	0	0	0	0	0	0	0	0	0	0	0	0	0	0	0	0	0	0	0	0	0.53	0	0	0	0	0	0	0	0.25	0	0	0	0	0	0	0	0	0	0	0	0	0	0	0	0	0
923761285	CRE106_R	CRE106_R	0	0	0	0	0	0	0	0	0	0	0	0	0	0	0	0	0	0	0	0	0	0	0	0	0	0	0	0	0	0	0	0	0	0	0	0	0	0	0	0	0	0	0	0	0	0	0
1049261193	CRE106_R	CRE106_R	0	0	0	0	0	0	0	0	0	0	0	0	0	0	0	0	0	0	0	0	0	0	0	0	0	0	0	0	0	0	0	0	0	0	0	0	0	0	0	0	0	0	0	0	0	0	0
644450686	SMP059_R	SMP059_R	0.2	0	0	0	0	0	0	0	0	0	0	0	0	0	0	0	0	0	0	0	0	0	0	0	0.26	0	0.26	0	0	0	0	0	0.38	0	0	0	0	0.32	0	0.27	0	0.16	0	0.31	0	0	0
455155337	SMP152_R	SMP152_R	0	0	0	0	0	0.3	0	0	0	0	0.33	0	0	0	0.35	0	0	0	0	0	0	0	0	0	0	0	0	0	0	0	0.19	0	0	0	0	0.21	0	0.32	0	0	0	0	0	0	0	0	0
608628936	SIP052_R	SIP052_R	0	0	0	0	0	0	0	0	0	0	0	0	0	0	0	0	0	0	0	0	0	0	0	0	0.26	0.29	0.52	0.28	0.92	0.5	0	0	0	0	0	0.21	0	0	0	0	0	0	0	0	0	0	0
357663649	FR2(FQ4)_C1_L_small	FR2(FQ4)_C1_L_small	0	0	0	0	0	0	0	0	0	0	0	0	0	0	0	0	0	0	0	0	0	0	0	0	0	0	0	0	0	0	0	0	0	0	0	0	0	0	0	0.27	0	0	0.66	0	0	0.19	0.17
362299997	SMP032_R	SMP032_R	0.2	0	0.56	0.46	0	0	0.92	0	1.32	0	0	0	0	0	0	0	0.4	0	0	0.62	0.53	0	0	0.86	1.28	0	0	0	0.23	0	0	0	0	0	0	0	0	0	0	0	0	0	0	0	0	0	0
418503161	SMP245_R	SMP245_R	0	0	0	0	0	0	0	0	0	0	0	0	0	0	0	0	0	0	0	0	0	0	0	0	0	0	0	0	0	0	0.56	0	0	0	0	0.21	0	0	0	0	0	0	0	0	0	0	0
671035328	SMP245_R	SMP245_R	0	0.17	0	0	0	0	0	0	0	0	0	0	0	0	0	0	0	0	0	0	0	0	0	0	0	0	0	0	0	0	0	0	0	0	0	0.43	0	0	0	0	0	0	0	0	0	0	0
509924185	SMP245_R	SMP245_R	0	0	0	0	0	0	0	0	0	0	0	0	0	0	0	0	0	0	0	0	0	0	0	0	0	0	0	0	0	0	0	0	0	0	0	0	0	0	0	0	0	0	0	0	0	0	0
355651857	FR2(FQ4)_C3_L_small	FR2(FQ4)_C3_L_small	0	0	0	0	0	0	0	0	0	0	0	0	0	0	0	0	0	0	0	0	0	0	0	0	0	0	0	0	0	0	0	0	0	0	0	0	0	0	0	0	0	0	0.22	0.63	0.4	0	0.35
5813090556	CRE019_R	CRE019_R	0	0	0	0	0	0	0	0	0	0	0	0	0	0	0	0	0	0	0	0	0	0	0	0	0	0	0	0	0	0	0	0	0	0	0	0	0	0	0	0	0	0.16	0.22	0.31	0	0.93	0.35
611015907	SMP176_R	SMP176_R	0	0	0	0	0.31	0	0	0	0	0	0	0	0	0	0	0.4	0	0	0	0	0	0	0	0	0	0	0	0	0	0	0.37	0	0.38	0	0	0	0.19	0	0	0	0	0	0	0	0.2	0	0
5901227537	SIP027_R	SIP027_R	0	0	0	0	0	0	0	0	0	0	0	0	0	0	0	0	0	0	0	0	0	0	0	0	0	0.29	0	0	0	0	0	0	0	0	0	0	0	0	0	0	0	0	0	0	0	0	0.17
607898830	SIP027_R	SIP027_R	0	0	0	0	0	0	0	0	0	0	0	0	0	0	0	0	0	0	0	0	0	0	0	0	0	0	0	0	0	0	0	0	0	0	0	0	0	0.32	0	0	0	0	0	0	0	0	0
515813661	SIP027_R	SIP027_R	0	0	0	0	0	0	0	0	0	0	0	0	0	0	0	0	0	0	0	0	0	0	0	0	0	0	0	0	0	0	0	0	0	0	0	0	0	0.32	0	0	0	0	0	0	0	0	0
548878145	SIP027_R	SIP027_R	0	0	0	0	0	0	0	0	0	0	0	0	0	0	0	0	0	0	0	0	0	0	0	0	0	0	0	0	0	0	0	0	0	0	0	0.21	0	0	0	0	0	0	0	0	0	0.19	0
388975834	SMP462_R	SMP462_R	0	0	0	0	0	0	0	0	0	0	0	0	0	0	0	0	0	0	0	0	0	0	0	0	0	0	0	0	0	0	0	0	0	0	0	0	0	0	0	0	0	0	0	0	0	0	0
1067240551	CL137_R	CL137_R	0	0	0	0	0	0	0	0	0	0	0	0	0	0.35	0	0	0	0	0	0	0	0	0	0	0	0	0	0	0	0	0	0	0	0	0	0.64	0	0	0	0	0	0	0	0.63	0	0	0.17
793728667	LHAV9a1_c_R	LHAV9a1_c_R	0	0	0	0	0	0	0	0	0	0	0	0	0	0	0	0	0.4	0	0	0	0	0	0	0	0	0	0	0	0	0	0	0	0	0	0	0	0.19	0	0.21	0	0	0	0	0	0	0	0
794406234	LHAV9a1_c_R	LHAV9a1_c_R	0	0	0	0	0	0.3	0	0	0	0	0	0	0	0	0	0.79	0	0	0	0	0	1.05	0	0	0	0	0	0	0	0	0	0	0	0	0	0	0	0	0	0	0	0	0	0	0	0.19	0
953755666	LHAV9a1_c_R	LHAV9a1_c_R	0	0	0	0	0	0	0	0	0	0	0	0	0	0	0	0	0	0	0	0	0	0	0	0	0	0	0	0	0	0	0	0	0	0	0	0	0	0	0	0	0	0	0	0	0	0	0
831321033	LAL110_R	LAL110_R	0	0	0	0	0	0	0	0	0	0	0	0	0	0	0	0	0	0	0	0	0	0	0	0	0	0	0	0	0.23	0	0	0	0	0	0	0	0	0	0	0	0	0	0	0	0	0	0
1263037872	LAL110_R	LAL110_R	0	0	0	0	0	0	0	0	0	0	0	0	0	0	0	0	0	0	0	0	0	0	0	0	0	0	0	0	0	0	0.19	0	0.19	0	0	0	0	0	0	0	0	0	0	0	0.6	0	0
953855039	LAL110_R	LAL110_R	0	0	0	0	0	0	0	0	0	0	0	0	0	0	0	0	0	0	0	0	0	0	0	0	0	0	0	0	0	0	0	0	0	0	0	0	0	0	0	0	0	0	0	0	0	0	0
766385551	SMP569_R	SMP569_R	0	0	0	0	0	0	0	0	0	0	0	0	0	0	0	0	0	0	0	0	0	0	0	0	0	0	0	0	0	0	0	0	0	0	0	0	0	0	0	0	0	0	0	0	0	0	0
1042366365	SMP569_R	SMP569_R	0	0	0	0	0	0	0	0	0.26	0	0	0	0	0	0	0	0	0	0	0	0	0	0	0	0	0	0	0	0	0	0	0	0	0	0	0	0	0	0	0	0	0	0	0	0	0	0
479908320	CL010_R	CL010_R	0	0	0	0	0	0	0	0	0	0	0	0	0	0	0	0	0	0	0	0	0	0	0	0	0	0	0	0	0	0	0	0	0	0	0	0	0	0	0	0	0	0	0	0	0	0	0
642046803	SMP588(PVM12)_L	SMP588(PVM12)_L	0	0	0	0	0	0	0.46	0	0	0.31	0	0	0	0	0	0	0	0	0	0	0	0	0	0.58	0	0	0	0	0	0.25	0	0	0	0	0	0	0	0	0	0	0	0	0	0	0	0	0
638040562	SMP588(PVM12)_L	SMP588(PVM12)_L	0	0	0	0.23	0	0	0	0	0	0	0	0	0	0	0	0	0	0	0	0.31	0	0	0	0	0	0	0	0	0	0.25	0	0	0	0	0	0	0.19	0	0	0	0	0	0	0	0	0	0
769924974	CRE086_R	CRE086_R	0.2	0	0	0	0	0	0	0	0	0	0	0	0	0	0	0	0	0	0	0	0	0	0	0	0	0	0	0	0	0	0	0	0	0	0	0	0	0	0	0	0	0	0	0	0	0	0
895091952	CRE086_R	CRE086_R	0	0	0	0	0	0	0	0	0	0	0	0	0	0	0	0	0	0	0	0	0	0	0	0	0	0	0	0	0	0	0	0	0	0	0	0	0	0	0	0	0	0	0	0	0	0	0
484829654	SMP085(ADM04)_L	SMP085(ADM04)_L	0	0	0	0	0	0	0.46	0	0	0	0	0	0	0	0	0	0	0	0	0	0	0	0	1.15	0.51	0	0	0	0	0	0	0	0	0	0	0	0	0	0	0	0	0	0	0	0	0	0
485171425	SMP085(ADM04)_L	SMP085(ADM04)_L	0	0	0	0	0	0	0.46	0	0	0	0	0	0	0	0	0	0	0	0	0.31	0	0	0	0	0.77	0.29	0	0	0	0	0	0	0	0	0	0	0	0	0	0	0	0	0	0	0	0	0
448869118	LHPD2a2_R	LHPD2a2_R	0	0	0	0	0	0	0	0	0	0	0	0	0	0	0	0	0	0	0	0	0	0	0	0.29	0.51	0	0	0	0	0	0	0	0	0	0	0	0	0	0	0	0	0	0	0	0	0	0
699178922	LHPD2a2_R	LHPD2a2_R	0	0.17	0	0	0	0	0	0	0.26	0	0	0	0	0	0	0	0	0	0	0.31	0	0	0	0.29	0	0	0	0	0	0	0	0	0	0	0	0	0	0	0	0	0	0	0	0	0	0	0
5813014640	LHPD2a2_R	LHPD2a2_R	0	0	0	0	0.31	0	0	0	0.26	0	0	0	0	0	0	0	0	0	0	0	0	0	0	0	0	0	0	0	0	0	0	0	0	0	0	0.21	0	0	0	0	0	0	0	0	0	0	0
5813129453	LHPD2a2_R	LHPD2a2_R	0	0	0	0	0.31	0	0	0	0	0	0.33	0.98	0	0	0	0	0	0	0	0	0	0	0	0	0	0	0	0	0	0	0	0	0	0	0	0	0	0	0	0	0	0	0	0	0	0	0
5813063587	pC1d_R	pC1d_R	0.41	0	0	0	0	0	0	0	0.79	0	0	0.33	2.36	0	0	0	0	0.78	0.73	0	0	0	0	0	0	0	0	0	0	0	0	0	0	0	0	0	0	0	0	0	0	0	0	0	0	0	0
485934965	oviIN_L	oviIN_L	0	0.87	1.67	0.46	0.63	0.3	0.92	0	0.53	0.63	0.98	0.33	0	0	0	0.4	0	0	0.36	0	0.53	1.05	0	0	0	0	0	0	0	0	0	0	0	0	0	0	0	0	0	0	0	0	0	0	0	0	0
5813022160	SMP567_R	SMP567_R	0	0	0	0	0	0	0	0	0	0	0	0	0	0	0	0	0	0	0	0	0	0	0	0	0	0	0	0	0	0	0	0	0	0	0	0	0	0	0	0	0	0	0	0	0	0	0
5813060726	ExR5(ring)_R	ExR5(ring)_R	0	0	0	0	0	0	0	0	0	0	0	0	0	0	0	0	0	0	0	0	0	0	0	0	0	0	0	0	0	0	0	0	0	0	0	0	0	0	0	0	0	0	0	0	0	0	0
1043825714	ExR5(ring)_R	ExR5(ring)_R	0	0	0	0	0	0	0	0	0	0	0	0	0	0	0	0	0	0	0	0	0	0	0	0	0	0	0	0	0	0	0	0	0	0	0	0	0	0	0	0	0	0	0	0	0	0	0
701923413	mALD2_L	mALD2_L	0	0	0	0	0	0	0	0	0	0	0	0	0	0	0	0	0	0	0	0	0	0	0	0	0	0	0	0	0	0	0	0	0	0	0	0	0	0	0	0	0	0	0	0	0	0	0
514850616	pC1e_R	pC1e_R	0	0	0	0	0	0	0	0	0	0	0	0	0.34	0	0	0	0	0	0	0.31	0	0	0	0	0	0	0	0.28	0	0	0	0	0	0	0	0	0	0	0	0	0	0	0	0	0	0	0
1173029301	SMP588_R	SMP588_R	0	0.17	0	0	0	0	0	0	0	0	0	0	0	0	0	0	0	0	0	0	0	0.53	0	0.29	0.26	0	0	0	0	0	0	0	0.19	0	0	0.21	0	0	0	0	0	0	0	0	0	0	0
5813071068	SMP588_R	SMP588_R	0.2	0	0	0	0	0	0	0	0.26	0	0	0	0	0	0	0	0	0	0	0	0	0	0	0	0	0	0	0	0	0	0	0	0	0	0.2	0	0.19	0	0	0	0	0	0	0	0	0	0
449749647	FR2(FQ4)_C2_L_small	FR2(FQ4)_C2_L_small	0	0	0	0	0	0	0	0	0	0	0	0	0	0	0	0	0	0	0	0	0	0	0	0	0	0	0	0	0	0	0	0	0	0	0	0	0	0	0	0	0	0	0	0.63	0	0	0
5813011298	SMP010_R	SMP010_R	0	0	0	0	0	0.3	0	0	1.32	0	0.33	0	0	0.35	0	0	0	0	0	0	0	0	0	0	0	0	0	0	0	0	0	0	0	0	0	0	0	0	0	0	0	0	0	0	0	0	0
545444996	SMP038_R	SMP038_R	0	0	0	0	0	0	0	0	0	0	0	0	0	0	0	0	0	0	0	0	0	0	0	0	0.26	0	0	0	0	0	0.19	0	0	0	0.2	0.43	0.38	0	0	0	0	0	0	0	0	0	0
5813019732	SIP066_R	SIP066_R	0	0	0	0.23	0	0	0	0	0	0	0	0	0	0	0	0	0	0	0	0	0	0	0	0	0	0	0	0.56	0.23	0	0	0	0	0	0.2	0	0	0	0	0	0	0	0	0	0.2	0	0
362019898	SIP066_R	SIP066_R	0	0	0	0	0	0	0	0	0	0	0	0	0	0	0.35	0	0	0	0	0	0	0	0.24	0	0	0	0	0.28	0	0.25	0	0	0	0	0	0	0.19	0	0	0	0	0	0	0	0	0	0
393883499	SIP064(PDM08)_L	SIP064(PDM08)_L	0	0	0	0	0	0	0	0	0	0	0	0	0	0	0	0	0	0	0	0	0	0	0	0	0	0	0.26	0	0	0.25	0	0	0	0	0	0	0	0	0	0	0	0	0	0	0	0	0
795814655	LAL038_R	LAL038_R	0	0	0	0	0	0	0	0	0	0	0	0	0	0	0	0	0	0	0	0	0	0.53	0	0	0	0.29	0	0	0	0	0	0	0	0	0.2	0	0	0.32	0	0	0	0	0	0	0	0	0
1170352367	LAL008_R	LAL008_R	0	0	0	0	0	0	0	0	0	0	0	0	0	0	0	0	0	0	0	0	0	0	0	0	0	0	0	0	0	0	0	0	0	0	0	0	0	0	0	0	0	0	0	0	0	0	0
673772290	(MBDLaxon1)	SEZ5.2 (MBDLaxon1)	0	0	0	0.23	0	0.3	0	0	1.05	0.94	0.65	0	1.68	0	0	0	0	0.39	1.09	0.31	0	0	0	0	0.26	0	0	0	0.46	0	0	0	0	0	0	0	0	0	0	0	0	0	0	0	0	0	0
895441451	MBON26(B'2d)_R	MBON26(B'2d)_R	0	0.17	0	0	0	0	0	0	0	0	0	0	0	0.35	0.35	0	0	0	0.73	0	0	0	0	0	0	0	0	0	0	0	0	0	0	0.33	0	0	0	0.32	0	0	0	0	0	0	0	0	0
331011085	SIP088_R	SIP088_R	0	0	0.56	0	0	0	0	0	0	0	0	0	0	0	0	0	0	0	0	0	0	0	0	0	0	0.29	0	0	0.46	0	0	0	0	0	0	0	0	1.3	0	0	0.53	0	0	0	0	0	0
519012059	(MBDLaxon1)	SEZ3.1 (MBDLaxon1)	0	0	0	0.23	0	0	0	0	0.26	0.31	0.33	0	0.34	0	0	0	0	0	0.36	0	0	0	0	0	0	0	0	0	0	0	0	0	0	0	0	0	0	0	0	0	0	0	0	0	0	0	0
582101022	SMP116_R	SMP116_R	0	0	0	0	0	0	0	0	0	0	0	0	0	0	0	0	0	0	0	0	0	0	0	0	0	0	0	0	0	0	0	0	0	0	0	0	0	0	0	0	0.13	0.16	0	0	0	0	0
825489724	CRE017_R	CRE017_R	0	0	0	0	0	0	0	0	0	0	0	0	0	0	0	0	0	0	0	0	0	0	0	0	0	0	0	0	0	0	0.19	0	0	0	0	0	0	0	0	0	0	0	0	0	0	0	0
795826923	CRE017_R	CRE017_R	0	0	0	0	0	0	0	0	0	0	0	0	0	0	0	0	0	0	0	0	0	0.53	0	0	0	0	0	0	0	0	0.19	0	0	0	0	0	0	0	0	0	0	0	0.22	0	0	0	0.17
985813153	MBON21(y4y5)(PVL06)_L	MBON21(y4y5)(PVL06)_L	0	0	0	0	0	0	0	0	0	0	0	0	0	0	0	0	0	0	0	0	0	0	0	0	0	0	0	0	0	0	0	0	0	0	0	0	0	0	0	0	0	0	0	0	0	0	0
921654144	LAL057_R	LAL057_R	0	0	0	0	0	0	0	0	0	0	0	0	0	0	0	0	0	0	0	0	0	0	0	0	0	0	0	0	0	0	0	0	0	1	0	0	0	0.32	0	0.27	0.13	0	0	0	0.2	0.56	0
452742028	SMP457_R	SMP457_R	0	0	0	0	0	0	0	0	0	0	0	0	0	0	0	0	0	0	0	0	0	0	0	0	0	0	0	0.28	0	0	0	0	0	0	0.4	0.21	0	0	0	0	0.13	0.16	0	0.31	0	0	0
642323384	CRE092_R	CRE092_R	0	0	0	0	0	0	0	0	0	0.31	0	0	0	0	0	0	0	0	0	0	0	0	0	0	0	0	0	0	0	0	0	0	0.19	0	0	0	0	0	0	0.27	0.13	0	0	0	0	0	0
799249679	CRE092_R	CRE092_R	0	0	0	0	0	0	0	0	0	0	0	0	0	0	0	0	0	0	0	0	0.53	0	0	0	0	0	0	0	0	0	0	0	0	0	0	0	0	0	0.21	0	0	0	0	0	0	0	0
800618162	CRE092_R	CRE092_R	0	0	0	0.23	0	0	0	0	0.26	0	0	0	0	0	0	0	0.4	0	0	0	0	0.53	0	0	0	0	0	0	0	0	0	0	0	0	0	0	0	0	0	0	0	0	0	0	0	0	0
920873167	PLP161_R	PLP161_R	0	0	0	0	0	0	0	0	0	0	0	0	0	0	0	0	0	0	0	0	0	0	0	0	0	0	0	0	0	0	0	0	0	0	0	0	0	0	0	0	0	0	0	0	0	0	0.17
920869856	PLP161_R	PLP161_R	0	0	0	0	0	0	0	0	0	0	0	0	0	0	0	0	0	0	0	0	0	0	0	0	0	0	0	0	0	0	0	0	0	0	0	0	0	0	0	0	0	0	0	0	0	0	0
859618655	FB4D_R	FB4D_R	0	0	0	0	0	0	0	0	0	0	0	0	0	0	0	0	0	0	0	0	0	0	0	0	0	0	0	0	0	0	0	0	0	0	0.2	0	0	0	0	0	0	0	0	0	0.2	0.19	0
1100801188	FB4D_R	FB4D_R	0	0	0	0	0	0	0	0	0	0	0	0	0	0	0	0	0	0	0	0	0	0	0	0	0	0	0	0	0	0	0.19	0	0	0	0	0	0	0	0	0	0	0.16	0	0	0	0	0
858937324	FB4D_R	FB4D_R	0	0	0	0	0	0	0	0	0	0	0	0	0	0	0	0	0	0	0	0	0	0	0	0	0	0	0	0	0	0	0	0	0	0	0	0	0	0	0	0	0	0	0	0	0	0	0
767187563	CRE069(AVM17)_L	CRE069(AVM17)_L	0	0	0	0	0	0	0	0	0	0	0	0.33	0	0	0	0	0	0	0	0	0	0	0	0	0	0	0	0	0	0.25	0.19	0	0	0	0.2	0	0	0	0	0	0	0.32	0	0	0.2	0	0.17
541011631	SMP326_R	SMP326_R	0	0	0	0	0	0	0	0	0	0	0	0	0	0	0	0	0	0	0	0	0	0	0	0	0	0	0	0	0	0.25	0.37	0	0	0	0	0	0	0	0	0	0	0	0	0.31	0	0	0
672041363	SMP326_R	SMP326_R	0	0	0	0	0	0	0	0	0	0	0	0	0	0	0	0	0	0	0	0	0	0	0	0	0	0	0	0	0	0	0	0	0	0	0.2	0	0.19	0	0	0	0	0	0.22	0	0	0	0
642378701	SMP326_R	SMP326_R	0	0	0	0	0	0	0	0	0	0	0	0	0	0	0	0	0	0	0	0	0	0	0	0	0	0	0	0	0	0	0	0	0	0	0	0	0	0	0	0	0	0	0	0	0	0	0
1101487727	FB5X_R	FB5X_R	0	0	0	0.23	0	0	0	0	0	0	0	0	0	0	0	0	0	0	0	0	0	0	0	0	0	0	0	0	0	0	0	0	0	0	0	0.43	0.19	0	0	0	0	0	0	0.31	0	0	0.17
705118017	FB5X_R	FB5X_R	0	0	0	0	0	0	0	0	0	0	0	0	0	0	0	0	0	0	0	0	0	0	0	0	0	0	0	0	0	0	0	0	0	0	0	0	0	0	0	0	0	0	0	0	0	0	0
767904550	CRE021_R	CRE021_R	0	0	0	0	0	0	0	0	0	0	0	0	0	0	0	0	0	0	0	0	0	0	0	0	0	0	0	0	0	0	0	0	0	0	0	0	0	0	0	0	0	0	0	0	0	0.19	0
696432315	LHPV5a2_R	LHPV5a2_R	0	0	0	0	0	0	0	0	0	0	0	0	0	0	0	0	0	0	0	1.25	0	1.05	0	0	0	0.87	0	0	0	0	0.37	0	0.19	0	0	0	0	0	0	0	0	0	0	0	0	0	0
727838223	LHPV5a2_R	LHPV5a2_R	0	0	0.56	0	0	0	0	0	0	0	0	0	0	0	0	0	0	0	0	0.31	0	0	0	0	0	0	0	0	0.46	0	0	0	0.19	0	0	0	0	0	0	0	0	0	0	0	0	0	0
573670049	LHPV5a2_R	LHPV5a2_R	0	0	0	0	0	0	0	0	0	0	0	0	0	0	0	0	0	0	0	0	0	0	0	0	0	0	0	0	0	0	0	0	0	0	0	0	0	0	0	0	0.13	0	0	0	0	0	0
5813063137	SMP577(PVL06)_L	SMP577(PVL06)_L	1.02	0.7	0	0.23	0.31	0	0	1.08	1.32	0	0.98	0.98	0	0.35	0	0	0	0	0	0	0	0	0	0	0	0	0	0	0	0	0	0	0	0	0.2	0	0	0	0	0	0	0	0	0	0.2	0	0
5813069630	NPFL1-I_R	NPFL1-I_R	0	0.17	0	0	0.31	0	0	0	0.26	0	0	0.33	0.34	0	0.35	0	0	0	0	0.31	0	0	0	0	0.26	0.29	0	0	0	0.5	0	0	0	0	0	0.21	0	0	0	0	0.27	0	0	0	0	0	0
519620935	CRE027_L	CRE027_L	0	0	0	0	0	0	0	0	0	0	0	0	0	0	0	0	0	0	0	0	0	0	0	0	0	0	0	0	0	0	0	0	0	0	0	0	0	0	0	0	0	0	0	0	0	0	0.17
519279166	CRE027_L	CRE027_L	0	0	0	0	0	0	0	0	0	0	0	0	0	0	0	0	0	0	0	0	0	0	0	0	0	0	0	0	0	0	0	0	0	0	0	0	0	0	0	0	0	0	0	0	0	0	0
611323310	SIP042_a_R	SIP042_a_R	0	0	0	0	0	0	0	0	0	0	0	0.33	0	0	0	0	0	0	0	0	0	0	0	0.86	0	0.29	0	0	0	0	0	0	0	0	0	0	0.38	0	0	0	0	0	0	0	0	0	0
823015627	SIP042_a_R	SIP042_a_R	0	0	0	0	0	0	0	0	0	0	0	0	0	0	0	0	0	0	0	0	0	0	0	0	0.26	0.29	0	0	0	0	0	0	0	0	0	0	0	0	0	0	0	0	0	0	0	0	0
612652688	SIP042_a_R	SIP042_a_R	0	0	0	0	0	0	0	0	0	0	0	0	0	0	0	0	0	0	0	0	0	0	0	0	0	0	0	0	0	0	0	0	0	0	0	0	0.19	0	0	0	0	0	0	0	0	0	0
672006007	CRE053_R	CRE053_R	0	0	0	0	0	0	0	0	0	0	0	0	0	0	0	0	0	0	0	0	0	0	0.48	0	0	0.29	0.26	0	0	0	0	0	0	0	0	0	0.19	0	0.21	0	0	0	0	0	0.4	0	0
424434994	SIP064_R	SIP064_R	0	0	0	0	0	0	0	0	0	0	0	0	0	0	0	0	0	0	0	0	0	0	0	0	0	0	0.52	0	0	0.25	0	0	0	0	0	0	0	0	0	0	0	0	0	0	0	0	0
797597156	(MBDLaxon1)	SEZ15 (MBDLaxon1)	0	0	0	0	0	0	0	0	0	0.31	0.33	0	0	0	0	0	0	0	0	0	0	0	0	0	0	0	0	0	0	0	0.19	0	0	0	0	0.21	0	0	0	0	0	0	0	0	0	0.19	0
519262429	(MBDLaxon1)	SEZ15 (MBDLaxon1)	0	0	0	0	0	0	0	0	0	0.94	0.33	0	0	0	0	0	0	0	0	0	0	0	0	0	0	0	0	0	0	0	0	0	0	0	0	0	0	0	0	0	0	0	0	0	0	0	0
828631166	(MBDLaxon1)	SEZ15 (MBDLaxon1)	0	0	0	0	0	0	0	0	0.26	0	0	0	0	0	0	0	0	0	0	0	0	0	0	0	0	0	0	0	0	0	0	0	0	0	0	0	0	0	0	0	0	0	0	0	0	0	0
1011184205	DSKMP1B(PVM02)_L	DSKMP1B(PVM02)_L	0	0	0	0	0	0	0	0	0	0	0	0	0	0	0	0	0	0	0	0	0	0	0	0	0	0	0	0	0	0	0	0	0	0	0	0	0	0	0	0	0	0	0	0	0	0	0
5813058048	MBON29(y4y5)_R	MBON29(y4y5)_R	0	0	0	0.23	0	0	0	0.22	0	0	0.33	0	0	0	0	0	0	0	0	0	0	0	0.24	0	0	0	0	0	0	0	0	0	0	0	0	0	0	0	0	0	0	0	0	0	0	0	0.17
612742165	CRE029_b_L	CRE029_b_L	0	0	0	0	0	0	0	0	0	0	0	0	0	0	0	0	0	0	0	0	0	0	0	0	0	0	0	0	0	0	0	0	0	0	0	0.21	0	0	0	0	0	0	0	0	0	0	0
861005020	CRE029_b_L	CRE029_b_L	0	0	0	0	0	0	0	0	0	0	0	0	0	0	0	0	0	0	0	0	0	0	0	0	0	0	0	0	0	0	0	0	0	0	0	0	0	0	0	0	0	0	0	0	0	0	0
5813041405	FS2(FQ10)_C2_L	FS2(FQ10)_C2_L	0	0	0	0	0	0	0	0	0	0	0	0	0	0	0	0	0	0	0	0	0	0	0	0	0	0	0	0	0	0	0	0	0	0	0	0	0	0	0	0	0	0	0	0	0	0	0
1103840073	FS2(FQ10)_C2_L	FS2(FQ10)_C2_L	0	0	0	0	0	0	0	0	0	0	0	0	0	0	0	0	0	0	0	0	0	0	0	0	0	0	0	0	0	0	0	0	0	0	0	0	0	0	0	0	0	0	0	0	0	0	0
978004433	FS2(FQ10)_C4_L	FS2(FQ10)_C4_L	0	0	0	0	0	0	0	0	0	0	0	0	0	0	0	0	0	0	0	0	0	0	0	0	0	0	0	0	0	0	0	0	0	0	0	0	0	0	0	0	0	0	0	0	0	0	0
977002807	FS2(FQ10)_C4_L	FS2(FQ10)_C4_L	0	0	0	0	0	0	0	0	0	0	0	0	0	0	0	0	0	0	0	0	0	0	0	0	0	0	0	0	0	0	0	0	0	0	0	0	0	0	0	0	0	0	0	0	0	0	0
916288692	FS2(FQ10)_C4_L	FS2(FQ10)_C4_L	0	0	0	0	0	0	0	0	0	0	0	0	0	0	0	0	0	0	0	0	0	0	0	0	0	0	0	0	0	0	0	0	0	0	0	0	0	0	0	0	0	0	0	0	0	0	0
330661529	SMP172_R	SMP172_R	0.2	0	0	0	0	0	0	0	0.26	0	0	0	0.34	0	0	0	0	0	0.36	0	0	0	0	0	0	0	0	0	0	0	0	0	0	0	0	0	0	0	0	0	0	0	0	0	0	0	0
362395402	SMP172_R	SMP172_R	0	0	0	0	0	0.3	0	0	0	0	0	0	0	0	0	0	0	0	0	0	0	0	0	0	0	0	0	0	0	0	0	0	0	0	0	0	0	0	0	0	0	0	0	0	0	0	0
298595196	SMP172_R	SMP172_R	0	0	0	0	0	0	0	0	0.26	0	0	0	0	0	0	0	0	0	0.36	0	0	0	0	0	0	0	0	0	0	0	0	0	0	0	0	0	0	0	0	0	0	0	0	0	0	0	0
5813104563	SIP013_R	SIP013_R	0	0	0	0	0	0	0	0	0	0	0	0	0	0	0	0	0	0	0	0	0	0	0	0	0	0	0	0	0	0	0	0	0	0	0	0	0	0.32	0	0	0	0	0.22	0.31	0.4	0	0
609591640	SIP013_R	SIP013_R	0	0	0	0	0	0	0	0	0	0	0	0	0	0	0	0	0	0	0	0	0	0	0	0	0	0	0	0	0	0	0	0	0	0	0	0	0	0	0	0	0	0	0.22	0	0	0	0
1105882358	ExR7(ring)_R	ExR7(ring)_R	0	0	0	0	0	0	0	0	0	0	0	0	0	0	0	0	0	0	0	0	0	0	0	0	0	0	0	0	0	0	0	0	0	0	0	0	0	0	0	0	0	0	0	0	0	0	0
1259386264	ExR7(ring)_R	ExR7(ring)_R	0	0	0	0	0	0	0	0	0	0	0	0	0	0	0	0	0	0	0	0	0	0	0	0	0	0	0	0	0	0	0	0	0	0	0	0	0	0	0	0	0	0	0	0	0	0	0
5813068769	CRE004_R	CRE004_R	0	0	0	0	0	0	0	0	0	0	0	0	0.34	0	0	0	0	0	0	0	0	0	0	0	0	0	0	0	0	0	0	0	0	0	0	0	0	0	0	0	0	0	0	0	0	0	0
5813060768	SMP600(SCB077)_R	SMP600(SCB077)_R	0	0	0	0	0	0	0	0	0	0	0	0	0	0	0	0	0	0	0	0	0	0	0	0	0	0	0	0	0	0	0	0	0	0	0	0	0	0	0	0	0	0	0	0	0	0	0
1112443807	LAL129(PDM13)_L	LAL129(PDM13)_L	0	0	0	0	0	0	0	0	0	0	0	0	0	0	0	0	0	0	0	0	0	0	0	0	0	0	0	0	0	0	0	0	0.19	0	0.4	0	0	0	0	0	0	0	0	0	0	0	0
392757094	SMP551(PDM29)_L	SMP551(PDM29)_L	0	0	0	0	0	0	0	0	0	0	0	0	4.04	0.7	2.79	3.57	0	2.72	4.01	0	0	0	0	0	0	0	0.26	0	0	0	0	0	0	0	0.2	0	0	0	0	0	0	0	0	0	0	0	0
328943204	SMP181(PDL05)_L	SMP181(PDL05)_L	0	0	0	0.23	0	0	0	0.22	0	0.31	0	0	0	0.35	0	0	0	0	0	0	0	0	0.24	0	0	0	0	0	0.23	0.25	0.19	0	0	0	0.2	0	0.19	0	0	0	0	0	0	0	0	0	0
455500416	PAL02(ADL27)_L	PAL02(ADL27)_L	0.2	1.57	0	0.46	1.26	0.91	0.92	0.65	0.79	1.57	0.33	0.98	1.35	0.35	1.05	1.19	0.4	0	0.73	0.31	0.53	0.53	0.24	0	0	0	0.26	0	0	0	0	0	0	0	0	0	0	0	0	0	0	0	0	0	0	0	0
770257411	CRE037_L	CRE037_L	0	0	0	0	0	0	0	0	0	0	0	0	0	0	0	0	0	0	0	0	0	0	0	0	0	0	0	0	0	0	0	0	0	0	0	0	0	0	0	0	0	0	0	0	0	0	0
770930321	CRE037_L	CRE037_L	0	0	0	0	0	0	0	0	0	0	0	0	0	0	0	0	0	0	0	0	0	0	0	0	0	0	0	0	0	0	0	0	0	0	0	0	0	0	0	0	0	0	0	0	0	0	0
915503330	PLP032_R	PLP032_R	0	0	0	0	0	0	0	0	0	0	0	0	0	0	0	0	0	0	0	0	0	0	0	0	0	0	0	0	0	0	0	0	0	0	0	0	0	0	0	0	0	0	0	0	0	0	0
1730656082	M_lvPNm26_R	M_lvPNm26_R	0	0	0	0	0	0	0	0	0	0	0	0	0	0	0	0	0	0	0	0	0	0	0	0	0	0	0	0	0	0.25	0	0	0	0.33	0	0	0	0.32	0.21	0	0.13	0	0	0	0	0.19	0
5812995328	M_lvPNm26_R	M_lvPNm26_R	0	0	0	0	0	0	0	0	0	0	0	0	0	0	0	0	0	0	0	0	0	0	0	0	0	0	0	0	0	0	0	0	0	0	0	0	0.19	0	0	0	0	0.16	0	0	0	0	0
890425079	FS1A(FQ9)_C2_R	FS1A(FQ9)_C2_R	0	0	0	0	0	0	0	0	0	0	0	0	0	0	0	0	0	0	0	0	0	0	0	0	0	0	0	0	0	0	0	0	0	0	0.4	0	0	0	0	0	0	0	0	0	0	0	0
1195891557	FS1A(FQ9)_C2_R	FS1A(FQ9)_C2_R	0	0	0	0	0	0	0	0	0	0	0	0	0	0	0	0	0	0	0	0	0	0	0	0	0	0	0	0	0	0	0	0	0	0	0	0	0	0	0	0	0	0	0	0	0	0	0
1014223948	FS1A(FQ9)_C2_R	FS1A(FQ9)_C2_R	0	0	0	0	0	0	0	0	0	0	0	0	0	0	0	0	0	0	0	0	0	0	0	0	0	0	0	0	0	0	0	0	0	0	0.2	0	0	0	0	0	0	0	0	0	0	0	0
5813022370	CRE089(PDM13)_L	CRE089(PDM13)_L	0	0	0	0	0	0	0	0	0	0	0	0	0	0	0	0	0	0	0	0	0	0	0	0	0	0	0	0	0	0	0.19	0	0	0	0	0.64	0	0	0	0	0	0	0	0	0	0	0
702199343	CRE089(PDM13)_L	CRE089(PDM13)_L	0	0	0	0	0	0	0	0	0	0	0	0	0	0	0	0	0	0	0	0	0	0.53	0	0	0	0	0	0	0	0	0	0	0	0	0	0	0	0	0	0	0	0	0	0.31	0	0	0.17
794462286	CRE003_b_R	CRE003_b_R	0	0	0	0	0	0	0	0	0	0	0	0	0	0	0	0	0	0	0	0	0.53	0.53	0	0	0	0	0	0	0.23	0	0.19	0	0	0	0	0	0	0	0	0	0	0	0	0	0	0	0
730687491	CRE003_b_R	CRE003_b_R	0	0	0	0	0	0	0	0	0	0	0	0	0	0	0	0	0	0	0	0	0	0	0	0	0	0	0	0	0	0	0	0	0	0	0	0	0.19	0	0	0	0	0	0	0	0	0	0.17
5812980915	CRE003_b_R	CRE003_b_R	0	0	0	0	0	0	0	0	0	0	0	0	0	0	0	0	0	0	0	0	0	0	0	0	0	0	0	0	0	0	0	0	0	0	0	0	0	0	0	0	0	0	0	0	0	0	0
760703506	CRE003_b_R	CRE003_b_R	0	0	0	0	0	0	0	0	0	0	0	0	0	0	0	0	0	0	0	0	0	0	0	0	0	0	0	0	0	0	0	0	0	0	0	0	0	0	0	0	0	0	0	0	0	0	0
5813058319	CRE012_R	CRE012_R	0.2	0	0	0.46	0	0.3	0	0	0.53	0	0.65	0.33	0	0	0	0	0	0	0	0	0	0	0	0	0.26	0	0	0	0	0.25	0	0	0	0	0	0	0	0	0	0	0	0	0	0	0	0	0
758674661	ATL003_R	ATL003_R	0	0	0.56	0	0	0	0	0	0	0	0	0	0	0	0	0	0	0	0	0	0	0	0	0	0	0	0	0	0	0	0.37	0	0	0	0	0	0	0	0	0	0	0	0	0	0.2	0	0
705795727	CRE094_R	CRE094_R	0	0	0	0	0	0	0	0	0	0	0	0	0	0	0	0	0	0	0	0	0	0	0	0.29	0	0	0	0	0	0	0	0	0.19	0	0	0	0	0	0	0	0	0	0	0	0	0	0
705463175	CRE094_R	CRE094_R	0	0	0	0	0	0	0	0	0	0	0	0	0	0	0	0	0	0	0	0	0	0	0	0	0	0	0	0	0	0	0.19	0	0	0	0.2	0.21	0.19	0	0	0	0	0	0	0	0.2	0	0.17
5813083779	CRE022_R	CRE022_R	0	0	0	0	0	0	0	0	0	0	0	0	0	0	0.35	0	0	0	0	0	0	0	0.24	0	0	0	0	0.28	0	0	0	0	0	0	0	0	0	0	0	0	0	0	0	0	0	0	0.35
613083375	CRE032_L	CRE032_L	0	0	0	0	0	0	0.46	0	0	0	0	0	0	0	0	0	0	0	0	0.94	0	0	0	0.29	0	0	0	0	0	0	0	0	0	0	0	0	0	0	0	0	0	0	0	0	0	0	0
1723506321	M_l2PNm14_R	M_l2PNm14_R	0	0	0	0	0	0	0	0	0	0	0	0	0	0	0	0	0	0	0	0	0	0	0	0	0	0	0	0	0	0	0	0	0	0	0	0	0	0	0	0	0.27	0	0.44	0	0.2	0.37	0.17
577542489	M_lvPNm24_R	M_lvPNm24_R	0	0	0	0	0	0	0	0	0	0.31	0	0	0	0	0	0	0	0	0	0	0	0	0	0	0	0.29	0.26	0	0	0	0	0	0	0	0	0	0	0	0	0	0	0	0	0	0	0	0
1671952694	M_lvPNm24_R	M_lvPNm24_R	0	0	0	0	1.26	0	0	0	0	0	0	0.33	0	0	0	0	0	0	0	0	0	0	0	0	0	0	0	0	0	0	0	0	0	0.33	0	0	0	0.32	0	0	0	0	0	0.31	0	0.37	0
417221397	SMP238_R	SMP238_R	0	0	0	0	0	0	0	0	0	0	0	0	0	0.35	0	0	0	0	0	0	0	0	0	0	0	0	0	0	0	0	0	0	0	0.33	0	0	0	0	0	0	0	0	0	0	0	0	0
731690040	M_spPN5t10(PVM01)_L	M_spPN5t10(PVM01)_L	0	0	0	0	0	0	0	0	0	0	0	0	0	0	0	0	0	0	0	0	0	0	0	0	0	0	0	0	0	0	0	0	0	0	0	0	0.19	0	0	0	0.13	0	0	0	0	0.19	0
514068564	LHPD5a1_R	LHPD5a1_R	0.2	0.17	0	0	0	0	0.46	0.22	0	0	0	0.33	0.34	0.35	0.35	1.19	0	0	1.82	0	0.53	0	0	0.29	0	0	0	0	0	0	0	0	0	0	0	0	0	0	0	0	0	0	0	0	0	0	0
701345660	LAL182_R	LAL182_R	0	0	0	0	0	0	0	0	0	0	0	0	0	0	0	0	0	0	0	0	0	0	0	0	0	0	0	0	0	0	0	0	0	0	0	0	0	0	0	0	0	0	0	0	0	0	0.52
644757911	SMP318_R	SMP318_R	0	0.7	0	0	0.31	1.52	0.46	0.43	0.53	0.94	0	0.65	3.37	0	0.7	0.79	0.4	3.11	0.73	0.94	0.53	0	0	0	0	0.29	0	0	0.46	0	0	0	0	0	0	0	0	0	0	0	0	0	0	0	0	0	0
518558825	CRE107(SCB016)_R	CRE107(SCB016)_R	0	0	0	0	0	0	0	0	0	0	0	0	0	0	0	0	0	0	0	0	0	0	0	0	0	0	0	0	0	0	0	0	0	0	0	0	0	0	0	0	0	0	0	0	0.2	0	0
1671638278	M_l2PNl20_R	M_l2PNl20_R	0	0	0	0	0	0	0	0	0	0	0	0	0	0	0	0	0	0	0	0.31	0	0	0	0	0.26	0.29	0	0	0	0.25	0	0	0	0	0	0	0.19	0	0	0.27	0	0	0	0	0	0	0
642732835	MBON32(y2)_R	MBON32(y2)_R	0	0	0	0	0	1.52	0.46	0	0.26	0	0.33	0	0	0	0	0	0	0	0	0.62	0.53	0	0.24	0	0.26	0	0	0	0	0	0	0	0	0	0	0	0	0	0	0	0	0	0	0	0	0	0
392389970	SMP153_R	SMP153_R	0	0	0	0	0	0	0	0	0	0	0	0	0	0	0	0	0	0	0	0	0	0	0	0	0	0	0	0.28	0	0	0	0.55	0.19	0	0	0	0	0	0	0	0	0	0	0	0	0	0
576566223	SMP153_R	SMP153_R	0	0	0	0	0	0	0	0	0	0	0	0	0	0	0	0	0	0	0	0	0	0	0	0	0	0	0	0	0	0	0	0	0	0	0	0	0	0	0	0	0	0	0	0	0	0	0
830034406	LAL154_R	LAL154_R	0	0	0	0	0	0	0	0	0	0	0	0	0	0	0	0	0	0	0	0	0	0	0	0	0	0	0.26	0	0	0	0	0	0	0	0	0	0	0	0	0	0	0	0	0	0	0	0.17
484821546	SMP586_R	SMP586_R	0	0	0	0	0	0	0	0	0	0	0	0.33	0	0	0	0	0	0	0	0	0	0	0	0	0.51	0	0	0	0	0.5	0.37	0	0	0	0	0	0	0	0	0	0	0	0	0	0	0	0
5813071257	SMP442_R	SMP442_R	0	0	0	0	0	0	0	0	0	0	0	0	0	0	0	0	0	0	0	0	0	0	0	0	0	0	0	0.28	0	0.25	0	0	0	0	0	0	0	0	0	0	0	0	0	0	0	0	0
612742316	CRE036_L	CRE036_L	0	0	0	0	0	0	0	0	0.26	0	0	0	0	0	0	0	0	0	0	0	0	0	0	0	0	0	0	0	0.23	0	0	0	0	0	0	0	0	0	0	0	0	0	0	0	0	0	0
612742298	CRE036_L	CRE036_L	0	0	0	0	0	0.3	0	0	0	0	0	0	0	0	0	0	0	0	0	0	0	0	0	0	0	0	0	0	0	0	0	0	0	0	0	0	0	0	0	0	0	0	0	0	0	0	0
7112622044	LAL137(PVL05)_L	LAL137(PVL05)_L	0	0	0	0	0	0	0	0	0	0	0	0	0	0	0.7	0.4	0.4	0	0	0	0	0	0	0	0	0	0	0	0	0	0	0	0	0	0.4	0	0	0	0	0	0	0	0	0	0	0	0
613083359	CRE029_c_L	CRE029_c_L	0	0	0	0.69	0	0	0	0	0.53	0.63	0	0	0	0	0	0	0	0	0	0.62	0	0	0	0.29	0	0	0	0	0	0	0	0	0	0	0	0	0.19	0	0	0	0	0	0	0	0	0	0
1888178718	M_lv2PN9t49_R	M_lv2PN9t49_R	0	0	0	0	0	0	0	0	0	0	0	0	0	0	0	0	0	0	0	0	0	0	0	0	0	0	0	0	0	0	0	0	0	0	0	0	0	0	0	0	0	0	0	0	0	0	0
296139882	SMP076_R	SMP076_R	0	0	0	0	0	0	0	0	0	0	0	0	0	0	0	0	0	0	0	0.62	0.53	0	0	0.58	0	0	0	0	0	0	0	0	0	0	0	0.43	0.19	0	0	0	0	0	0	0	0.2	0	0
736174181	CRE006_R	CRE006_R	0	0	0	0	0	0	0	0	0	0	0	0	0.34	0	0	0	0	0	0	0	0	0	0.24	0	0	0	0	0	0	0	0	0	0	0	0	0.21	0	0	0	0	0	0	0	0	0	0	0
5813021899	PLP123_R	PLP123_R	0	0	0	0	0	0	0	0	0	0	0	0	0	0	0	0	0	0	0	0	0	0	0	0	0	0	0	0	0	0	0	0	0	0	0	0	0	0	0	0	0	0	0	0	0	0	0
613420343	SMP056_R	SMP056_R	0	0	0	0	0	0	0	0	0	0	0.33	0	0	0	0	0	0	0	0	0	0	0	0	0	0	0	0	0	0	0	0	0	0	0	0	0	0	0	0	0	0	0	0	0	0	0	0
5813050455	DNp32_R	DNp32_R	0	0	0	0	0	0	0	0	0	0	0	0	0	0	0	0	0	0	0	0	0	0	0	0	0	0	0	0	0	0	0	0.55	0	0	0	0	0	0	0	0	0	0	0	0	0	0	0
610601810	LHCENT14_R	LHCENT14_R	0	0	0	0	0	0	0	0	0	0	0	0	0	0	0	0	0	0	0	0	0	0	0	0	0	0	0	0	0	0	0	0	0	0	0	0	0	1.62	0	0	0	0	0.22	0	0	0	0
5813032847	SMP053_R	SMP053_R	0	0	0	0	0	0	0	0	0	0	0	0	0	0	0	0	0	0	0	0	0	0	0	0	0	0	0	0	0	0	0	0	0.19	0	0	0	0	0	0	0	0	0	0	0	0	0.19	0
447599745	SMP527_R	SMP527_R	0	0	0	0	0	0	0	0	0	0	0	0	0	0	0	0	0	0	0	0	0	0	0	0	0	0	0	0	0	0	0	0	0	0	0	0	0	0	0	0	0	0	0	0	0	0	0
579235017	LHAV9a1_a_R	LHAV9a1_a_R	0	0	0	0	0	0	0	0	0	0	0	0	0	0	0	0	0	0	0	0	0	0	0	0	0	0	0	0	0	0	0	0	0	0	0	0	0	0	0	0.55	0	0.32	0	0	0	0	0
607195856	LHAV9a1_a_R	LHAV9a1_a_R	0	0	0	0	0	0	0	0	0	0	0	0	0	0	0	0	0	0	0	0	0	0	0	0	0	0	0	0	0	0	0	0	0	0	0	0	0	0	0	0.27	0.13	0.32	0	0	0	0	0
674446014	LAL030_a_R	LAL030_a_R	0	0	0	0	0	0	0	0	0	0	0	0	0	0	0	0	0	0	0	0.31	0	0	0	0	0	0	0	0	0.23	0.25	0	0	0	0	0	0	0	0	0	0	0	0	0	0	0	0	0
862010850	LAL030_a_R	LAL030_a_R	0	0	0	0	0	0	0	0	0.26	0	0	0	0	0	0	0	0	0	0	0	0	0	0	0	0	0.29	0	0	0	0	0	0	0.19	0	0	0	0	0	0	0	0	0	0	0	0.2	0	0
894551935	CRE039_L	CRE039_L	0	0	0	0	0	0	0	0	0	0	0	0	0	0	0	0	0	0	0	0	0	0	0	0	0	0	0	0	0	0	0	0	0	0	0	0	0	0	0	0	0	0	0	0	0	0	0.35
613083317	CRE039_L	CRE039_L	0	0	0	0	0	0	0	0	0	0	0	0	0	0	0	0	0	0	0	0	0	0	0	0	0	0	0	0	0	0	0	0	0	0	0	0	0	0	0	0	0	0	0	0	0	0	0
739572008	CRE039_L	CRE039_L	0	0	0	0	0	0	0	0	0	0	0	0	0	0.35	0	0	0	0	0	0	0	0	0	0	0	0	0	0	0	0	0	0	0	0	0	0	0	0	0	0	0	0	0	0	0	0	0
5813054079	CRE039_L	CRE039_L	0	0	0	0	0	0	0	0	0	0	0	0	0	0	0	0	0	0	0	0	0	0	0	0	0	0	0	0	0	0	0	0	0	0	0	0	0	0	0	0	0	0	0	0	0	0	0
423364866	SIP074_R	SIP074_R	0	0	0	0	0	0	0	0	0	0	0	0	0	0	0	0	0	0	0	0	0	0	0	0	0	0	0	0	0	0	0	0	0	0	0	0	0.19	0	0	0	0	0	0	0	0	0	0.17
735798583	SIP074_R	SIP074_R	0	0	0	0	0	0	0	0	0	0	0	0	0	0	0	0	0	0	0	0	0	0	0	0	0	0	0	0	0	0	0	0	0	0	0	0	0	0	0	0	0	0	0	0	0	0	0
642651049	SIP074_R	SIP074_R	0	0	0	0	0	0	0	0	0	0	0	0	0	0	0	0	0	0	0	0	0	0	0	0	0	0	0	0	0	0	0	0	0	0	0	0	0	0	0	0	0	0	0	0.31	0	0	0
638136814	LHAD1b4_R	LHAD1b4_R	0	0	0	0	0	0	0	0	0	0	0	0	0	0	0	0	0	0	0	0	0	0	0	0.29	0	0.87	0	0	0.46	0	0	0	0	0	0	0	0	0	0	0	0	0	0	0	0	0	0
575384259	LHAD1b4_R	LHAD1b4_R	0	0	0	0	0	0	0	0	0	0	0	0	0	0	0	0	0	0	0	0	0	0	0	0	0	0	0	0	0	0	0	0	0	0	0	0	0	0	0	0	0	0	0	0	0	0	0
576519520	SIP003_a_R	SIP003_a_R	0	0	0	0	0	0	0	0	0	0	0	0	0	0	0	0	0	0	0	0	0	0	0	0	0	0	0	0	0	0	0	0	0	0	0	0	0	0	0.21	0	0	0	0	0	0	0	0
607894716	SIP003_a_R	SIP003_a_R	0	0	0	0	0	0	0	0	0	0	0	0	0	0	0	0	0	0	0	0	0	0	0	0	0	0	0	0	0	0	0	0	0	0	0	0	0	0	0	0	0.13	0	0	0	0	0	0
546507208	SIP003_a_R	SIP003_a_R	0	0	0	0	0	0	0	0	0	0	0	0	0	0	0	0	0	0	0	0	0	0	0	0	0	0	0	0	0	0	0	0	0	0	0	0	0	0	0	0	0	0	0	0	0.2	0	0
327499164	LHCENT2_R	LHCENT2_R	0	0	0	0	0	0	0	0	0	0	0	0	0	0	0	0	0	0	0	0	0	0	0	0	0	0	0.26	0	0.23	0	0	0	0	0	0	0	0	0.32	0	0	0.27	0.32	0	0	0	0	0
640104852	CRE078(PDM09)_L	CRE078(PDM09)_L	0	0	0	0	0	0	0	0	0	0	0	0	0	0	0	0	0	0	0	0	0	0	0	0	0	0	0	0	0	0	0	0	0	0.33	0	0	0	0	0	0	0	0	0	0	0	0	0
643859327	CRE078(PDM09)_L	CRE078(PDM09)_L	0	0	0	0.46	0	0	0	0.22	0	0	0	0	0	0	0	0	0	0	0	0	0	0	0	0	0	0	0	0	0	0	0	0	0	0	0	0	0	0	0	0	0	0	0	0	0	0	0
822708945	mALD3_L	mALD3_L	0	0	0	0	0	0	0	0	0	0	0	0	0	0	0	0	0	0	0	0	0	0	0	0	0	0	0	0	0	0	0	0	0	0	0	0	0	0	0	0	0	0	0	0	0	0	0
519616809	SMP180_R	SMP180_R	0	0	0	0	0	0	0	0.22	0	0	0	0	0	0	0	0	0	0	0	0	0	0	0.24	0	0	0	0	0	0	0	0	0	0.19	0	0	0	0	0	0	0	0	0	0	0	0	0	0
762037782	SMP254(PDL18)_L	SMP254(PDL18)_L	0	0	0	0	0	0	0	0	0	0	0	0	0	0	0	0	0	0	0	0	0	0	0	0	0	0	0	0.28	0	0	0	0	0	0	0	0	0	0	0	0	0	0	0	0	0	0	0
518899771	SIP009_R	SIP009_R	0	0	0	0	0	0	0	0	0	0	0	0	0	0	0	0	0	0	0	0	0	0	0	0	0	0	0	0	0	0	0	0	0	0	0	0	0	0	0	0	0	0	0	0	0	0.19	0
548562283	SIP009_R	SIP009_R	0	0	0	0	0	0	0	0	0	0	0	0	0	0	0	0	0	0	0	0	0	0	0	0	0	0	0	0	0	0	0	0	0	0	0	0	0	0	0	0	0	0	0	0	0	0	0
794466376	IB049_R	IB049_R	0	0	0	0	0	0	0	0	0	0	0	0	0	0	0	0	0	0	0	0	0	0	0.24	0	0	0	0	0	0	0	0	0	0	0	0	0	0	0	0.21	0	0	0	0	0	0	0	0
730692294	IB049_R	IB049_R	0	0	0	0	0	0	0	0	0	0	0	0	0	0	0	0	0	0	0	0	0	0	0	0	0	0	0	0	0	0	0	0	0	0	0	0	0	0	0	0	0	0	0	0	0	0	0
548963433	(aDT6a)(MBDLaxon2)	SEZ7 (aDT6a)(MBDLaxon2)	0	0.17	0	0	0	0	0	0.87	0.53	0	0	0	0.34	0	0	0	0	0	0	0	0	0	0	0	0	0	0	0	0	0	0	0	0	0	0	0	0	0	0	0	0	0	0	0	0	0	0
581013104	(aDT6a)(MBDLaxon2)	SEZ7 (aDT6a)(MBDLaxon2)	0.41	0	0	0	0	0	0	1.08	0	0	0	0.98	0.67	0	0.35	0	0	0	0	0	0	0	0	0	0	0	0	0	0	0	0	0	0	0	0	0	0	0	0	0	0	0	0	0	0	0	0
611728142	(aDT6a)(MBDLaxon2)	SEZ7 (aDT6a)(MBDLaxon2)	0	0	0	0	0	0	0	0	0	0	0	0	0	0	0	0	0	0	0	0	0	0	0	0	0	0	0	0	0	0	0	0	0	0	0	0	0	0	0	0	0	0	0	0	0	0	0
1011611587	LAL002_R	LAL002_R	0	0	0	0	0	0	0	0	0	0	0	0	0	0	0	0	0	0	0	0	0	0	0	0	0	0	0	0	0	0	0	0	0.19	0	0	0	0	0	0	0	0	0	0	0	0	0	0
792368888	MBON20(y1y2)_R	MBON20(y1y2)_R	0	0	0	0	0	0	0	0	0	0	0	0	0	0	0	0	0	0	0	0	0	0	0	0	0	0	0	0	0	0	0	0	0	0	0	0	0	0	0	0	0	0	0	0	0	0	0
266187559	SLP399_R	SLP399_R	0	0	0	0	0	0	0	0	0	0	0	0	0	0	0	0	0	0	0.36	0.31	0	0	0	1.44	0	0	0	0	0	0	0	0	0	0	0	0	0	0	0	0	0	0	0	0	0	0	0
481731074	SLP399_R	SLP399_R	0	0	0	0	0	0	0	0	0	0	0	0	0	0	0	0	0	0	0	0	0	0	0	0.29	0	0	0	0	0	0	0	0	0	0	0	0	0	0	0	0	0	0	0	0	0	0	0
481371769	SMP366_R	SMP366_R	0	0	0	0	0	0	0	0	0	0	0	0	0	0	0	0	0	0	0	1.25	0	0	0	0.86	0	0	0	0	0	0	0	0	0	0	0	0	0	0	0	0	0	0	0	0	0	0	0
611343891	SMP366_R	SMP366_R	0	0	0	0	0	0	0	0	0	0	0	0	0	0	0	0	0	0	0	0	0	0	0	0.58	0	0.29	0	0	0	0	0	0	0	0	0	0	0	0	0	0	0	0	0	0	0	0	0
358285424	SMP226_R	SMP226_R	0	0	0	0	0	0	0	0	0	0	0	0	0	0	0	0	0	0	0	0	0	0	0	0	0	0	0	0	0	0	0	0	0	0	0	0	0	0	0	0	0	0	0	0	0	0	0
5813060701	FB5AA_R	FB5AA_R	0	0	0	0	0	0	0	0	0	0	0	0	0	0	0	0	0	0	0	0	0	0	0	0	0	0	0	0	0	0	0	0	0	0	0	0	0	0	0	0	0	0	0.22	0	0	0	0.17
700002191	mALB5_L	mALB5_L	0	0	0	0	0	0	0	0	0	0	0	0	0	0	0	0	0	0	0	0	0	0	0	0	0	0	0	0	0	0	0	0	0	0	0	0	0	0	0	0	0	0	0	0	0	0	0
298258611	SLP388_R	SLP388_R	0	0	0	0	0	0	0	0.22	0	0	0	0	0	0	0.7	0	0	0	0.36	0	0	0	0	0	0	0	0	0	0	0	0	0	0	0	0	0	0.38	0	0	0	0	0	0	0	0	0	0
1166328873	FS3(FQ10)_C8_L	FS3(FQ10)_C8_L	0	0	0	0	0	0	0	0	0	0	0	0	0	0	0	0	0	0	0	0	0	0	0	0	0	0	0	0	0	0	0	0	0	0	0	0.21	0	0	0	0	0	0	0	0	0	0	0
1044822631	FS3(FQ10)_C8_L	FS3(FQ10)_C8_L	0	0	0	0	0	0	0	0	0	0	0	0	0	0	0	0	0	0	0	0	0	0	0	0	0	0	0	0	0	0	0	0	0	0	0	0	0	0	0	0	0	0	0	0	0	0	0
977006924	FB5Z_R	FB5Z_R	0	0	0	0	0	0	0	0	0	0	0	0	0	0	0	0	0	0	0	0	0	0	0	0	0	0	0	0	0	0	0	0	0.19	0	0.2	0.21	0	0	0	0	0	0	0	0	0	0	0
642365841	FB5Z_R	FB5Z_R	0	0	0	0	0	0	0	0	0	0	0	0	0	0	0	0	0	0	0	0	0	0	0	0	0	0	0	0	0	0	0	0	0	0	0	0.21	0	0	0	0	0	0	0	0	0	0	0
1164545788	FC2B(FQ7)_C2_L	FC2B(FQ7)_C2_L	0	0	0	0	0	0	0	0	0	0	0	0	0	0	0	0	0	0	0	0	0	0	0	0	0	0	0	0	0	0	0	0	0.38	0	0	0	0	0	0	0	0	0	0	0	0	0	0
1041071176	FC2B(FQ7)_C2_L	FC2B(FQ7)_C2_L	0	0	0	0	0	0	0	0	0	0	0	0	0	0	0	0	0	0	0	0	0	0	0	0	0	0	0	0	0	0	0	0	0	0	0.2	0	0	0	0	0	0	0	0	0	0	0	0
794967711	CRE091(PDM13)_L	CRE091(PDM13)_L	0	0	0	0	0	0	0	0	0	0	0	0	0	0.7	0	0	0	0	0	0	0	0	0	0	0	0	0	0	0	0	0	0	0	0	0	0	0	0	0	0	0	0	0	0	0	0	0
610312734	CRE023_R	CRE023_R	0	0	0	0	0	0	0	0	0	0	0	0	0	0	0	0	0	0	0	0	0	0	0	0	0	0	0	0	0	0	0	0	0	0	0	0	0	0	0	0	0	0	0	0	0	0	0
924788221	CL261_R	CL261_R	0	0	0	0	0	0	0	0	0	0	0	0	0	0	0	0	0	0	0	0	0	0	0	0	0	0	0	0	0	0	0	0	0	0	0	0	0	0	0	0	0	0	0	0	0	0	0
5813016958	CL261_R	CL261_R	0	0	0	0	0	0	0	0	0	0	0	0	0	0.35	0	0	0	0	0	0	0	0	0	0	0	0	0	0	0	0	0	0	0	0	0	0	0	0	0	0	0	0	0	0	0	0	0
730562988	LHAD1b2_d_R	LHAD1b2_d_R	0	0.17	0	0	2.83	0	0	0.43	0	0	0	1.63	0	0	0	0	0	0	0.36	0	0	0	0	0	0.26	0	0.26	0	0	0	0	0	0	0	0	0	0	0	0	0	0	0	0	0	0	0	0
544107243	LHAD1b2_d_R	LHAD1b2_d_R	0	0.7	0	0	5.03	0	0.46	0	0	0	0	0.65	0	0	0	0	0	0	0	0	0	0	0	0	0	0	0	0	0.23	0	0	0	0	0	0	0	0	0	0	0	0	0	0	0	0	0	0
923415956	SMP165(AVM07)_L	SMP165(AVM07)_L	0	0	0	0	0	0	0	0	0	0	0	0	0	0	0	0	0	0	0	0	0	0	0	0	0	0	0	0	0	0	0.19	0	0	0	0	0	0.19	0	0	0	0	0	0	0	0	0	0
5901203310	(PVM12)_L	(PVM12)_L	0	0	0	0	0	0	0	0	0	0	0	0	0	0	0	0	0	0	0	0	0	0	0	0	0	0	0	0	0	0.25	0	0	0	0	0	0	0	0	0	0	0	0	0	0	0	0	0
486867877	(PVM12)_L	(PVM12)_L	0	0	0	0	0	0	0	0	0	0	0	0	0	0	0	0.4	0	0	0	0	0	0	0	0	0.26	0	0	0	0	0	0	0	0	0	0	0	0	0	0	0	0	0	0	0	0	0	0
547659321	(PVM12)_L	(PVM12)_L	0	0	0	0	0	0.3	0	0	0.26	0	0	0	0	0	0	0	0	0	0	0	0	0	0	0	0	0	0	0	0	0	0	0	0	0	0	0	0	0	0	0	0	0	0	0	0	0	0
737892940	(PVM12)_L	(PVM12)_L	0	0	0	0	0	0	0	0	0	0	0	0	0	0	0	0	0	0	0	0	0	0	0	0	0	0	0	0	0	0	0	0	0	0	0	0	0	0	0	0	0	0	0	0	0	0	0
640963528	SIP018_R	SIP018_R	0	0	0	0	0	0	0	0	0	0	0	0	0	0	0	0	0	0	0	0	0	0	0	0	0	0	0	0	0	0	0	0	0	0	0	0	0	0	0.21	0	0	0.16	0.22	0	0	0	0
1016506999	LAL198_R	LAL198_R	0	0	0	0	0	0	0	0	0	0	0	0	0	1.05	1.05	1.19	1.2	0	0	0	0	0	0	0	0	0	0	0	0	0	0	0	0	0	0	0	0	0	0	0	0.13	0	0	0	0	0	0
297217528	SMP563_R	SMP563_R	0	0	0	0.46	0	0	0	0	0	0.31	0	0	0	0	0	0	0	0	0	0	0	0	0	0	0	0	0	0	0	0	0	0	0	0	0	0	0	0	0	0	0	0	0	0.31	0	0	0
5813020988	LHMB1_R	LHMB1_R	0	0	0	0	0	0	0	0	0	0	0	0.33	0	0	0	0	0	0	0	0	0	0	0	0.58	0	0	0	0	0.23	0	0	0	0	0	0	0	0	0	0	0	0	0	0	0.31	0.2	0	0
944224077	LAL147_R	LAL147_R	0	0	0	0	0	0	0	0	0	0	0	0	0	0	0	0	0	0	0	0	0	0	0	0	0	0	0	0	0	0	0	0	0	0	0	0	0	0	0	0	0	0	0	0	0	0	0
1232344382	SMP174_R	SMP174_R	0.2	0.7	0	0	0	0	0	0	0	0	0	0	0	0	0	0	0	0	0	0	0	0	0	0	0	0	0.26	0	0	0	0	0	0	0	0	0	0	0	0	0	0.53	0	0	0	0.2	0	0
831325065	SMP174_R	SMP174_R	0	0.52	0	0	0.31	0	0	0	0	0	0	0	0	0	0	0	0	0	0	0	0	0	0	0	0	0	0	0	0	0	0	0	0	0	0	0	0	0	0	0	0	0	0	0	0	0	0
767541763	SMP174_R	SMP174_R	0.41	0.17	0	0	0	0	0	0	0	0	0	0	0	0	0	0	0	0	0	0	0	0	0	0	0	0	0	0	0	0	0	0	0	0	0	0	0	0	0	0	0	0	0	0	0	0	0
578936675	FB5G_R	FB5G_R	0	0	0	0	0	0	0	0	0	0	0	0	0	0	0	0	0	0	0	0	0	0	0	0	0	0	0	0	0	0	0	0	0	0	0	0	0	0	0	0	0	0	0	0	0	0	0.17
329983926	FB5G_R	FB5G_R	0	0	0	0	0	0	0	0	0	0	0	0	0	0	0	0	0	0	0	0	0	0	0	0	0	0	0	0	0	0	0	0	0	0	0	0	0	0	0	0	0	0	0	0	0	0	0
514807275	FB5G_R	FB5G_R	0	0	0	0	0	0	0	0	0	0	0	0	0	0	0	0	0	0	0	0	0	0	0	0	0	0	0	0	0	0	0	0	0	0	0	0	0	0	0	0	0	0	0	0	0	0	0
5813057461	AVLP563(PVL15)_L	AVLP563(PVL15)_L	0	0	0	0	0	0	0	0	0	0	0	0	0	0	0	0	0	0	0	0	0	0	0	0	0	0	0	0	0	0	0	0	0	0	0	0.21	0	0	0	0	0	0	0	0	0	0	0
829693574	SMP273(PDL21)_L	SMP273(PDL21)_L	0	0	0	0	0	0	0	0	0	0	0	0	0	0	0	0	0	0	0	0	0	0	0	0	0	0	0	0	0	0	0	0	0	0	0	0	0	0	0	0	0	0	0	0	0	0	0
603167111	PS166_R	PS166_R	0	0	0	0	0	0	0	0	0	0	0	0	0	0	0	0	0	0	0	0	0	0	0	0	0	0	0	0	0	0	0	0	0	0	0	0	0	0	0	0	0	0	0	0	0	0	0
5901212906	SLPXXX(SCBXXX)_R	SLPXXX(SCBXXX)_R	0	0	0	0	0	0	0	0	0	0	0	0	0	0	0	1.19	0	0	0	0	0	0	0	0	0	0	0	0	0	0	0	0	0	0	0	0	0	0	0	0.27	0.13	0.32	0	0	0	0.37	0
388267095	SMP359_b_R	SMP359_b_R	0	0	0	0	0	0	0	0	0	0	0	0	0	0	0	0	0	0	0	0.62	0	0	0	0	0.26	0	0	0	0	0	0	0	0	0	0	0	0	0	0	0	0	0	0	0	0	0	0
326884223	SMP359_b_R	SMP359_b_R	0	0	0	0	0	0	0	0	0	0	0	0	0	0	0	0	0	0	0	0	0	0	0	0	0	0	0	0	0	0	0.75	0	0	0	0	0	0	0	0	0	0	0	0	0	0	0	0
296203325	SMP357_R	SMP357_R	0.2	0.52	0	0	0	0	0	0	0.53	0	0	0	0	0.35	0	0	0	0	0	0.31	0	0	0	0	0	0	0	0	0	0	0	0	0	0	0	0	0	0	0	0	0	0	0	0	0	0	0
643402037	SMP357_R	SMP357_R	0	0	0	0	0	0	0	0	0	0	0	0	0	0	0.35	0	0	0	0	0	0	0	0	0	0	0	0	0	0	0	0	0	0	0	0	0	0	0	0	0	0	0	0	0	0	0	0
739917109	SMP558_R	SMP558_R	0	0	0	0	0	0	0	0	0	0	0	0	0	0	0	0	0	0	0	0	0	0	0	0	0	0	0	0	0	0	0	0	0	0	0	0	0	0	0	0	0	0	0	0	0	0	0
1138026774	FS1A(FQ9)_C8_R	FS1A(FQ9)_C8_R	0	0	0	0	0	0	0	0	0	0	0	0	0	0	0	0	0	0	0	0	0	0	0	0	0	0	0	0	0	0	0	0	0	0	0	0	0	0	0	0	0	0	0	0	0	0	0
5813130366	FS1A(FQ9)_C8_R	FS1A(FQ9)_C8_R	0	0	0	0	0	0	0	0	0	0	0	0	0	0	0	0	0	0	0	0	0	0	0	0	0	0	0	0	0	0	0	0	0	0	0	0	0	0	0	0	0	0	0	0	0	0	0
5813049378	SMP311_R	SMP311_R	1.02	0	0	0	0.31	0.91	0.46	0.22	1.05	0.31	1.31	0.33	0	0.35	0.35	0	0	0	0.36	0.94	0	0	0.24	0.29	1.02	0	0	0	0	0	0	0	0	0	0	0	0	0	0	0	0	0	0	0	0	0	0
610981584	CRE003_a_R	CRE003_a_R	0	0	0	0	0	0	0	0	0	0	0	0	0	0	0	0	0	0	0	0	0	0	0.24	0	0	0	0	0	0	0	0	0	0	0	0	0	0	0	0	0	0	0	0	0	0	0	0
546196205	CRE003_a_R	CRE003_a_R	0	0	0	0	0	0	0	0	0	0	0	0	0	0	0	0	0	0	0	0	0	0	0	0	0	0	0	0	0	0	0	0	0	0	0.2	0	0	0	0	0	0	0	0	0	0	0	0
361005850	SMP199_R	SMP199_R	0	0	0	0	0	0	0	0	0	0.31	0	0	0	1.74	0.35	0	0	0	0.36	0	0	0	0	0	0	0	0	0	0	0	0	0	0	0	0	0.43	0	0	0	0	0	0	0	0	0	0	0
393776005	SMP085_R	SMP085_R	0	0	0	0	0	0	0	0	0	0	0	0	0	0	0.35	0	0	0	0	0.31	0	0	0	0	0.51	0	0	0	0	0	0	0	0	0	0	0	0	0	0	0	0	0	0	0	0	0	0
425148091	SMP085_R	SMP085_R	0	0	0	0	0	0.3	0.46	0	0	0	0	0	0	0	0	0	0	0	0	0	0	0	0	0.29	0	0	0	0	0	0	0.19	0	0	0	0	0	0.19	0	0	0	0	0	0	0	0	0	0
602476655	LHPV9b1_R	LHPV9b1_R	0	0	0	0	0	0	0	0	0	0	0	0	0	0	0	0	0	0	0	0	0	0	0	0	0.26	0	0	0	0	0	0	0	0	0	0	0	0	0	0	0	0	0	0	0	0	0.19	0
858587718	ExR6(ring)_R	ExR6(ring)_R	0	0	0	0	0	0	0	0	0	0	0	0	0	0	0	0	0	0	0	0	0	0	0.24	0	0	0	0	0	0	0	0	0	0	0	0	0	0	0	0	0	0	0	0	0	0	0	0
915273417	FS1A(FQ9)_C4_L	FS1A(FQ9)_C4_L	0	0	0	0	0	0	0	0	0	0	0	0	0	0	0	0	0	0	0	0	0	0	0	0	0	0	0	0	0	0	0	0	0	0	0.2	0.21	0	0	0	0	0	0	0	0	0	0	0.17
946308462	FS1A(FQ9)_C4_L	FS1A(FQ9)_C4_L	0	0	0	0	0	0	0	0	0	0	0	0	0	0	0	0	0	0	0	0	0	0	0	0	0	0	0	0	0	0	0	0	0	0	0	0	0	0	0	0	0	0	0	0	0	0	0
5812982052	SMP358_R	SMP358_R	0	0	0	0	0	0	0	0	0	0	0	0	0	0	0	0	0	0	0	0	0	0	0	0	0.77	0	0	0	0	0	0.19	0	0	0	0	0	0	0	0	0	0	0	0	0	0	0	0
607251100	SMP358_R	SMP358_R	0	0	0	0	0	0	0	0	0	0	0	0	0	0	0	0	0	0	0	0	0	0	0	0.29	0.26	0	0	0	0	0	0	0	0	0	0	0	0	0	0	0	0	0	0	0	0	0	0
360759031	SMP102_R	SMP102_R	0	0	0	0.46	0	0	0	0	0.26	0.94	1.31	0	0	0	0	0	0	0	0	0	0	0	0	0	0	0	0	0.28	0	0	0	0	0	0	0.4	0	0	0	0	0	0	0	0	0	0	0.19	0
542410481	SMP496_R	SMP496_R	0	0	0	0	0	0	0	0	0	0	0	0	0	0	0	0.4	0	0	0	0	0	0	0	0	0	0	0	0	0	0	0.75	0	0.19	0	0	0	0	0	0	0	0	0	0	0	0	0	0
5812981840	SIP056_R	SIP056_R	0	0	0	0	0	0	0	0	0	0	0	0	0	0	0	0	0	0	0	0	0	0	0.24	0.29	0	0	0	0	0	0	0	0	0	0	0	0	0.19	0	0	0	0	0	0	0	0	0	0
5813022343	SMP140_R	SMP140_R	0	0	0	0	0	0	0	0	0	0	0	0	0	0	0	0	0	0	0	0	0	0	0	0	0	0	0	0	0	0	0	0	0	0	0	0	0	0	0	0	0	0	0	0	0	0	0
1081957306	CRE041_R	CRE041_R	0	0.17	0	0	0	0	0	0	0	0	0	0	0	0	0	0	0	0	0	0	0	0	0	0	0	0	0	0	0	0	0	0	0.19	0	0	0	0	0	0	0	0	0	0.44	0	0	0	0
922069357	FB5W_R	FB5W_R	0	0	0	0	0	0	0	0	0	0	0	0	0	0	0	0	0	0	0	0	0	0	0	0	0	0	0	0	0	0	0	0	0.19	0	0.4	0	0	0	0	0	0	0	0	0	0	0	0
5813053851	FB5W_R	FB5W_R	0	0	0	0	0	0	0	0	0	0	0	0	0	0	0	0	0	0	0	0	0	0	0	0	0	0	0	0	0	0	0	0	0.19	0	0.2	0	0	0	0	0	0	0	0	0	0	0	0
957506896	FB5W_R	FB5W_R	0	0	0	0	0	0	0	0	0	0	0	0	0	0	0	0	0	0	0	0	0	0	0	0	0	0	0	0	0	0	0.19	0	0	0	0	0	0	0	0	0	0	0	0	0	0	0	0
451049385	LHPV10a1_R	LHPV10a1_R	0	0	0	0	0	0	0	0	0	0	0	0	0	0	0	0	0.4	0	0	0.62	0	0	0	0.29	0	0	0	0	0	0	0.56	0	0	0	0	0	0	0	0	0	0	0	0	0	0	0	0
387952104	LHPV10a1_R	LHPV10a1_R	0	0	0	0	0	0	0	0	0	0	0	0	0	0	0	0	0.4	0	0	0	0	0	0	0	0	0	0	0	0	0	0	0	0.19	0	0	0	0	0	0	0	0	0	0	0	0	0	0
574040939	LHAD1b2_c_R	LHAD1b2_c_R	0	1.04	0	0	0	0	0	0	0	0.31	0	0	0	0	0	0	1.59	0	0	0	0	0	0	0.29	0	0	0	0	0	0.25	0	0	0	0	0	0	0	0	0	0	0	0	0	0	0	0	0
296203392	SMP359_a_R	SMP359_a_R	0	0.7	0	0.23	0	0.61	0	0.65	0.79	0.31	0.33	0.33	0	0	0	0	0	0	0.36	0	0	0.53	0	0.86	0	0	0	0	0	0	0	0	0	0	0	0	0	0	0	0	0	0	0	0	0	0	0
735470654	AVLP563_R	AVLP563_R	0	0	0	0	0	0	0	0	0	0	0	0	0	0	0	0	0	0	0.36	0	0	0	0	0	0	0	0	0	0	0	0	0	0	0	0	0.21	0	0	0	0	0	0	0	0	0	0	0
330661786	SMP087(ADM04)_L	SMP087(ADM04)_L	0	0	0	0	0	0	0	0	0	0	0	0	0	0	0	0	0	0	0	0	0	0	0	0	0.51	0	0	0	0	0	0	0	0	0	0	0	0	0	0	0	0	0	0	0.31	0	0	0
423852469	SMP087(ADM04)_L	SMP087(ADM04)_L	0	0	0	0	0	0	0	0	0	0	0	0	0	0	0	0	0	0	0	0	0	0	0	0	0	0	0	0	0	0	0	0	0	0	0	0	0.19	0	0	0	0	0	0	0	0	0	0
984799284	CRE060_R	CRE060_R	0	0	0	0	0	0	0	0	0	0	0	0	0	0	0	0	0	0	0	0	0	1.05	0	0.29	0	0	0	0	0	0	0	0	0	0	0	0	0	0	0	0	0	0	0	0	0	0	0
1011970102	SMP578_R	SMP578_R	0.61	0.7	0	1.16	0.31	0	0	0.43	0	0.63	0	0.98	0.34	0	0	0	0	0	0	0	0	0	0	0	0.51	0	0	0	0	0	0	0	0	0	0	0	0	0	0	0	0	0	0	0	0	0	0
922992588	SMP578_R	SMP578_R	0.61	0.17	0	0	0.63	0.61	0	0.87	0.53	0	0	0.33	0	0	0	0	0	0	0	0.94	0	0	0	0	0	0	0	0	0	0	0	0	0	0	0	0	0	0	0	0	0	0	0	0	0	0	0
674781866	SMP578_R	SMP578_R	1.43	0.35	0	0.46	0	0.3	0.92	0.65	0.53	0.63	0	0	0	0	0	0	0	0	0	0.62	0	0	0	0	0	0	0	0	0	0	0	0	0	0	0	0	0	0	0	0	0	0	0	0	0	0	0
516832391	LHAD3g1_R	LHAD3g1_R	0	0	0	0	0	0	0	0	0	0	0	0	0	0	0	0	0	0	0	0	0	0	0	0	0.26	0	0	0	0.23	0	0	0	0	0	0	0	0	0	0	0	0	0	0.22	0	0	0.19	0
5813014526	LHAD3g1_R	LHAD3g1_R	0	0	0	0	0	0	0	0	0	0	0	0	0	0	0	0	0	0	0	0	0	0	0	0	0	0	0	0	0	0	0	0	0	0	0	0	0	0	0	0	0.13	0	0	0	0	0	0
639974538	CRE093_R	CRE093_R	0	0	0	0	0	0	0	0	0	0	0	0	0	0	0	0	0	0	0	0	0	0	0	0	0	0	0	0	0	0	0	0	0	0	0	0.43	0	0	0	0	0	0	0	0.31	0	0	0
827911067	CRE093_R	CRE093_R	0	0	0	0	0	0	0	0	0	0	0	0	0	0	0	0	0	0	0	0	0	0	0	0	0	0	0	0	0	0	0	0	0	0	0	0	0	0	0	0	0	0	0	0	0	0.19	0
542376096	SMP237_R	SMP237_R	0	0	0	0	0	0	0	0	0	0	0	0	0	0	0	0	0	0	0	0	0	0	0	0	0	0	0	0	0	0	0	0	0.19	0.33	0	0	0	0	0	0	0	0	0	0.31	0	0.19	0
5813056261	CL361(SCB024)_R	CL361(SCB024)_R	0	0	0	0	0	0	0	0	0	0	0	0	0	0	0	0	0	0	0	0	0	0	0	0	0	0	0	0	0	0	0	0	0	0	0	0.21	0	0	0	0	0	0	0	0	0	0	0
1019556103	SMP571_R	SMP571_R	0	0	0	0.23	0	0	0	0	0	0	0	0	0	0	0	0	0	0	0	0	0	0	0	0	0	0	0	0	0	0	0	0	0	0	0	0	0	0	0	0	0	0	0	0	0	0	0
298258714	SMP041_R	SMP041_R	0	0.52	0	0	0	0	0	0	0.26	0	0	0.33	0.67	0	1.05	0	0	0	0.73	0	0.53	0	0	0	0	0	0	0	0	0	0	0	0.58	0	0	0	0	0	0	0	0	0	0	0	0	0	0
702069970	SMP019_R	SMP019_R	0	0	0	0	0	0	0	0	0	0	0	0	0	0	0	0	0	0	0	0	0	0	0	0	0	0	0	0	0	0	0	0.55	0	0	0	0	0	0	0	0	0	0	0	0	0	0	0
704111734	SMP019_R	SMP019_R	0	0	0	0	0	0	0	0	0	0	0	0	0	0	0	0	0	0	0	0	0	0	0	0	0	0	0	0	0	0	0	0	0	0	0	0	0	0	0	0.27	0	0	0	0	0	0	0
604195063	SMP468_R	SMP468_R	0	0	0	0	0	0	0	0	0	0	0	0	0	0	0	0	0	0	0	0	0	0	0	0	0	0	0	0	0	0	0	0	0	0	0	0	0	0	0	0	0	0	0	0	0	0	0
823852745	SMP468_R	SMP468_R	0	0	0	0	0	0	0	0	0	0	0	0	0	0	0	0	0	0	0	0	0	0	0	0	0	0	0	0	0	0	0	0	0	0	0	0	0	0	0	0	0	0	0	0	0	0	0
1016603034	(MBDLaxon1)	SEZ19 (MBDLaxon1)	0	0	0	0	0	0	0	0.22	0	0	0	0	0	0	0	0	0	0	0	0	0	0	0	0	0	0	0	0	0	0	0	0	0	0	0	0	0	0	0	0	0	0	0	0	0	0	0
297934012	(ADM04)_L	(ADM04)_L	0	0	0	0	0	0	0	0	0	0.63	0	0	0	0	0	0	0	0	0	0	0	0	0	0	0	0	0	0	0.23	0	0	0	0	0	0	0	0	0	0	0	0	0	0	0	0	0	0
299043389	(ADM04)_L	(ADM04)_L	0	0	0	0	0	0	0	0	0	0	0	0	0	0	0	0	0	0	0	0	0	0	0	0	0	0	0	0	0	0	0	0	0	0	0	0	0	0	0	0	0	0	0	0	0	0	0
641062535	(ADM04)_L	(ADM04)_L	0	0	0	0	0	0	0	0	0	0	0	0	0	0	0	0	0	0	0	0	0	0	0	0	0	0	0	0	0	0	0	0	0	0	0	0	0	0	0	0	0	0	0	0	0	0	0
423512063	(ADM04)_L	(ADM04)_L	0	0	0	0	0	0	0	0	0	0	0	0	0	0	0	0	0	0	0	0	0	0	0	0	0	0	0	0	0	0	0	0	0	0	0	0	0	0	0	0	0	0	0	0	0	0	0
330074324	(ADM04)_L	(ADM04)_L	0	0	0	0	0	0	0	0	0	0	0	0	0	0	0	0	0	0	0	0	0	0	0	0	0	0	0	0	0	0	0	0	0	0	0	0	0	0	0	0	0	0	0	0	0	0	0
822358700	LHPD2c4_R	LHPD2c4_R	0	0	0	0	0	0	0	0	0	0	0	0	0	0	0	0.4	0	0	0	0	0.53	0	0	0	0	0	0	0	0	0	0.37	0	0.38	0	0	0.21	0	0	0	0	0	0	0	0	0	0	0
790641825	LHPD2c4_R	LHPD2c4_R	0	0	0	0	0	0	0	0	0	0	0	0	0	0	0	0	0	0	0	0	0	0	0	0	0	0	0	0	0	0	0	0	0	0	0	0	0	0	0	0	0	0	0	0	0	0	0.17
956126012	PLP048_R	PLP048_R	0	0	0	0	0	0	0	0	0	0	0	0	0	0	0	0	0	0	0	0	0	0	0.24	0	0	0	0	0	0	0	0	0	0	0	0	0	0	0	0	0	0	0	0	0	0	0	0
952727922	PLP048_R	PLP048_R	0	0	0	0	0	0	0	0	0	0	0	0	0	0	0	0	0	0	0	0	0	0	0	0	0	0	0	0	0	0	0	0	0	0	0	0	0	0	0	0	0	0	0	0	0	0	0
455470212	PLP048_R	PLP048_R	0	0	0	0	0	0	0	0	0	0	0	0	0	0	0	0	0	0	0	0	0	0	0	0	0	0	0	0	0	0	0	0	0	0	0	0	0	0	0	0	0	0	0	0	0	0	0
5813079425	LAL079_R	LAL079_R	0	0	0	0	0	0	0	0	0	0	0	0	0	0	0	0	0	0	0	0	0	0	0.24	0	0	0	0	0	0	0	0.37	0	0	0	0	0	0	0	0	0	0	0	0	0	0	0.19	0.17
858237673	LAL079_R	LAL079_R	0	0	0	0	0	0	0	0	0	0	0	0	0	0	0	0	0	0	0	0	0	0	0	0	0	0	0	0	0	0	0	0	0	0	0	0	0	0	0	0	0	0	0	0	0	0	0.17
5813057216	LHAV6g1_R	LHAV6g1_R	0	0	0	0	0	0	0	0	0	0	0	0	0	0	0	0	0	0	0	0	0	0	0	0	0	0	0	0	0	0	0	0	0	0.66	0	0	0	0	0	0	0	0.16	0	0	0	0	0
516504076	SIP072_R	SIP072_R	0	0	0	0	0	0	0	0	0	0	0	0	0	0	0	0	0	0	0	0	0	0	0	0	0	0.58	0	0	0	0.5	0	0	0	0	0	0	0	0	0	0	0	0	0	0	0	0	0
485132675	SIP072_R	SIP072_R	0	0	0	0	0	0	0	0	0	0	0	0	0	0	0	0	0	0	0	0	0.53	0	0	0	0	0	0	0	0	0	0	0	0	0	0	0	0	0	0	0	0	0	0	0	0	0	0
1291374677	FS1A(FQ9)_C1_R	FS1A(FQ9)_C1_R	0	0	0	0	0	0	0	0	0	0	0	0	0	0	0	0	0	0	0	0	0	0	0	0	0	0	0	0	0	0	0	0	0	0	0.59	0	0	0	0	0	0	0	0	0	0	0	0.35
361264970	SLP128_R	SLP128_R	0	0	0	0	0	0	0	0	0	0	0	0	0	0.35	0	0	0	0	0	0	0	0	0	0	0	0	0	0	0	0	0	0	0.38	0	0	0	0	0	0	0	0	0	0	0	0	0	0
573699419	SLP128_R	SLP128_R	0	0	0	0	0	0	0	0	0	0	0	0	0	0	0	0	0	0	0	0	0	0	0	0	0	0	0	0	0	0	0.37	0	0	0	0	0.21	0.19	0	0	0	0	0	0	0	0	0	0
329225149	LHCENT10_R	LHCENT10_R	0	0	0	0	0	0	0	0	0	0	0	0	0	0	0	0	0	0	0	0	0	0	0	0.29	0	0	0	0	0	0	0	0	0	0	0	0	0	0	0	0	0	0	0	0	0	0	0
329897255	LHCENT10_R	LHCENT10_R	0.2	0	0	0	0	0	0	0	0	0	0	0	0	0	0	0	0	0.39	0	0	0	0.53	0	0	0.26	0	0	0	0	0	0	0	0	0	0	0	0	0	0	0	0	0	0	0	0.2	0	0
675187509	CRE033_R	CRE033_R	0	0	0	0	0	0	0	0	0	0	0	0	0	0	0	0	0	0	0	0	0	0	0	0.58	0	0	0	0	0	0	0	0	0	0	0	0	0	0	0	0	0	0	0	0	0	0	0
298258399	SMP577_R	SMP577_R	0.81	0.35	0	2.08	0	0	0	0.22	2.37	0.31	0.98	0	0.34	0	0	0	0	0	0	0.31	0	0.53	0	0	0	0	0	0	0	0	0	0	0.19	0	0.2	0	0	0	0	0	0	0	0	0	0	0	0
800937779	LAL031_R	LAL031_R	0.2	0.17	0	0	0	0	0	0	0	0	0	0	0	0	0	0	0	0	0	0	0	0	0	0	0	0	0	0	0	0.25	0	0	0	0	0	0	0	0	0	0	0	0	0	0	0	0	0
826844892	LAL031_R	LAL031_R	0	0	0	0	0	0	0	0	0	0	0	0	0	0	0	0	0	0	0	0	0	0	0	0	0	0	0	0	0	0	0	0	0	0	0	0	0	0	0	0	0	0	0	0	0	0	0.17
667241165	SMP192_R	SMP192_R	0	0	0	0	0	0	0	0	0	0	0	0	0	0	0	0	0	0	0	0	0	0	0	0	0	0	0	0	0	0	0	0	0	0	0	0	0	0	0	0	0	0	0	0	0	0	0
612414168	CRE029_a_L	CRE029_a_L	0.81	0	0	1.39	0.31	0.61	1.38	0.22	0.79	0.94	0	0.33	0	0	0	0	0	0	0	1.25	0	0	0	0.58	0	0	0	0	0	0	0	0	0	0	0	0	0	0	0	0	0	0	0	0	0	0	0
674807824	CRE029_a_L	CRE029_a_L	0	0	0	0	0	0.3	0	0	0	0	0	0	0	0	0	0	0	0	0	0.62	0	0	0	0	0	0	0	0	0	0	0	0	0	0	0	0	0	0	0	0	0	0	0	0	0	0	0
5813026661	SMP079_R	SMP079_R	0	0	0	0	0	0	0	0	0	0	0	0.33	0	0	0	0	0.4	0	0.73	0	0	0	0	0.29	0.26	0	0	0	0	0.25	0	0	0	0	0	0	0	0	0	0	0	0	0	0	0	0	0
391496898	SIP066(PDM08)_L	SIP066(PDM08)_L	0	0	0	0	0	0	0	0	0	0	0	0	0	0	0	0	0	0	0	0	0	0	0.24	0	0	0	0.26	0	0	0	0	0	0	0	0	0	0	0	0	0	0	0	0.22	0	0	0	0
609773847	SIP066(PDM08)_L	SIP066(PDM08)_L	0	0	0	0	0	0	0	0	0	0	0	0	0	0	0	0	0	0	0	0	0	0	0	0	0	0	0	0	0	0	0	0	0.19	0	0	0	0	0	0	0	0	0	0	0	0	0	0
5813019955	SLP057_R	SLP057_R	0	0	0	0	0	0	0	0	0	0	0	0	0	0	0	0	0	0	0	0	0	0	0	0	0	0	0	0	0	0	0	0	0	0	0	0	0	1.3	0	0	0	0	0	0	0	0	0
611352588	LHAD1b6_b_R	LHAD1b6_b_R	0	0	0	0.23	0.31	0	0	0.43	0	0	0	0.65	0	0	0	0	0	0	0	0	0	0	0	0.29	0	0	0	0	0	0	0	0	0	0	0	0	0	0	0	0	0	0	0	0	0	0	0
451995734	LHAD1b6_b_R	LHAD1b6_b_R	0.2	0.35	0	0	0	0	0	0	0	0	0	0	0	0.35	0	0	0	0	0	0	0	0	0	0	0	0	0	0	0	0	0	0	0	0	0	0	0	0	0	0	0	0	0	0	0	0	0
485715511	SLP100_R	SLP100_R	0	0	0	0	0	0	0	0	0	0	0	0	0	0.35	0	0.4	0	0	0	0	0	0	0	0	0	0	0	0	0	0	0	0	0	0	0	0	0	0	0	0	0	0	0	0	0	0	0
482762384	SLP144_R	SLP144_R	0	0	0	0	0	0	0	0	0	0	0	0	0	0	0	0	0	0	0	0	0	0	0	0	0	0	0	0	0	0	0	0	0	0	0	0	0	0	0	0	0	0	0	0	0	0	0
451386832	SLP144_R	SLP144_R	0	0	0	0	0	0	0	0	0	0	0	0	0	0	0	0	0	0	0	0	0	0	0	0	0	0	0	0	0	0	0	0	0	0	0	0	0	0	0	0	0	0	0	0	0	0	0
5813055749	SMP185_R	SMP185_R	0	0	0	0	0	0	0	0	0	0	0	0	0	0	0	0	0	0	0	0	0	0.53	0	0	0	0	0.52	0	0	0	0	0	0	0	0	0.21	0	0	0	0	0	0	0	0	0	0	0
766846796	CRE098_R	CRE098_R	0	0	0	0	0	0	0	0	0	0	0	0	0	0	0	0	0	0	0	0	0	0	0	0	0	0	0	0	0	0	0	0	0	0	0.2	0	0	0	0	0	0	0	0	0	0	0.19	0
704777224	CRE098_R	CRE098_R	0	0	0	0	0	0	0	0	0	0	0	0	0	0	0	0	0	0	0	0	0	0	0	0	0	0	0	0	0	0	0	0	0	0	0	0	0	0	0	0	0	0	0	0	0	0	0
951934694	SMP572_R	SMP572_R	0	0	0	0	0	0	0	0	0	0	0	0	0	0	0	0.4	0	0	0	0	0	0	0	0	0	0	0	0.28	0	0	0	0	0	0	0	0	0	0	0	0	0	0	0	0	0	0	0
5813019862	SMP572_R	SMP572_R	0	0	0	0	0	0	0	0	0	0	0	0	0	0	0	0	0	0	0	0	0	0	0	0	0	0	0	0	0	0	0	0	0	0	0	0	0	0	0	0	0	0	0	0	0	0	0
1044800536	FS1A(FQ9)_C7_L	FS1A(FQ9)_C7_L	0	0	0	0	0	0	0	0	0	0	0	0	0	0	0	0	0	0	0	0	0	0	0	0	0	0	0	0	0	0	0	0	0	0	0.2	0.21	0	0	0	0	0	0	0	0	0	0	0
5813065365	FS1A(FQ9)_C7_L	FS1A(FQ9)_C7_L	0	0	0	0	0	0	0	0	0	0	0	0	0	0	0	0	0	0	0	0	0	0	0	0	0	0	0	0	0	0	0	0	0	0	0	0	0	0	0	0	0	0	0	0	0	0.19	0
1106888382	FS1A(FQ9)_C7_L	FS1A(FQ9)_C7_L	0	0	0	0	0	0	0	0	0	0	0	0	0	0	0	0	0	0	0	0	0	0	0	0	0	0	0	0	0	0	0	0	0	0	0	0	0	0	0	0	0	0	0	0	0	0	0
5813069497	SMP254_R	SMP254_R	0	0	0	0	0	0	0	0	0	0	0	0	0	0	0	0	0	0	0	0	0	0	0	0	0	0	0	0	0	0	0	0	0.19	0	0	0	0.19	0	0	0	0	0	0	0	0	0	0
794277305	SMP371(PDM08)_L	SMP371(PDM08)_L	0	0	0	0	0	0	0	0	0	0	0	0	0	0	0	0	0	0	0	0	0	0	0	0	0	0	0	0	0	0	0	0	0	0	0.2	0.21	0	0	0	0	0	0	0	0	0	0	0
514958793	SMP371(PDM08)_L	SMP371(PDM08)_L	0	0	0	0	0	0	0	0	0	0	0	0	0	0	0	0	0	0	0	0	0	0	0	0	0	0	0	0	0	0	0	0	0	0	0	0.21	0	0	0	0	0	0	0	0	0	0	0
547310358	(aDT6c)(MBDLaxon1)	SEZ9 (aDT6c)(MBDLaxon1)	0	0	0	0	0	0	0	0	0	0	0	0	0	0.35	0	0	0	0	0	0	0	0	0	0	0	0.29	0	0	0	0	0	0	0	0	0	0	0	0	0	0	0	0	0	0	0	0	0
547664568	(aDT6c)(MBDLaxon1)	SEZ9 (aDT6c)(MBDLaxon1)	0	0	0	0	0	0	0	0	0	0.63	0	0	0	0	0	0	0	0	0	0	0	0	0	0	0	0	0	0	0.23	0	0	0	0	0	0	0	0	0	0	0	0	0	0	0	0	0	0
5813010266	(aDT6c)(MBDLaxon1)	SEZ9 (aDT6c)(MBDLaxon1)	0	0	0	0	0	0	0	0	0	0	0	0	0	0	0	0	0	0	0	0	0	0	0	0	0	0	0	0	0	0	0	0	0	0	0	0	0	0	0	0	0	0	0	0.31	0	0	0
517885151	SMP258_R	SMP258_R	0	0	0	0	0	0	0	0	0	0	0	0	0	0.35	0	0	0	1.56	0.36	0	0	0	0	0	0	0	0	0	0	0	0.19	0	0	0	0	0	0	0	0	0	0	0	0	0.31	0	0	0
298262663	SMP553_R	SMP553_R	0.41	1.04	0	0	0.94	0	0.46	0.43	0	0.63	0	2.61	0	0	1.39	0.4	0.4	0	0	0	1.07	0	0	0	0.51	0	0	0	0	0	0	0	0.19	0	0	0	0	0	0	0	0	0	0	0	0	0	0
1039063931	FS1A(FQ9)_C5_R	FS1A(FQ9)_C5_R	0	0	0	0	0	0	0	0	0	0	0	0	0	0	0	0	0	0	0	0	0	0	0	0	0	0	0	0	0	0	0	0	0	0	0.4	0	0	0	0	0	0	0	0	0	0	0	0
790982851	LHPD2c6_R	LHPD2c6_R	0.2	0.17	0	0.69	0	0	0.46	0.22	0	0	0	0.33	0	0	0	0	0	0	0	0.31	0	0	0	0.58	0	0	0	0	0	0	0	0	0	0	0	0	0	0	0	0	0	0	0	0	0	0	0
947858895	LHPD2c6_R	LHPD2c6_R	0	0.17	0	0	1.26	0	0	0.65	0	0	0.33	0	0	0	0	0	0	0	0	0	0	0	0	0.29	0	0	0	0	0	0	0.19	0	0	0	0	0	0.19	0	0	0	0	0	0	0	0	0	0
1050581215	CRE045_R	CRE045_R	0	0	0	0	0	0	0	0	0	0	0	0	0	0	0	0	0	0	0	0	0	0	0	0	0	0	0	0	0	0	0	0	0	0	0	0	0	0	0	0	0	0	0	0	0	0	0
675127699	CRE045_R	CRE045_R	0	0	0	0	0	0	0	0	0	0	0	0	0	0	0	0	0	0	0	0	0	0	0	0	0	0	0	0	0	0	0	0	0	0	0	0	0	0	0	0	0	0	0	0	0	0	0
613386220	CRE045_R	CRE045_R	0	0	0	0	0	0	0	0	0	0	0	0	0	0	0	0	0	0	0	0	0	0	0	0	0	0	0	0	0	0	0	0	0	0	0	0	0	0	0	0	0	0	0	0	0	0	0
669670654	SMP554_R	SMP554_R	0	0	0	0	0	0	0	0	0	0	0	0	0	0	0	0	0	0	0	0	0	0	0	0.86	0	0	0	0	0	0	0.37	0	0	0	0	0	0	0	0	0	0	0	0	0	0	0	0
922810839	SMP152(ADM11)_L	SMP152(ADM11)_L	0	0	0	0	0	0	0	0	0	0	0	0	0	0	0	0	0	0	0	0	0	0	0	0	0	0	0	0	0	0	0	0	0	0	0	0	0	0	0	0	0	0	0	0	0	0	0
5813068707	SMP026_R	SMP026_R	0	0	0	0	0	0	0	0	0	0	0	0	0	0	0	0	0	0	0	0	0	0	0.24	0	0	0	0	0	0	0	0	0	0	0	0	0.43	0	0	0	0	0	0	0.22	0	0	0	0
731688775	SIP001_R	SIP001_R	0	0	0	0	0	0	0	0	0	0	0	0	0	0	0	0	0	0	0	0	0	0	0	0	0	0	0	0	0	0	0	0	0	0	0	0	0	0	0	0	0	0	0	0	0.2	0	0
729997357	SIP001_R	SIP001_R	0	0	0	0	0	0	0	0	0	0	0	0	0	0	0	0	0	0	0	0	0	0	0	0	0	0	0	0	0	0	0	0	0	0	0	0	0	0	0	0	0	0	0	0	0	0	0
5813078340	SIP001_R	SIP001_R	0	0	0	0	0	0	0	0	0	0	0	0	0	0	0	0	0	0	0	0	0	0	0	0	0	0	0	0	0	0	0	0	0	0	0	0	0	0	0	0	0	0	0	0	0	0	0
644433538	SMP015_R	SMP015_R	0	0	0	0	0	0	0	0	0	0	0	0	0	0	0	0	0	0	0	0	0	0	0	0	0	0	0	0	0	0	0	0	0	0	0	0.21	0	0	0	0	0	0	0	0	0	0	0.17
1223041249	PLP039_R	PLP039_R	0	0	0	0	0	0	0	0	0	0	0	0	0	0	0	0	0	0	0	0	0	0	0	0	0	0	0	0	0	0	0	0	0	0	0	0	0	0	0.21	0	0	0.32	0.22	0	0	0	0
819725372	CL199_R	CL199_R	0	0	0	0	0	0	0	0	0	0	0	0	0	0	0	0	0	0	0	0	0	0	0	0	0	0	0	0	0	0	0	0	0	0	0	0	0	0	0	0	0	0	0	0	0	0	0
825822254	LAL030_b_R	LAL030_b_R	0	0	0	0	0	0	0	0	0	0	0	0	0	0	0	0	0	0	0	0	0	0	0	0	0	0	0	0	0	0	0	0	0	0	0	0	0	0	0	0	0	0	0	0	0.2	0	0
824128501	LAL030_b_R	LAL030_b_R	0	0	0	0	0	0	0	0	0	0	0	0	0	0	0	0	0	0	0	0	0	0	0	0	0	0	0	0	0	0	0	0	0	0	0	0	0	0	0	0	0	0	0	0	0	0	0
297925608	SMP084_R	SMP084_R	0	0	0	0	0	0.3	0	0	0	0.94	0.65	0	0	0	0.35	0	0	0	0	0.94	0	0	0	0.29	0	0	0	0	0	0	0	0	0	0	0	0.21	0.38	0	0	0	0	0	0	0	0	0	0
297917363	SMP084_R	SMP084_R	0.41	0	0	0	0	1.22	0.46	0.65	0	0.63	0.33	0.65	0	0	0	0	0	0	0	0.62	0	0	0	0	0	0	0	0	0	0	0	0	0	0	0	0	0	0	0	0	0	0	0	0	0	0	0
799279899	LAL154(PVM03)_L	LAL154(PVM03)_L	0	0	0	0	0	0	0	0	0.53	0	0	0	0	0	0	0	0	0	0	0	0	0	0	0	0	0	0	0	0	0	0	0	0	0	0	0	0	0	0	0	0	0	0	0	0.2	0	0
423792440	SMP097_b_R	SMP097_b_R	0	0	0	0	0	0	0	0	0	0	0	0	0	0	0	0	0	0	0	0	0	0	0	0	0	0	0	0	0	0	0	0	0	0	0	0	0	0	0	0	0	0	0	0	0	0	0
518930220	SMP097_b_R	SMP097_b_R	0	0	0	0	0	0	0	0	0	0	0	0	0	0	0	0	0	0	0	0	0	0	0	0	0	0	0	0	0	0	0	0	0	0	0	0	0	0	0	0	0	0	0	0	0	0	0
1039400642	FB5O_R	FB5O_R	0	0	0	0	0	0	0	0	0	0	0	0	0	0	0	0	0	0	0	0	0	0	0	0	0	0	0	0	0	0	0	0	0	0	0.4	0	0.19	0	0	0	0	0	0	0	0	0	0
983426636	FS1A(FQ9)_C6_L	FS1A(FQ9)_C6_L	0	0	0	0	0	0	0	0	0	0	0	0	0	0	0	0	0	0	0	0	0	0	0	0	0	0	0	0	0	0	0	0	0	0	0.4	0	0	0	0	0	0	0	0	0	0	0	0.17
581060581	CRE027_R	CRE027_R	0	0	0	0	0	0	0	0	0	0	0	0	0	0	0	0	0	0	0	0	0	0	0	0	0	0	0	0	0	0	0	0	0	0	0	0	0	0	0	0	0	0	0	0.31	0	0	0
610731053	CRE027_R	CRE027_R	0	0	0	0	0	0	0	0	0	0	0	0	0	0	0	0	0	0	0	0	0	0	0	0	0	0	0	0	0	0	0	0	0	0	0	0	0	0	0	0	0	0	0	0	0	0	0
576475847	SMP248_R	SMP248_R	0	0	0	0.23	0	0	0	0	0	0	0	0	0	0	0	0	0	0	0	0	0	0	0	0	0	0	0	0	0	0	0.19	0	0	0	0	0	0	0	0	0	0	0	0	0	0	0	0
324721026	SMP248_R	SMP248_R	0	0	0	0	0	0	0	0	0	0	0	0	0	0	0	0	0	0	0	0	0	0	0	0	0	0	0	0	0	0	0	0	0	0	0	0	0	0	0	0	0	0	0	0	0	0	0
611361002	SMP248_R	SMP248_R	0	0	0	0	0	0	0	0	0.26	0	0	0	0	0	0	0	0	0	0	0	0	0	0	0	0	0	0	0	0	0	0	0	0	0	0	0	0	0	0	0	0	0	0	0	0	0	0
985472994	LAL198(PVM14)_L	LAL198(PVM14)_L	0	0.17	0	0	0	0	0	0	0	0	0	0	0	0.7	0.7	0.4	0	1.17	0.36	0	1.6	0	0	0	0	0	0	0	0	0	0	0	0	0	0	0	0	0	0	0	0.13	0	0	0	0	0	0
1257629175	FC2B(FQ7)_C1_L	FC2B(FQ7)_C1_L	0	0	0	0	0	0	0	0	0	0	0	0	0	0	0	0	0	0	0	0	0	0	0	0	0	0	0	0	0	0	0	0	0.19	0	0.2	0	0	0	0	0	0	0	0	0	0	0	0
1134849078	FC2B(FQ7)_C1_L	FC2B(FQ7)_C1_L	0	0	0	0	0	0	0	0	0	0	0	0	0	0	0	0	0	0	0	0	0	0	0	0	0	0	0	0	0	0	0	0	0.19	0	0	0	0	0	0	0	0	0	0	0	0	0	0
5813008934	SLP422_R	SLP422_R	0	0	0	0.23	0	0	0	0	0	0	0	0	0	0	0	0	0	0	0	0	0	0	0	1.15	0	0	0	0	0	0	0	0	0	0	0	0	0	0	0	0	0	0	0	0	0	0	0
1362674294	VES067(PVM01)_L	VES067(PVM01)_L	0	0	0	0	0	0	0	0	0	0	0	0	0	0	0	0	0	0	0	0	0	0	0	0	0	0	0	0	0	0	0	0	0	0	0	0	0	0	0	0	0	0	0	0	0	0	0
549257678	SIP042_b_R	SIP042_b_R	0	0	0	0	0	0	0	0	0	0	0	0	0	0	0	0	0	0	0	0	0	0	0	0	0	0	0.26	0	0.23	0	0	0	0	0	0	0	0	0	0	0	0	0	0	0	0.2	0	0
362719326	SMP464_R	SMP464_R	0	0	0	0	0	0	0	0	0	0	0	0	0	0	0	0	0	0	0	0	0	0	0	0	0	0	0	0	0	0	0	0	0	0	0	0	0	0	0	0	0	0	0	0	0	0	0
388293131	SMP464_R	SMP464_R	0	0	0	0	0	0	0	0	0	0	0	0	0	0	0	0	0	0	0	0	0	0	0	0	0	0	0	0	0	0	0	0	0	0	0	0	0	0	0	0	0	0	0	0	0	0	0
5812983258	LAL036_R	LAL036_R	0.2	0	0	0	0	0	0	0	0	0	0	0	0	0	0	0	0	0	0	0	0	0	0	0	0	0	0.26	0	0	0	0	0	0	0	0	0	0	0	0	0	0	0	0	0	0	0	0
734089294	LAL036_R	LAL036_R	0	0	0	0	0	0	0	0	0	0	0	0	0	0	0	0	0	0	0	0	0	0	0	0	0.26	0	0	0	0	0	0	0	0	0	0	0	0	0	0	0	0	0.16	0	0	0	0	0
5813053875	PS196(PVM01)_L	PS196(PVM01)_L	0	0	0	0	0	0	0	0	0	0	0	0	0	0	0	0	0	0	0	0	0	0	0	0	0	0	0	0	0	0	0	0	0	0	0	0	0	0	0	0	0	0	0	0	0	0	0
5813056881	SMP374(PDM08)_L	SMP374(PDM08)_L	0	0	0	0	0	0	0	0	0	0	0	0	0	0	0	0	0	0	0	0	0	0	0	0	0	0	0	0	0.46	0.25	0	0	0	0	0	0	0	0	0	0	0	0	0	0	0	0	0
735488299	LAL022_R	LAL022_R	0	0	0	0	0	0	0	0	0	0	0	0	0	0	0	0	0	0	0	0	0	0	0	0	0	0	0	0	0	0	0	0	0	0	0	0	0	0	0	0	0	0	0	0	0	0.19	0
669649730	LAL022_R	LAL022_R	0	0	0	0	0	0	0	0	0	0	0	0	0	0	0	0	0	0	0	0	0	0	0	0	0	0	0	0	0	0	0	0	0	0	0	0	0	0	0	0	0	0	0	0	0	0	0.17
5901232053	SMP272(PDL21)_L	SMP272(PDL21)_L	0	0	0	0	0	0	0	0	0	0	0	0	0	0	0	0	0	0	0	0	0	0	0	0	0.26	0.87	0	0	0	0	0	0	0	0	0	0	0	0	0	0	0	0	0	0	0	0	0
800373114	AVLP477(PDM12)_L	AVLP477(PDM12)_L	0	0	0	0	0	0	0	0	0	0	0	0	0	0	0	0	0	0	0	0	0	0	0	0	0	0	0	0	0	0	0	0	0	0	0	0	0	0	0	0	0	0	0	0	0	0	0
645086558	CL251_R	CL251_R	0	0	0	0	0	0	0	0	0	0	0	0	0	0	0	0	0	0	0	0	0	0	0	0	0	0	0	0	0	0	0	0	0	0	0	0	0	0	0	0	0	0	0	0	0	0	0
733458828	SMP163_R	SMP163_R	0	0	0	0	0	0	0	0	0.26	0	0	0	0	0	0	0	0	0	0	0	0	0	0	0	0	0	0	0	0	0	0	0	0	0	0	0	0	0	0	0	0	0	0	0	0	0	0
734491001	SMP592_R	SMP592_R	0	0	0	0	0	0	0	0	0	0	0	0	0	0	0	0	0	0	0	0	0	0	0	0.29	0	0	0	0	0	0	0	0	0	0	0	0	0	0	0	0	0	0	0	0	0	0	0
451062462	SMP592_R	SMP592_R	0	0	0	0	0	0	0	0	0	0	0	0	0	0	0	0	0	0	0	0.62	0	0	0	0	0.26	0	0	0	0	0	0	0	0	0	0	0	0	0	0	0	0	0	0	0	0	0	0
643401816	SMP055_R	SMP055_R	0.2	0	0	0	0.31	0	0	0	0	0	0	0	0	0	0	0	0	0	0	0	0	0	0	0	0	0	0	0	0	0	0	0	0	0	0	0	0	0	0	0	0	0	0	0	0	0	0
861065482	SMP138_L	SMP138_L	0	0	0	0	0	0	0	0	0	0	0	0	0	0	0.35	0	0	0	0	0	0	0	0	0	0	0	0	0	0	0	0	0	0	0	0	0	0	0	0	0	0	0	0	0	0	0	0
298262408	(MBDLaxon1)	SEZ6 (MBDLaxon1)	0.61	0	0	0	0	0	1.38	0	0.53	0	0	0	0.34	0	0	0.4	0	0	0.73	0	0	0	0	0	0	0	0	0	0.23	0	0	0	0	0	0	0	0	0	0	0	0	0	0	0	0	0	0
575323308	(MBDLaxon1)	SEZ28 (MBDLaxon1)	0	0	0	0	0	0	0	0	0	0	0	0	0	0	0	0	0	0	0	0	0	0	0	0	0	0	0	0	0	0	0	0	0	0	0	0	0	0	0	0	0	0	0	0	0	0	0
451722668	(MBDLaxon1)	SEZ28 (MBDLaxon1)	0	0	0	0	0	0	0	0	0	0	0	0	0	0	0	0	0	0	0	0	0	0	0	0	0	0	0	0	0	0	0	0	0	0	0	0	0	0	0	0	0	0	0	0	0	0	0
361114148	SMP553(PDM30)_L	SMP553(PDM30)_L	0.81	0	0	0	0	0	0	0.22	0	0	0	0.33	0.67	0	0.35	0	0	0.39	0	0	0	0	0	0.29	0	0	0	0	0	0	0	0	0.19	0	0	0	0	0	0	0	0	0	0	0	0	0	0
5813056057	SMP122_R	SMP122_R	0	0	0	0	0	0	0	0	0	0	0	0	0	0	0	0	0	0	0	0	0	0	0	0	0	0	0	0	0	0	0	0	0	0	0	0	0	0	0	0	0	0	0	0	0	0	0
1134162552	FS3(FQ10)_C2_R	FS3(FQ10)_C2_R	0	0	0	0	0	0	0	0	0	0	0	0	0	0	0	0	0	0	0	0	0	0	0	0	0	0	0	0	0	0	0	0	0	0	0	0	0	0	0	0	0	0	0	0	0	0	0
1072779568	FS3(FQ10)_C2_R	FS3(FQ10)_C2_R	0	0	0	0	0	0	0	0	0	0	0	0	0	0	0	0	0	0	0	0	0	0	0	0	0	0	0	0	0	0	0	0	0	0	0	0	0	0	0	0	0	0	0	0	0	0	0
1543717447	LAL071_R	LAL071_R	0	0	0	0	0	0	0	0	0	0	0	0	0	0	0	0	0	0	0	0	0	0	0	0	0	0	0	0	0	0	0	1.09	0	0	0	0	0	0	0	0	0	0	0	0	0	0	0
544435277	LHAV6c1_R	LHAV6c1_R	0	0	0	0	0	0	0	0	0	0	0	0	0	0	0	0	0	0	0	0	0	0	0	0	0	0	0	0	0	0	0	0	0	0	0	0	0	0	0	0	0	0	0.22	0.63	0	0	0
482732443	LHAV6c1_R	LHAV6c1_R	0	0	0	0	0	0	0	0	0	0	0	0	0	0	0	0	0	0	0	0	0	0	0	0	0	0	0	0	0	0	0	0	0	0	0	0	0	0	0	0	0	0	0	0	0	0	0
1045141938	FS1A(FQ9)_C8_L	FS1A(FQ9)_C8_L	0	0	0	0	0	0	0	0	0	0	0	0	0	0	0	0	0	0	0	0	0	0	0	0	0	0	0	0	0	0	0	0	0	0	0	0	0.19	0	0	0	0	0	0	0	0	0	0
983093876	FS1A(FQ9)_C8_L	FS1A(FQ9)_C8_L	0	0	0	0	0	0	0	0	0	0	0	0	0	0	0	0	0	0	0	0	0	0	0	0	0	0	0	0	0	0	0	0	0	0	0	0	0.19	0	0	0	0	0	0	0	0	0	0
911915224	PFR_b(PB11b)_L5_C6	PFR_b(PB11b)_L5_C6	0	0	0	0	0	0	0	0	0	0	0	0	0	0	0	0	0	0	0	0	0	0	0	0	0	0	0	0	0	0	0	0	0	0	0	0	0	0	0	0	0	0	0	0	0	0	0
977339122	FB5L_R	FB5L_R	0	0	0	0	0	0	0	0	0	0	0	0	0	0	0	0	0	0	0	0	0	0	0	0	0	0	0	0	0	0	0	0	0	0	0	0	0	0	0	0	0	0	0	0	0.2	0	0
1014461486	FS1A(FQ9)_C3_L	FS1A(FQ9)_C3_L	0	0	0	0	0	0	0	0	0	0	0	0	0	0	0	0	0	0	0	0	0	0	0	0	0	0	0	0	0	0	0	0	0	0	0.2	0	0	0	0	0	0	0	0	0	0	0	0
703033179	mALB3_L	mALB3_L	0	0	0	0	0	0	0	0	0	0	0	0	0	0	0	0	0	0	0	0	0	0	0.24	0.29	0	0	0	0	0	0	0	0	0	0	0	0	0	0.32	0	0	0	0	0	0	0	0	0
887165687	mALB3_L	mALB3_L	0	0	0	0	0	0	0	0	0	0	0	0	0	0	0	0	0	0	0	0	0	0	0	0	0	0	0	0	0	0	0	0	0	0	0	0	0	0	0.21	0	0	0	0	0	0	0	0
5813058272	SIP024_R	SIP024_R	0	0	0	0	0	0	0	0	0	0	0	0	0	0	0	0	0	0	0	0	0	0	0	0	0	0	0	0	0	0	0	0	0	0	0	0.21	0.19	0	0	0	0	0	0	0	0	0	0
708187441	SIP024_R	SIP024_R	0	0	0	0	0	0	0	0	0	0	0	0	0	0	0	0	0	0	0	0	0	0	0	0	0	0	0	0	0	0	0	0	0	0	0	0	0	0	0	0	0	0	0	0	0	0	0
821729208	CL168_R	CL168_R	0	0	0	0	0	0	0	0	0	0	0	0	0	0	0	0	0	0	0	0	0	0	0	0	0	0	0	0	0	0	0	0	0	0	0	0	0	0	0	0	0	0	0	0	0	0	0
914850280	CL168_R	CL168_R	0	0	0	0	0	0	0	0	0	0	0	0	0	0	0	0	0	0	0	0	0	0	0	0	0	0	0	0	0	0	0	0	0	0	0	0	0	0	0	0	0	0	0	0	0	0	0
826957102	CRE028_R	CRE028_R	0	0	0	0	0	0	0	0	0	0	0	0	0	0	0	0	0	0	0	0	0	0	0	0	0	0	0	0	0	0	0	0	0	0	0	0	0	0	0	0	0	0	0	0	0	0	0
582027317	aSP-f2_R	aSP-f2_R	0	0	0	0	0	0	0	0	0	0	0	0	0.34	0	0	0	0	0.39	0.36	0	0	0	0	0	0	0	0	0	0	0	0	0	0	0	0	0	0	0	0	0	0	0	0	0	0	0	0
581013183	aSP-f2_R	aSP-f2_R	0	0	0	0	0	0	0	0	0	0	0	0.33	1.01	0	0	0	0	0.78	0.36	0	0	0	0	0	0	0	0	0	0	0	0	0	0	0	0	0	0	0	0	0	0	0	0	0	0	0	0
361364000	FB7E_R	FB7E_R	0	0	0	0	0	0	0	0	0	0	0	0	0	0	0	0	0	0	0	0	0	0	0	0	0	0	0	0	0	0	0	0	0	0	0	0	0	0	0	0	0	0	0	0	0	0	0
329638509	FB7E_R	FB7E_R	0	0	0	0	0	0	0	0	0	0	0	0	0	0	0	0	0	0	0	0	0	0	0	0	0	0	0	0	0	0	0	0	0	0	0	0	0	0	0	0	0	0	0	0	0	0	0
5813071475	FB7E_R	FB7E_R	0	0	0	0	0	0	0	0	0	0	0	0	0	0	0	0	0	0	0	0	0	0	0	0	0	0	0	0	0	0	0	0	0	0	0	0	0	0	0	0	0	0	0	0	0	0	0
298944444	FB6U_R	FB6U_R	0	0	0	0	0	0	0	0	0	0	0	0	0	0	0	0	0	0	0	0	0	0	0	0	0	0	0	0	0	0	0	0	0	0	0	0	0.19	0	0	0	0	0	0	0	0	0	0
914466864	SMP280_R	SMP280_R	0	0	0	0	0	0	0	0	0	0	0	0	0	0	0	0.79	0	0	0.73	0	0	0	0	0	0	0	0	0	0	0	0	0	0	0	0	0	0	0	0	0	0	0	0	0	0	0	0
884123412	SMP280_R	SMP280_R	0	0	0	0	0	0	0	0	0	0	0.33	0	0	0	0	0	0	0	0	0	0	0	0	0	0	0	0	0	0	0	0	0	0	0	0	0	0	0	0	0	0	0	0	0	0	0	0
643773259	CRE034_L	CRE034_L	0.2	0	0	0	0	0	0	0	0	0	0.33	0	0	0	0	0	0	0	0	0	0	0	0	0	0	0	0	0	0	0	0	0	0	0	0	0	0	0	0	0	0	0	0	0	0	0	0
703866010	SMP143(ADM08)_L	SMP143(ADM08)_L	0.2	0	0	0	1.89	0	0	0	0	0	0	0	0	0	1.05	0	0	0	0	0.31	0	0	0	0.29	0	0	0	0	0	0	0	0	0	0	0	0	0	0	0	0	0	0	0	0	0	0	0
644152981	CRE029_b_R	CRE029_b_R	0	0	0	0	0	0	0	0	0	0	0	0	0	0	0	0	0	0	0	0	0	0	0	0	0	0	0	0	0	0	0	0	0	0	0	0	0	0	0	0	0	0	0	0	0	0	0
675187558	CRE029_b_R	CRE029_b_R	0	0	0	0	0	0	0	0	0	0	0	0	0	0	0	0	0	0	0	0	0	0	0	0	0	0	0	0	0	0	0	0	0	0	0	0	0	0	0	0	0	0	0	0	0	0	0
729867599	LHAD1c1_a_R	LHAD1c1_a_R	0	0	0	0	0	0	0.92	0	0	0	0	0.65	0	0	0	0	0	0	0	0	0	0	0	0.29	0.26	0	0	0	0	0	0	0	0	0	0	0	0	0	0	0	0	0	0	0	0	0	0
940791248	FS1A(FQ9)_C4_R	FS1A(FQ9)_C4_R	0	0	0	0	0	0	0	0	0	0	0	0	0	0	0	0	0	0	0	0	0	0	0	0	0	0	0	0	0	0	0	0	0	0	0	0	0	0	0	0	0	0	0	0	0	0	0
1071769518	FS1A(FQ9)_C4_R	FS1A(FQ9)_C4_R	0	0	0	0	0	0	0	0	0	0	0	0	0	0	0	0	0	0	0	0	0	0	0	0	0	0	0	0	0	0	0	0	0	0	0	0	0	0	0	0	0	0	0	0	0	0	0
576574889	SMP052_R	SMP052_R	0	0	0	0	0	0	0	0	0	0	0	0	0	0	0	0	0	0	0	0	0	0	0	0	0	0	0	0	0	0	0	0	0	0	0	0	0	0	0	0	0	0	0	0	0	0	0.17
635908014	SMP052_R	SMP052_R	0	0	0	0	0	0	0	0	0	0	0	0	0	0	0	0	0	0	0	0	0	0	0	0	0	0	0	0	0	0	0	0	0	0	0	0	0	0	0	0	0	0	0	0	0	0	0
578587420	CL018_R	CL018_R	0	0	0	0	0	0	0	0	0	0	0	0	0	0	0	0	0	0	0	0	0	0	0	0	0.26	0	0	0	0	0	0	0	0	0	0	0	0	0	0	0	0	0	0	0	0	0	0
574420970	CL018_R	CL018_R	0	0	0	0	0	0	0	0	0	0	0	0	0	0	0	0	0	0	0	0	0	0	0	0	0	0	0	0	0	0	0	0	0	0	0	0	0	0	0	0	0	0	0	0	0	0	0
543412036	CL018_R	CL018_R	0	0	0	0	0	0	0	0	0	0	0	0	0	0	0	0	0	0	0	0	0	0	0	0	0	0	0	0	0	0	0	0	0	0	0	0	0	0	0	0	0	0	0	0	0	0	0
730104740	(PDM09)_L	(PDM09)_L	0	0	0	0	0	0	0	0	0	0	0	0	0	0	0	0	0	0	0	0	0	0	0	0	0	0	0	0	0	0	0	0	0	0	0	0	0	0	0	0	0	0	0	0	0	0	0
863059358	(PDM09)_L	(PDM09)_L	0	0	0	0	0	0	0	0	0	0	0	0	0	0	0	0	0	0	0	0	0	0	0	0	0	0	0	0	0	0	0	0	0	0	0	0	0	0	0	0	0	0	0	0	0	0	0
5813088712	FB4D_L	FB4D_L	0	0	0	0	0	0	0	0	0	0	0	0	0	0	0	0	0	0	0	0	0	0	0	0	0	0	0	0	0	0	0	0	0	0	0	0	0	0	0	0	0.13	0.32	0	0	0	0	0
1160807120	CRE097_R	CRE097_R	0	0	0	0	0	0	0	0	0	0	0	0	0	0	0	0	0	0	0	0	0	0	0	0	0	0	0	0	0	0	0	0	0	0	0	0	0.19	0	0	0	0	0	0	0	0.2	0	0
487882254	CRE097_R	CRE097_R	0	0	0	0.23	0	0	0	0	0	0	0	0	0	0	0	0	0	0	0	0	0	0	0	0	0	0	0	0	0	0	0	0	0	0	0	0	0	0	0	0	0.13	0	0	0	0	0	0
5813021894	WED089_R	WED089_R	0	0	0	0	0	0	0	0	0	0	0	0	0	0	0	0	0	0	0	0	0	0	0	0	0	0	0	0	0	0	0	0	0	0	0	0	0	0.97	0	0	0	0	0	0	0	0	0
758990518	WED093(PDL27)_L	WED093(PDL27)_L	0	0	0	0	0	0	0	0	0	0	0	0	0	0	0	0	0	0	0	0	0	0	0	0	0	0	0	0	0	0	0	0	0	0	0	0	0	0.97	0	0	0	0	0	0	0	0	0
5813104190	LAL136_b_R	LAL136_b_R	0	0	0	0	0	0	0	0	0	0	0	0	0	0	0	0	0	0	0	0	0	0	0	0	0	0	0	0	0	0	0	0	0	0	0	0	0	0	0	0	0	0	0	0	0	0	0
1597908742	LAL136_b_R	LAL136_b_R	0	0	0	0	0	0	0	0	0	0	0	0	0	0	0	0	0	0	0	0	0	0	0	0	0	0	0	0	0	0	0	0	0	0	0	0	0	0	0	0	0	0	0	0	0	0	0
977002560	FS1B(FQ9)_C4_R	FS1B(FQ9)_C4_R	0	0	0	0	0	0	0	0	0	0	0	0	0	0	0	0	0	0	0	0	0	0	0	0	0	0	0	0	0	0	0	0	0	0	0	0	0	0	0	0	0	0	0	0	0	0	0
696950427	ATL038_R	ATL038_R	0	0	0	0	0	0	0	0	0	0	0	0	0	0	0	0	0	0	0	0	0	0	0	0	0	0	0	0	0	0	0	0	0	0	0	0	0	0	0	0	0	0	0	0	0	0	0
454477603	SMP089_R	SMP089_R	0.41	0.17	0	0	0	0.3	0.46	0	0	0.31	0	0	0	0	0	0	0	0	0.36	0	0	0	0	0	0	0	0	0	0	0	0.19	0	0	0	0	0	0	0	0	0	0	0	0	0	0	0	0
610351307	SMP089_R	SMP089_R	0	0	0	0	0	0	0	0	0	0	0	0	0	0	0	0	0	0	0	0	0	0	0	0	0	0	0	0	0	0	0	0	0	0	0	0	0	0	0	0	0	0	0	0	0	0	0
885253534	FC2C(FQ7)_C4_L	FC2C(FQ7)_C4_L	0	0	0	0	0	0	0	0	0	0	0	0	0	0	0	0	0	0	0	0	0	0	0	0	0	0	0	0	0	0	0	0	0	0	0	0	0	0	0	0	0	0	0	0	0	0	0
915605802	FC2C(FQ7)_C4_L	FC2C(FQ7)_C4_L	0	0	0	0	0	0	0	0	0	0	0	0	0	0	0	0	0	0	0	0	0	0	0	0	0	0	0	0	0	0	0	0	0	0	0	0	0	0	0	0	0	0	0	0	0	0	0
5813111272	CL236(PDM22)_L	CL236(PDM22)_L	0	0	0	0	0	0	0	0	0	0	0	0	0	0	0	0	0	0	0	0	0	0	0	0	0	0	0	0	0	0	0	0	0.96	0	0	0	0	0	0	0	0	0	0	0	0	0	0
267551639	pC1c_R	pC1c_R	0	0	0	0	0	0	0	0	0	0	0	0	0	0	0.35	0	0	0	0	0	0	0	0	0	0	0	0	0	0	0	0	0	0	0	0	0	0	0	0	0	0	0	0	0	0	0	0
331343089	SMP405_R	SMP405_R	0	0	0	0	0	0	0	0	0	0	0	0	0	0	0	0	0	0	0	0	0	0	0.24	0	0	0	0	0	0	0	0	0	0	0	0	0	0	0	0	0	0	0	0	0	0	0	0
5901213624	SMP405_R	SMP405_R	0	0	0	0	0	0	0	0	0	0	0	0	0	0	0	0	0	0	0	0	0	0	0	0	0	0	0	0	0	0	0	0	0	0	0	0	0	0	0	0	0	0	0	0	0	0	0
796232909	SMP510(PDM22)_L	SMP510(PDM22)_L	0	0	0	0	0	0	0	0	0	0	0	0	0	0	0	0	0	0	0	0	0	0	0	0	0	0	0	0	0	0	0	0	0	0	0	0	0	0	0	0	0	0	0	0	0	0	0
1479618250	OA-VUMa1_R	OA-VUMa1_R	0	0	0	0	0	0	0	0	0	0	0	0	0	0	0	0	0	0	0	0	0	0	0	0	0	0	0	0	0	0	0	0	0	0	0	0	0	0	0	0	0	0	0	0	0	0	0
851114700	ATL044_R	ATL044_R	0	0	0	0	0	0	0	0	0	0	0	0	0	0	0	0	0	0	0	0	0	0	0	0	0	0	0	0	0	0	0	0	0	0	0	0	0	0	0	0	0	0	0	0	0	0	0
579268807	FB1C(NO1/NO3)_R	FB1C(NO1/NO3)_R	0	0	0	0	0	0	0	0	0	0	0	0	0	0	0	0	0	0	0	0	0	0	0	0	0	0	0	0	0	0	0	0	0	0	0	0	0	0	0	0	0	0	0	0	0	0	0
641126853	SMP129_R	SMP129_R	0	0	0	0	0	0	0	0	0	0	0	0	0	0	0	0	0	0	0	0	0	0	0	0	0	0	0	0	0	0	0	0	0	0	0	0	0	0	0	0	0	0	0	0	0	0	0
608283432	SMP129_L	SMP129_L	0	0	0	0	0	0	0	0	0	0	0	0	0	0	0	0	0	0	0	0	0	0	0	0	0	0	0	0	0	0	0	0	0	0	0	0	0	0	0	0	0	0	0	0	0	0	0
1065751286	FC1C(FQ6)_C7_L	FC1C(FQ6)_C7_L	0	0	0	0	0	0	0	0	0	0	0	0	0	0	0	0	0	0	0	0	0	0	0	0	0	0	0	0	0	0	0	0	0	0	0	0	0	0	0	0	0	0	0	0	0	0	0
1107224914	FC1C(FQ6)_C7_L	FC1C(FQ6)_C7_L	0	0	0	0	0	0	0	0	0	0	0	0	0	0	0	0	0	0	0	0	0	0	0	0	0	0	0	0	0	0	0	0	0	0	0	0	0	0	0	0	0	0	0	0	0	0	0
513344531	SMP495_R	SMP495_R	0	0	0	0.23	0	0	0	0	0	0	0	0	0	0	0	0	0	0	0	0	0	0	0	0	0	0	0	0	0	0	0	0	0	0	0	0	0	0	0	0	0	0	0	0	0	0	0
988567837	FB4G_R	FB4G_R	0	0	0	0	0	0	0	0	0	0	0	0	0	0	0	0	0	0	0	0	0	0	0	0	0	0	0	0	0	0	0	0	0	0	0	0	0	0	0	0	0	0.16	0	0	0	0	0
925824977	(MBDLaxon1)	SEZ27 (MBDLaxon1)	0	0	0	0	0	0	0	0	0	0	0	0	0	0	0	0	0	0	0	0	0	0	0	0	0	0	0	0	0	0	0	0	0	0	0	0	0	0	0	0	0	0	0	0	0	0	0
828316115	(MBDLaxon1)	SEZ27 (MBDLaxon1)	0	0	0	0	0	0	0	0	0	0	0	0	0	0	0	0	0	0	0	0	0	0	0	0	0	0	0	0	0	0	0	0	0	0	0	0	0	0	0	0	0	0	0	0	0	0	0
790405385	SMP386_R	SMP386_R	0	0	0	0	0	0	0	0	0	0	0	0	0	0	0	0	0	0	0	0	0	0	0	0	0	0	0	0	0	0	0.19	0	0	0	0	0	0	0	0	0	0	0	0	0	0	0	0
1261129711	FS3(FQ10)_C9_L	FS3(FQ10)_C9_L	0	0	0	0	0	0	0	0	0	0	0	0	0	0	0	0	0	0	0	0	0	0	0	0	0	0	0	0	0	0	0	0	0	0	0	0	0	0	0	0	0	0	0	0	0	0	0
581962275	SMP510_R	SMP510_R	0	0	0	0	0	0	0	0	0	0	0	0	0	0	0	0	0	0	0	0	0	0	0	0	0	0	0	0	0	0	0	0	0	0	0	0	0	0	0	0	0	0	0	0	0	0	0
579194975	SMP510_R	SMP510_R	0	0	0	0	0	0	0	0	0	0	0	0	0	0	0	0	0	0	0	0	0	0	0	0	0	0	0	0	0	0	0	0	0	0	0	0	0	0	0	0	0	0	0	0	0	0	0
550646730	(MBDLaxon1)	SEZ7.3 (MBDLaxon1)	0.61	0	0	0.93	0	0	0	0	0	0	0	0.33	0.34	0	0	0.79	0	0	0	0	0	0	0	0	0	0	0	0	0	0	0	0	0	0	0	0	0	0	0	0	0	0	0	0	0	0	0
739256609	CL029_R	CL029_R	0	0	0	0	0	0	0	0	0	0	0	0	0.34	0	0	0	0	0	0	0	0	0	0	0	0	0	0	0	0	0	0	0	0	0	0	0	0	0	0	0	0	0	0	0	0	0	0
609677179	SMP098_b_R	SMP098_b_R	0	0	0	0	0	0	0	0	0	0	0	0	0	0	0	0	0	0	0	0	0	0	0	0	0	0	0	0	0	0	0	0	0	0	0	0	0	0	0	0	0	0	0	0	0	0	0
551298257	LHAD1c2_R	LHAD1c2_R	0	0	0	0	0.31	0	0.46	0.22	0	0	0	0	0	0	0	0	0	0	0.36	0	0	0	0	0	0	0	0	0	0.23	0	0	0	0	0	0	0	0	0.32	0	0	0	0	0	0	0	0	0
424780893	LHAD1c2_R	LHAD1c2_R	0.2	0	0	0	0	0	0	0	0	0	0	0	0	0	0	0	0	0	0	0	0	0	0	0	0	0	0	0	0	0	0	0	0	0	0.2	0	0	0	0	0	0	0	0	0	0	0	0
425121959	LHAD1c2_R	LHAD1c2_R	0	0	0	0	0	0	0	0	0	0	0	0	0	0	0	0	0	0	0	0	0	0	0	0	0	0	0	0	0	0	0	0	0	0	0	0	0	0	0	0	0	0.16	0	0	0	0	0
1392440010	LAL192(PVM09)_L	LAL192(PVM09)_L	0	0	0	0	0	0	0	0	0	0	0	0	0	0	0	0	0	0	0	0	0	0	0	0	0	0	0	0	0	0	0	0	0	0	0	0	0	0	0	0	0	0	0	0	0	0	0
482002172	SMP206_R	SMP206_R	0	0	0	0	0	0	0	0	0	0.31	0	0.65	0	0.7	0	0.79	0.4	0	0.73	0	0	0.53	0.24	0	0	0	0	0	0	0	0	0	0	0	0	0	0.19	0	0	0	0	0	0	0	0	0	0
5813079004	(MBDLaxon1)	SEZ1.1 (MBDLaxon1)	0	0	0	0	0	0	0	0	0	0	0	0	0	0	0	0	0	0	0	0	0	0	0	0	0	0	0	0	0	0	0	0	0	0	0	0.21	0	0	0	0	0	0	0	0	0	0	0
299289811	SMP146_R	SMP146_R	0	0	0	0	0	0	0	0	0	0	0	0	0	0	0	0	0	0	0	0	0	0	0	0.29	0.26	0	0	0	0	0	0	0	0	0	0	0	0	0	0	0	0	0	0	0	0	0	0
1008391068	FC2B(FQ7)_C6_L	FC2B(FQ7)_C6_L	0	0	0	0	0	0	0	0	0	0	0	0	0	0	0	0	0	0	0	0	0	0	0	0	0	0	0	0	0	0	0	0	0.38	0	0	0	0	0	0	0	0	0	0	0	0	0	0
977352235	FC2B(FQ7)_C6_L	FC2B(FQ7)_C6_L	0	0	0	0	0	0	0	0	0	0	0	0	0	0	0	0	0	0	0	0	0	0	0	0	0	0	0	0	0	0	0	0	0	0	0	0	0	0	0	0	0	0	0	0	0	0	0
1009375668	FS2(FQ10)_C4_R	FS2(FQ10)_C4_R	0	0	0	0	0	0	0	0	0	0	0	0	0	0	0	0	0	0	0	0	0	0	0	0	0	0	0	0	0	0	0	0	0	0	0	0	0	0	0	0	0	0	0	0	0	0	0
421641859	LHPD4c1_R	LHPD4c1_R	0.41	0.17	0	0	0	0	0.46	0.65	0	0	0	0.65	0	0	0	0	0	0	0	0	0	0	0	0	0	0	0	0	0	0	0	0	0.19	0	0	0	0	0	0	0	0	0	0	0	0	0	0
644113913	SMP139_L	SMP139_L	0	0	0	0	0	0	0	0	0	0	0	0	0	0	0	0	0	0	0	0	0	0	0	0	0	0	0	0	0	0	0	0	0	0	0	0	0	0	0	0	0	0	0	0	0	0	0
737189212	SMP596(SCB057)_R	SMP596(SCB057)_R	0	0	0	0	0	0.3	0	0	0.26	0	0.33	0	0	0	0.7	0	0.4	0	0	0	0	0.53	0	0	0	0	0	0	0	0	0	0	0	0	0	0	0	0	0	0	0	0	0	0	0	0	0
362715189	FB5H_R	FB5H_R	0	0	0	0	0	0	0	0	0	0	0	0	0	0	0	0	0	0	0	0	0	0	0	0	0	0	0.26	0.28	0	0	0	0	0	0	0	0	0	0	0	0	0	0	0	0	0	0	0
704116248	LAL032_R	LAL032_R	0	0	0	0	0	0	0	0	0	0	0	0	0	0	0	0	0	0	0	0	0	0	0	0	0	0	0	0	0	0	0	0	0.19	0	0	0	0	0	0	0	0	0	0	0	0	0	0
827198933	LAL032_R	LAL032_R	0	0	0	0	0	0	0	0	0	0	0	0	0	0	0	0	0	0	0	0	0	0	0	0	0	0	0	0	0	0	0	0	0	0	0	0	0	0	0	0	0	0	0	0	0	0	0.35
762058745	LAL032_R	LAL032_R	0	0	0	0	0	0	0	0	0	0	0	0	0	0	0	0	0	0	0	0	0	0	0	0	0	0	0	0	0	0	0	0	0	0	0	0	0	0	0	0	0	0	0	0	0	0	0.17
894380152	CRE014_R	CRE014_R	0	0	0	0	0	0	0	0	0	0	0	0	0	0	0	0	0	0	0	0	0	0	0	0	0	0	0	0	0	0	0	0	0.19	0	0	0	0.19	0	0	0	0	0	0	0.31	0	0	0
703050435	LAL039_R	LAL039_R	0	0	0	0	0	0	0	0	0	0	0	0	0	0	0	0	0	0	0	0	0	0	0	0	0	0	0	0	0	0	0	0	0	0	0	0	0	0	0	0	0	0	0	0.31	0	0	0
1139240289	LAL039_R	LAL039_R	0	0	0	0	0	0	0	0	0	0	0	0	0	0	0	0	0	0	0	0	0	0	0	0	0	0	0	0	0	0	0	0	0	0	0	0	0	0	0	0	0	0	0	0	0.2	0	0.17
1511645270	LAL039_R	LAL039_R	0	0	0	0	0	0	0	0	0	0	0	0	0	0	0	0	0	0	0	0	0	0	0	0	0	0	0	0	0	0	0	0	0	0	0	0	0	0	0	0	0	0	0	0	0	0	0
581004609	SMP458_R	SMP458_R	0	0.17	0	0.69	0	0	0	0	0.26	0	0.33	0	0	0	0.35	0	0	0	0.36	0	0	0	0	0	0	0	0	0	0	0	0	0	0.19	0	0	0	0	0	0	0	0	0	0	0	0	0	0
1415829386	pMP8-like_L	pMP8-like_L	0	0	0	0	0	0	0	0	0	0	0	0	0	0	0	0	0	0	0	0	0	0	0	0	0	0	0	0	0	0	0	0	0	0	0	0	0	0	0	0	0	0	0	0	0	0	0
698646654	SMP438_R	SMP438_R	0	0	0	0	0	0	0	0	0	0	0	0	0	0.35	0	0	0	0	0	0	0	0	0	0	0	0	0	0	0	0	0	0	0	0	0	0	0	0	0	0	0	0	0	0	0	0	0
298591130	SMP348_R	SMP348_R	0	0	0	0	0	0	0	0	0	0	0	0	0	0	0	0	0	0	0	0	0	0	0	0	0	0.87	0	0	0	0	0	0	0	0	0	0	0	0	0	0	0	0	0	0	0	0	0
915610732	FS2(FQ10)_C5_R	FS2(FQ10)_C5_R	0	0	0	0	0	0	0	0	0	0	0	0	0	0	0	0	0	0	0	0	0	0	0	0	0	0	0	0	0	0	0	0	0	0	0	0	0	0	0	0	0	0	0	0	0	0	0
796175881	FS3(FQ10)_C2_L	FS3(FQ10)_C2_L	0	0	0	0	0	0	0	0	0	0	0	0	0	0	0	0	0	0	0	0	0	0	0	0	0	0	0	0	0	0	0	0	0	0	0	0	0	0	0	0	0	0	0	0	0	0	0
360591860	SLP279_R	SLP279_R	0.61	1.22	0	0.23	1.26	0.3	0.92	0.65	0	0	0	0.65	0	0	0.7	0	0.4	0	0	0.62	0	0.53	0	0.86	0	0	0	0	0	0	0	0	0	0	0	0	0	0	0	0	0	0	0	0	0	0	0
361351171	SMP028_R	SMP028_R	0	0	0	0	0	0	0	0	0	0	0	0	0	0	0	0	0	0	0	0	0	0	0	0	0	0	0	0	0	0	0	0	0	0	0	0	0	0	0	0	0	0	0	0	0	0	0
980978890	CRE061_R	CRE061_R	0	0	0	0	0	0	0	0	0	0	0	0	0	0	0	0	0	0	0	0	0	0	0	0	0	0	0	0	0	0	0	0	0	0	0	0	0	0	0	0	0	0	0	0	0	0	0
980982986	CRE061_R	CRE061_R	1.02	0	0	0	0	0	0	0	0	0	0	0	0	0	0	0	0	0	0	0	0	0	0	0	0	0	0	0	0	0	0	0	0	0	0	0	0	0	0	0	0	0	0	0	0	0	0
832646151	SMP214_R	SMP214_R	0	0	0	0	0	0	0	0	0	0	0	0	0	0	0	0	0	0	0	0	0	0	0	0	0	0	0	0	0	0.25	0	0	0	0	0	0	0	0	0	0	0	0	0	0	0	0	0
894724798	SMP214_R	SMP214_R	0	0	0	0	0	0	0	0	0	0	0	0	0	0	0	0	0	0	0	0	0	0	0	0	0	0	0	0	0	0	0	0	0	0	0	0	0	0	0	0	0	0	0	0	0.2	0	0
920994194	LAL077_R	LAL077_R	0	0	0	0	0	0	0	0	0	0	0	0	0	0	0	0	0	0	0	0	0	0	0	0	0	0	0	0	0	0	0	0	0	0.33	0	0	0	0	0	0	0	0	0	0	0	0	0
829279239	LAL077_R	LAL077_R	0	0	0	0	0	0	0	0	0	0	0	0	0	0	0	0	0	0	0	0	0	0	0	0	0	0	0	0	0	0	0	0	0	0	0	0	0	0	0	0	0	0.16	0	0	0	0	0
5812980473	CL008_R	CL008_R	0	0	0	0	0	0	0	0	0	0	0	0	0	0	0	0	0	0	0	0	0	0	0	0	0	0	0	0	0	0	0	0	0	0	0	0	0	0	0	0	0	0	0	0	0	0	0
674069555	SIP073_R	SIP073_R	0	0	0	0	0	0	0	0	0	0	0	0	0	0	0	0	0	0	0	0	0	0	0	0	0	0	0	0	0	0.25	0	0	0	0	0	0	0	0	0	0	0	0	0	0	0	0.19	0
737491049	SIP073_R	SIP073_R	0	0	0	0	0	0	0	0	0	0	0	0	0	0	0	0	0	0	0	0	0	0	0	0	0	0	0	0	0	0	0	0	0	0	0	0	0	0	0	0	0	0	0	0	0	0	0
424789697	MBON02(B2B'2a)_R	MBON02(B2B'2a)_R	0	0	0	0	0	0	0	0	0	0	0	0	0	0	0	0	0	0	0	0	0	0	0	0	0	0	0	0.28	0	0	0	0	0	0	0	0	0	0	0	0	0	0	0	0	0	0	0
5813020840	SMP503(PDM22)_L	SMP503(PDM22)_L	0	0	1.11	0	0	0.3	0.92	0	0	0	0	0.65	0.67	0.35	0	0	0.4	0	0	0.62	0	0	0	0	0.26	0	0	0	0	0	0	0	0.38	0	0	0	0	0	0	0	0	0	0	0	0	0	0
393063351	SMP272_R	SMP272_R	0	0	0	0	0	0	0	0	0	0	0	0	0	0	0	0	0	0	0	0	0	0	0	0	0.51	0	0	0	0	0	0	0	0	0	0	0	0	0	0	0	0	0	0	0	0	0	0
730739217	SMP372_R	SMP372_R	0	0	0	0	0	0	0	0	0	0	0	0	0	0	0	0	0	0	0	0	0	0	0	0	0	0	0	0	0	0	0	0	0	0	0	0	0	0	0	0	0	0	0	0	0	0	0
917298286	CL209_R	CL209_R	0	0	0	0	0	0	0	0	0	0	0	0	0	0	0	0	0	0	0	0	0	0	0	0	0	0	0	0	0	0	0	0	0	0	0	0	0	0	0	0	0	0	0	0	0	0	0
769263962	AVLP477_R	AVLP477_R	0	0	0	0	0	0	0	0	0	0	0	0	0	0	0.35	0.4	0	0	0	0	0	0	0	0	0	0	0	0	0	0	0	0	0	0	0	0	0	0	0	0	0	0	0	0	0	0	0
298250090	SMP087_R	SMP087_R	0	0	0	0	0	0	0	0	0	0	0	0	0	0	0	0	0	0	0	0	0	0	0	0	0	0	0	0	0	0	0	0	0	0	0	0	0.19	0	0	0	0	0	0	0	0	0	0
298586553	SMP087_R	SMP087_R	0	0	0	0	0	0	0	0	0	0	0	0	0	0	0	0	0	0	0	0	0	0	0	0	0	0	0	0	0	0	0	0	0	0	0	0	0	0	0	0	0	0	0	0	0	0	0
5813117126	VES040_R	VES040_R	0	0	0	0	0	0	0	0	0	0	0	0	0	0	0	0	0	0	0	0	0	0	0	0	0	0	0	0	0	0	0	0	0	0	0	0	0	0	0	0	0	0.48	0	0	0	0	0
546661879	SMP131_R	SMP131_R	0	0	0	0	0	0	0	0	0	0	0	0	0	0	0	0	0	0	0	0	0	0	0	0	0	0	0	0	0	0	0	0	0	0	0	0	0	0	0	0	0	0	0	0	0	0	0
297230760	5-HTPMPD01_R	5-HTPMPD01_R	0.2	0	0.56	0	0.31	0	0	0	0.26	0	0	0	0.34	0	0	0	0	0	0.36	0	0	0	0	0	0	0	0	0	0.23	0	0	0	0.19	0	0	0	0	0	0	0	0	0	0	0	0.2	0	0
5901222244	LAL033_R	LAL033_R	0	0	0	0	0	0	0	0	0	0	0	0	0	0	0	0	0	0	0	0	0	0	0	0	0	0	0.26	0	0	0	0	0	0	0	0	0	0	0	0	0	0	0	0	0	0	0	0
5813090253	LAL033_R	LAL033_R	0	0	0	0	0	0	0	0	0	0	0	0	0	0	0	0	0	0	0	0	0	0	0	0	0	0	0	0	0	0	0.19	0	0	0	0	0	0	0	0	0	0	0	0	0	0	0	0.17
787563949	LHPV6q1(PDL27)_L	LHPV6q1(PDL27)_L	0	0	0	0	0	0	0	0	0	0	0	0	0	0	0	0	0	0	0	0	0	0	0	0	0	0	0	0	0	0	0	0	0.19	0	0	0	0	0	0	0	0	0	0	0	0	0	0
580288167	SIP075_R	SIP075_R	0	0	0	0	0	0	0	0	0	0	0	0	0	0.35	0	0	0	0	0	0	0	0	0	0	0	0	0.26	0	0	0.25	0	0	0	0	0	0	0	0	0	0	0	0	0	0	0	0	0
455819680	SIP075_R	SIP075_R	0	0	0	0	0	0	0	0	0	0	0	0	0	0	0	0	0	0	0	0	0	0	0	0	0	0	0	0.28	0	0	0	0	0	0	0	0	0	0	0	0	0	0	0	0	0	0	0
234630133	SMP184(PDL05)_L	SMP184(PDL05)_L	0	0	0	0	0	0	0	0	0	0	0	0	0	0	0	0	0	0	0	0	0	0	0	0	0	0	0	0	0	0	0	0	0	0	0	0	0	0	0	0	0	0	0	0	0	0	0
5901221584	LAL137_R	LAL137_R	0	0	0	0	0	0	0	0	0	0	0	0	0	0	2.09	0	0.4	0	0	0	0	0	0	0	0	0	0	0	0	0	0	0	0	0	0.4	0	0	0	0	0	0	0	0	0	0	0	0
360310976	SMP060_R	SMP060_R	0	0	0	0	0	0	0	0	0	0	0	0	0	0	0	0	0	0	0	0	0	0	0.24	0	0	0	0	0	0	0	0	0	0	0	0	0	0	0	0	0	0	0	0	0	0	0	0
423749262	CRE083_R	CRE083_R	0	0	0	0	0	0	0	0	0	0	0	0	0	0	0	0	0	0	0	0	0	0	0.24	0	0	0	0	0	0	0	0	0	0	0	0	0	0	0	0	0	0.13	0	0	0	0	0.19	0
361341837	CRE083_R	CRE083_R	0	0	0	0	0	0	0	0	0	0	0	0	0	0	0	0	0	0	0	0	0	0	0	0	0	0	0	0	0	0	0	0	0	0	0	0	0	0	0	0	0	0	0	0	0	0	0
5813015434	(MBDLaxon1)	SEZ23 (MBDLaxon1)	0	0	0	0	0	0	0	0	0	0	0	0	0	0	0	0	0	0	0	0	0	0	0	0	0	0	0.78	0	0	0	0	0	0	0	0	0	0	0	0	0	0	0	0	0	0	0	0
392368893	LHPD2d1_R	LHPD2d1_R	0	0	0.56	0	0	0	0	0	0	0	0	0	0	0	0	0	0	0	0	0	0	0	0	0	0	0	0	0	0.46	0	0	0	0	0	0	0	0	0.32	0	0	0	0	0	0	0	0	0
5813050772	PLP032(AVL04)_L	PLP032(AVL04)_L	0	0	0	0	0	0	0	0	0	0	0	0	0	0	0	0	0	0	0	0	0	0	0	0	0	0	0	0	0	0	0	0	0	0	0	0	0	0	0	0	0	0	0	0	0	0	0
1138587910	LAL141_R	LAL141_R	0	0	0	0	0	0	0	0	0	0	0	0	0	0	0	0	0	0	0	0	0	0	0	0	0	0	0	0	0	0	0	0	0	0	0	0	0	0	0	0	0	0	0	0	0	0	0
5813021005	SMP507_R	SMP507_R	0	0	0	0.23	0	0	0	0	0	0	0	0	0	0	0	0	0.4	0	0	0	0	0	0	0	0	0	0	0	0	0	0.19	0	0.19	0	0.2	0	0.19	0	0	0	0	0	0	0	0	0	0
612755343	CRE023_L	CRE023_L	0	0	0	0	0	0	0	0	0	0	0	0	0	0	0	0	0	0	0	0	0	0	0	0	0	0	0	0	0	0	0	0	0	0	0	0	0	0	0	0	0	0	0	0	0	0	0
676479217	AVLP015_R	AVLP015_R	0	0	0	0	0	0	0	0	0.26	0	0	0	0	0	0	0	0	0	0	0	0	0	0	0	0	0	0	0	0	0	0	0	0	0	0	0	0	0	0	0	0.13	0	0	0	0	0	0
608261812	SMP542_R	SMP542_R	0	0	0	0	0	0	0	0	0	0	0	0	0	0	0	0	0.4	0	0	0	0	0	0	0	0	0	0	0	0	0	0	0	0.19	0	0	0.43	0	0	0	0	0	0	0	0	0	0	0
580732172	SMP471(PDM13)_L	SMP471(PDM13)_L	0	0	0	0	0	0	0	0	0	0	0	0	0	0	0	0	0	0	0	0	0	0	0	0	0	0	0	0	0	0	0	0	0	0	0	0	0	0	0	0	0	0	0	0	0	0	0
1107561814	LAL142_R	LAL142_R	0	0	0	0	0	0	0	0	0	0	0	0	0	0	0	0	0	0	0	0	0	0	0	0	0	0	0	0	0	0	0	0	0	0	0	0	0	0	0	0	0	0	0.22	0	0	0	0
736433303	CL236_R	CL236_R	0	0	0	0	0	0	0	0	0	0	0	0	0	0	0	0	0	0	0	0	0	0	0	0	0	0	0	0	0	0	0	0	0	0	0.4	0	0	0	0	0	0	0	0	0	0	0	0
516283789	SMP589(PVM12)_L	SMP589(PVM12)_L	0.41	0.17	0	0	1.57	0.3	0.46	0.43	0.26	0	0	0.33	0	0	0.7	0	0	0	0.36	0	0	1.05	0	0.29	0	0	0	0	0	0	0	0	0	0	0	0	0	0	0	0	0	0	0	0	0	0	0
605166418	SMP552_R	SMP552_R	0	0	0	0	0.63	0	0.46	0	0	0	0	0.65	0	0	0	0	0	0	0	0	0	0	0	0.58	0	0	0	0	0	0	0	0	0	0	0	0	0	0	0	0	0	0	0	0	0	0	0
393055504	SIP036_R	SIP036_R	0	0	0	0	0	0	0	0	0	0	0	0	0	0	0	0	0	0	0	0	0	0	0.24	0	0	0	0	0	0	0	0	0	0	0	0	0	0	0	0	0	0	0	0	0	0.2	0	0
517838657	SIP036_R	SIP036_R	0	0	0	0	0	0	0	0	0	0	0	0	0	0	0	0	0	0	0	0	0	0	0	0	0	0	0	0	0	0	0	0	0	0	0	0	0	0	0	0	0	0	0	0.31	0	0	0
326884331	SMP362_R	SMP362_R	0	0.17	0	0	0	0	0	0	0	0	0	0	0	0	0	0	0	0	0	0	0	0	0	0	0	0	0	0	0	0	0.19	0	0	0	0	0	0	0	0	0	0	0	0	0	0	0	0
5813026705	SMP589_R	SMP589_R	0.2	0.17	0	0	0.31	0	0.46	0.22	0.26	0	0.33	0	0.34	0.7	0	0.4	0	0.39	0.73	0	0	0	0	0	0	0	0.26	0	0	0	0	0	0	0	0	0	0	0	0	0	0	0	0	0	0	0	0
1071121755	FB6W_R	FB6W_R	0	0	0	0	0	0	0	0	0	0	0	0	0	0	0	0	0	0	0	0	0	0	0	0	0	0	0	0	0	0	0	0	0	0	0	0	0	0	0	0	0	0	0	0	0	0	0
5813022257	CL303_R	CL303_R	0	0	0	0	0	0	0	0	0	0	0	0	0	0	0	0	0	0	0	0	0	0	0	0	0	0	0	0	0	0	0	0	0	0	0	0	0	0	0	0	0	0	0	0	0	0	0
297251714	SMP049_R	SMP049_R	0	0	0	0	0	0	0	0	0	0	0.33	0	0	0	0	0	0	0.39	0	0	0	0	0	0	0	0.29	0	0	0	0	0	0	0	0	0	0	0	0	0	0	0.13	0	0	0	0	0	0
614413183	SMP574_R	SMP574_R	0	0	0	0	0	0	0	0	0	0	0	0	0	0	0	0	0	0	0	0	0	0	0	0	0	0	0	0	0	0	0	0	0	0	0	0	0	0	0	0	0	0	0	0	0	0	0
5813057481	SMP574_R	SMP574_R	0	0	0	0	0	0	0	0	0	0	0	0	0	0	0	0	0	0	0	0	0	0	0	0	0	0	0	0	0	0	0	0	0	0	0	0	0	0	0	0	0	0	0	0	0	0	0
1014102651	FS1A(FQ9)_C2_L	FS1A(FQ9)_C2_L	0	0	0	0	0	0	0	0	0	0	0	0	0	0	0	0	0	0	0	0	0	0	0	0	0	0	0	0	0	0	0	0	0	0	0	0.43	0	0	0	0	0	0	0	0	0	0	0
1014474192	FS1A(FQ9)_C2_L	FS1A(FQ9)_C2_L	0	0	0	0	0	0	0	0	0	0	0	0	0	0	0	0	0	0	0	0	0	0	0	0	0	0	0	0	0	0	0	0	0	0	0	0	0	0	0	0	0	0	0	0	0	0	0
821444004	SMP429_R	SMP429_R	0	0	0	0	0	0	0	0	0	0	0	0	0	0	0	0	0	0	0	0	0	0	0	0	0	0	0	0	0	0	0	0	0	0	0	0	0	0	0	0	0	0	0	0	0	0	0
701672499	SMP429_R	SMP429_R	0	0	0	0	0	0	0	0	0	0	0	0	0	0	0	0	0	0	0	0	0	0	0	0	0	0	0	0	0	0	0	0	0	0	0	0	0	0	0	0	0	0	0	0	0	0	0
299604862	SLP421_R	SLP421_R	0	0.17	0	0.23	0.31	0.61	0	0	0	0	0	0	0	0	0	0	0	0	0.36	0	0	0	0	0.29	0	0	0	0	0	0	0	0	0	0	0	0	0	0	0	0	0	0	0	0	0	0	0
423105632	SMP205_R	SMP205_R	0	0	0	0	0	0	0	0	0	0	0	0	0	0	0	0	0	0	0	0	0	0	0	0	0.26	0	0	0	0	0	0	0	0	0	0	0.21	0	0	0	0	0	0	0	0	0	0	0
418516470	SMP205_R	SMP205_R	0	0	0	0.23	0	0.3	0	0	0	0	0	0	0	0	0	0	0	0.39	0	0	0	0	0	0	0.26	0	0	0	0	0	0	0	0	0	0	0	0	0	0	0	0	0	0	0	0	0	0
423416887	SLP073_R	SLP073_R	0	0	0	0	0	0	0	0	0	0	0	0	0	0	0	0	0	0	0	0	0	0	0.48	0	0	0	0	0	0.23	0	0	0	0	0	0	0	0	0	0	0	0	0	0	0	0	0	0
5812980658	LHPD2a5_b_R	LHPD2a5_b_R	0	0	0	0	0	0	0	0	0	0	0	0	0	0	0	0	0	0	0	0	0.53	0	0	0	0.51	0	0	0	0	0	0	0	0	0	0	0	0	0	0	0	0	0	0	0	0	0	0
799263200	CRE043_d_R	CRE043_d_R	0	0	0	0	0	0	0	0	0	0	0	0	0	0	0	0	0	0	0	0	0	0	0	0	0	0	0	0	0	0	0	0	0	0	0	0	0	0	0	0	0	0	0	0.31	0	0	0
5813022419	CRE038_R	CRE038_R	0	0	0	0	0	0	0	0	0	0	0	0	0	0	0	0	0	0	0	0	0	0	0	0	0	0	0	0	0	0	0	0	0	0	0	0	0	0	0	0	0	0	0	0	0	0	0
420688241	SMP131_L	SMP131_L	0	0	0	0	0	0	0	0	0.26	0	0	0	0	0	0	0	0	0	0	0	0	0	0	0	0	0	0	0	0	0	0	0	0	0	0	0	0	0	0	0	0	0	0	0	0	0	0
5813055817	PAL01_L	PAL01_L	0	0	0	0	0	0	0	0	0	0	0	0	0	0	0	0	0	0	0	0	0	0	0	0	0	0	0.26	0	0	0	0	0	0	0	0	0	0	0	0	0	0	0	0	0	0	0	0
582381054	SMP063_R	SMP063_R	0	0	0	0	0	0	0	0	0	0	0	0	0	0	0	0	0	0	0	0	0	0	0	0	0	0	0	0	0	0	0	0	0	0	0	0	0	0	0	0	0	0	0	0.31	0	0	0
582709537	CRE044_R	CRE044_R	0	0	0	0	0	0	0	0	0	0	0	0	0	0	0	0	0	0	0	0	0	0	0	0	0	0	0	0	0	0	0	0	0	0	0.2	0	0	0	0	0	0	0	0	0	0	0	0
832357089	CRE044_R	CRE044_R	0	0	0	0	0	0	0	0	0	0	0	0	0	0	0	0	0	0	0	0	0	0	0	0	0	0	0	0	0	0	0	0	0	0	0	0	0	0	0	0	0	0	0	0	0	0	0
5813011074	LAL007(ADM01)_L	LAL007(ADM01)_L	0	0	0	0	0	0	0	0	0	0	0	0	0	0	0	0	0	0	0	0	0	0	0	0	0	0	0	0	0	0	0	0	0	0	0	0	0	0.32	0	0	0	0	0	0	0	0	0
5813021247	FB5E_R	FB5E_R	0	0	0	0	0	0	0	0	0	0	0	0	0	0	0	0	0	0	0	0	0	0	0	0	0	0	0	0	0	0	0	0	0	0	0	0	0	0	0	0	0	0	0	0	0	0	0
925241334	LAL155_R	LAL155_R	0	0	0	0	0	0	0	0	0	0	0	0	0	0	0	0	0	0	0	0	0	0	0	0	0	0	0	0	0	0	0	0	0	0	0	0	0	0	0	0	0	0	0	0	0	0	0
973431882	WED093_R	WED093_R	0	0	0	0	0	0	0	0	0	0	0	0	0	0	0	0	0	0	0	0	0	0	0	0	0	0	0	0	0	0	0	0	0	0	0	0	0	0.32	0	0	0	0	0	0	0	0	0
849279791	WED093_R	WED093_R	0	0	0	0	0	0	0	0	0	0	0	0	0	0	0	0	0	0	0	0	0	0	0	0	0	0	0	0	0	0	0	0	0	0	0	0	0	0.32	0	0	0	0	0	0	0	0	0
1008369339	FS1B(FQ9)_C6_R	FS1B(FQ9)_C6_R	0	0	0	0	0	0	0	0	0	0	0	0	0	0	0	0	0	0	0	0	0	0	0	0	0	0	0	0	0	0	0	0	0	0	0	0	0	0.65	0	0	0	0	0	0	0	0	0
704078253	LHPD2a6_R	LHPD2a6_R	0	0	0	0	0	0	0	0	0	0	0	0	0	0	0	0	0	0	0	0	0	0	0	0	0	0	0	0	0	0	0	0	0	0	0	0	0	0.65	0	0	0	0	0	0	0	0	0
613066879	SMP113_R	SMP113_R	0	0	0	0	0	0	0	0	0	0	0	0	0	0.35	0.35	0.4	0	0	0	0	0	0	0	0	0	0	0	0	0	0	0	0	0	0	0	0	0	0	0	0	0	0	0	0	0	0.19	0
639275368	LHPD5f1_R	LHPD5f1_R	0	0	0	0	0	0	0	0	0	0	0	0	0	0	0	0	0	0	0	0	0	0	0	0	0	0	0	0	0	0	0	0	0	0.33	0	0	0	0.32	0	0	0	0	0	0	0	0	0
5813040190	CRE026_R	CRE026_R	0	0	0	0	0	0	0	0	0	0	0	0	0	0	0	0	0	0	0	0	0	0	0	0	0	0	0	0	0	0	0	0	0	0	0	0	0	0	0	0	0	0	0	0	0	0	0
5813009358	SMP060(ADM01)_L	SMP060(ADM01)_L	0	0	0	0	0	0	0	0	0	0	0	0	0	0	0	0	0	0	0	0	0	0	0.24	0	0	0	0	0	0	0	0	0	0	0	0.4	0	0	0	0	0	0	0	0	0	0	0	0
920441518	FS2(FQ10)_C8_R	FS2(FQ10)_C8_R	0	0	0	0	0	0	0	0	0	0	0	0	0	0	0	0	0	0	0	0	0	0	0	0	0	0	0	0	0	0	0	0	0	0	0	0.21	0	0	0	0	0	0	0	0	0	0	0
702536798	FS2(FQ10)_C8_R	FS2(FQ10)_C8_R	0	0	0	0	0	0	0	0	0	0	0	0	0	0	0	0	0	0	0	0	0	0	0	0	0	0	0	0	0	0	0	0	0	0	0	0	0	0	0	0	0	0	0	0	0	0	0
858030363	FS2(FQ10)_C8_L	FS2(FQ10)_C8_L	0	0	0	0	0	0	0	0	0	0	0	0	0	0	0	0	0	0	0	0	0	0	0	0	0	0	0	0	0	0	0	0	0	0	0	0.21	0	0	0	0	0	0	0	0	0	0	0
1199069208	FS2(FQ10)_C8_L	FS2(FQ10)_C8_L	0	0	0	0	0	0	0	0	0	0	0	0	0	0	0	0	0	0	0	0	0	0	0	0	0	0	0	0	0	0	0	0	0	0	0	0	0	0	0	0	0	0	0	0	0	0	0
328632707	SMP083_R	SMP083_R	0	0	0	0.23	0	0	0	0	0.26	0	0	0	0	0	0	0	0	0	0	0.31	0	0	0	0	0	0	0.26	0	0	0	0	0	0	0	0	0	0	0	0	0	0	0	0	0	0	0	0
327588225	SMP083_R	SMP083_R	0.41	0	0	0	0	0	0.46	0	0	0	0	0	0	0	0	0	0	0	0	0.31	0	0	0	0	0	0	0	0	0	0	0	0	0	0	0	0	0	0	0	0	0	0	0	0	0	0	0
1066420480	PFR_b(PB11b)_L7_C8	PFR_b(PB11b)_L7_C8	0	0	0	0	0	0	0	0	0	0	0	0	0	0	0	0	0	0	0	0	0	0	0	0	0	0	0	0	0	0	0	0	0	0	0	0	0	0	0	0	0	0.16	0	0	0	0	0
5813014032	SMP040_R	SMP040_R	0	0	0	0	0	0	0	0	0.79	0	0	0	0	0	0	0	0	0	0	0	0	0	0	0	0	0	0	0	0	0	0	0	0	0	0	0	0	0	0	0	0	0	0	0	0	0	0
328270395	SMP399_R	SMP399_R	0	0	0	0	0	0	0	0	0	0	0	0	0	0	0	0	0	0.78	0	0	0	0	0	0	0	0	0	0	0	0	0	0	0	0	0.2	0	0	0	0	0	0	0	0	0	0	0	0
5812989087	PLP046_a_R	PLP046_a_R	0	0	0	0	0	0	0	0	0	0	0	0	0	0	0	0	0	0	0	0	0	0	0	0	0	0	0	0	0	0	0	0	0	0	0	0	0	0	0	0	0	0	0.22	0	0	0	0
1261566146	PLP046_a_R	PLP046_a_R	0	0	0	0	0	0	0	0	0	0	0	0	0	0	0	0	0	0	0	0	0	0	0	0	0	0	0	0	0	0	0	0	0	0	0	0	0	0	0	0	0	0	0	0	0	0	0
486518323	SMP135_L	SMP135_L	0	0	0	0	0	0	0	0	0	0	0	0	0	0	0	0	0	0	0	0	0	0	0	0	0	0	0	0	0	0	0	0	0	0	0	0	0	0	0	0	0	0	0	0	0	0	0
644148705	CRE036_R	CRE036_R	0	0	0	0	0	0	0	0	0	0	0	0	0	0	0	0	0	0	0	0	0	0	0	0	0	0	0	0	0	0	0	0	0	0	0	0	0	0	0	0	0	0	0	0	0	0	0
675187578	CRE036_R	CRE036_R	0	0	0	0	0	0	0	0	0	0	0	0	0	0	0	0	0	0	0	0	0	0	0	0	0	0	0	0	0	0	0	0	0	0	0	0	0	0	0	0	0	0	0	0	0	0	0
644148661	CRE036_R	CRE036_R	0	0	0	0	0	0	0	0	0	0	0	0	0	0	0	0	0	0	0	0	0	0	0	0	0	0	0	0	0	0	0	0	0	0	0	0	0	0	0	0	0	0	0	0	0	0	0
359240396	SIP054_R	SIP054_R	0	0	0	0	0	0	0	0	0	0	0	0	0	0	0	0	0	0	0	0	0	0	0	0	0	0	0	0	0	0	0	0	0	0	0	0	0.19	0	0	0	0	0	0	0	0	0	0
551303686	SMP118_L	SMP118_L	0	0	0	0	0	0	0	0	0	0	0	0	0	0	0	0	0	0	0	0	0	0	0	0	0	0	0	0	0	0	0	0	0	0	0	0	0	0	0	0	0	0	0	0	0	0	0
915960293	FB6V_R	FB6V_R	0	0	0	0	0	0	0	0	0	0	0	0	0	0	0	0	0	0	0	0	0	0	0	0	0	0	0	0	0	0	0	0	0	0	0	0	0	0	0	0	0	0	0	0	0.2	0	0
697316795	ATL029_R	ATL029_R	0	0	0	0	0	0	0	0	0	0	0	0	0	0	0	0	0	0	0	0	0	0	0	0	0	0	0	0	0	0	0	0	0	0	0	0	0.19	0	0	0	0	0	0	0	0	0	0
675187572	CRE030_a_R	CRE030_a_R	0	0	0.56	0	0	0	0	0	0	0	0	0	0	0	0	0	0	0	0	0	0	0	0	0	0	0	0	0	0	0	0	0	0	0	0	0	0	0	0	0	0	0	0	0	0	0	0
550638250	SMP002_R	SMP002_R	0.61	0.17	0	0	0.31	0	0	0.22	0	0	0	0.33	0	0	0	0	0.4	0	0	0.31	0	0.53	0	0	0.26	0	0	0	0.23	0	0	0	0	0	0	0	0	0	0	0	0.13	0	0	0	0	0	0
1049247113	LAL160_R	LAL160_R	0	0	0	0	0	0	0	0	0	0	0	0	0	0	0	0	0	0	0	0	0	0	0	0	0	0	0	0	0	0	0	0	0	0	0	0	0	0	0	0	0	0	0	0	0	0	0
1013883644	FC1C(FQ6)_C8_R	FC1C(FQ6)_C8_R	0	0	0	0	0	0	0	0	0	0	0	0	0	0	0	0	0	0	0	0	0	0	0	0	0	0	0	0	0	0	0	0	0	0	0	0	0	0	0.42	0	0	0	0	0	0	0	0
982070626	FS1B(FQ9)_C7_L	FS1B(FQ9)_C7_L	0	0	0	0	0	0	0	0	0	0	0	0	0	0	0	0	0	0	0	0	0	0	0	0	0	0	0	0	0	0	0	0	0	0	0	0	0	0	0.42	0	0	0	0	0	0	0	0
826659627	FS1B(FQ9)_C7_L	FS1B(FQ9)_C7_L	0	0	0	0	0	0	0	0	0	0	0	0	0	0	0	0	0	0	0	0	0	0	0	0	0	0	0	0	0	0	0	0	0	0	0	0	0	0	0	0	0	0	0	0	0	0	0
1017547830	CRE081_R	CRE081_R	0	0	0	0	0	0	0	0	0	0	0	0	0	0	0	0	0	0	0	0	0	0	0	0	0	0	0	0	0	0	0	0	0	0	0	0	0	0	0	0	0	0	0	0	0.2	0	0
666312288	PFR_b(PB11b)_L1_C2	PFR_b(PB11b)_L1_C2	0	0	0	0	0	0	0	0	0	0	0	0	0	0	0	0	0	0	0	0	0	0	0	0	0	0	0	0	0	0	0	0	0	0	0	0	0	0	0	0	0	0	0	0	0	0	0
1814604278	(PVM01)_L	(PVM01)_L	0	0	0	0	0	0	0	0	0	0	0	0	0	0	0	0	0	0	0	0	0	0	0	0	0	0	0	0	0	0	0	0	0	0	0	0	0	0	0	0	0	0	0	0	0	0	0
926813501	LAL043_R	LAL043_R	0	0	0	0	0	0	0	0	0	0	0	0	0	0	0	0	0	0	0	0	0	0	0	0	0	0	0	0	0	0	0	0	0	0	0	0	0	0	0	0	0	0	0	0	0	0	0
393171256	SMP172(AVM13)_L	SMP172(AVM13)_L	0	0	0	0	0	0	0	0	0	0	0	0	0	0	0	0	0	0	0	0	0	0	0	0	0	0	0	0	0	0	0	0	0	0	0	0	0	0	0	0	0	0	0	0	0	0	0
765504308	SMP111_R	SMP111_R	0	0	0	0	0	0	0	0	0	0	0	0	0	0	0	0	0	0	0	0	0	0	0	0	0	0	0	0	0	0	0	0	0	0	0.4	0	0	0	0	0	0	0	0	0	0	0	0
764817903	SMP111_R	SMP111_R	0	0	0	0	0	0	0	0	0	0	0	0	0	0	0	0	0	0	0	0	0	0	0	0	0	0	0	0	0	0	0	0	0	0	0	0	0	0	0	0	0	0	0	0	0	0	0
640281116	SIP041_R	SIP041_R	0	0	0	0	0	0	0	0	0	0	0	0	0	0	0	0	0	0	0	0	0	0	0	0	0	0	0	0	0	0	0	0	0	0	0	0	0	0	0	0	0.27	0	0	0	0	0	0.17
800212976	AOTU022_R	AOTU022_R	0	0	0	0	0	0	0	0	0	0	0	0	0	0	0	0	0	0	0	0	0	0	0	0	0	0	0	0	0	0	0	0	0	0	0	0	0	0	0	0	0	0	0	0	0	0	0
890287086	CRE095_R	CRE095_R	0	0	0	0	0	0	0	0	0	0	0	0	0	0	0	0	0	0	0	0	0	0	0	0	0	0	0	0	0	0	0	0	0	0	0	0.21	0	0	0	0	0	0	0	0	0	0	0
797562316	CRE095_R	CRE095_R	0	0	0	0	0	0	0	0	0	0	0	0	0	0	0	0	0	0	0	0	0	0	0	0	0	0	0	0	0	0	0	0	0	0	0	0	0.19	0	0	0	0	0	0	0	0	0	0
828597380	CRE095_R	CRE095_R	0	0	0	0	0	0	0	0	0	0	0	0	0	0	0	0	0	0	0	0	0	0	0	0	0	0	0	0	0	0	0	0	0	0	0	0	0	0	0	0	0	0	0	0	0	0.19	0
5813132515	SMP051_R	SMP051_R	0	0	0	0.23	0	0	0	0	0	0	0	0	0	0	0	0	0	0	0	0	0	0	0	0	0	0	0	0	0	0	0	0	0	0	0.2	0	0	0	0	0	0	0	0	0	0	0	0
675809900	SMP006_R	SMP006_R	0	0	0	0	0	0	0	0	0	0	0	0	0	0	0	0	0.8	0	0	0	0	0	0	0	0	0	0	0	0	0	0	0	0	0	0	0.21	0	0	0	0	0	0	0	0	0	0	0
728991288	ATL012_R	ATL012_R	0	0	0	0	0	0	0	0	0	0	0	0	0	0	0	0	0	0	0	0	0	0	0	0	0	0	0	0	0	0	0	0	0	0	0	0	0	0	0.21	0	0	0	0	0	0	0	0
5813041251	ATL012_R	ATL012_R	0	0	0	0	0	0	0	0	0	0	0	0	0	0	0	0	0	0	0	0	0	0	0	0	0	0	0	0	0	0	0	0	0	0	0	0	0	0	0	0	0	0	0	0	0	0	0
1005710800	ExR7(ring)_L	ExR7(ring)_L	0	0	0	0	0	0	0	0	0	0	0	0	0	0	0	0	0	0	0	0	0	0	0	0	0	0	0	0	0	0	0	0	0	0	0	0	0	0	0	0	0	0	0	0	0	0.37	0
5812987684	ExR7(ring)_L	ExR7(ring)_L	0	0	0	0	0	0	0	0	0	0	0	0	0	0	0	0	0	0	0	0	0	0	0	0	0	0	0	0	0	0	0	0	0	0	0	0	0	0	0	0	0	0	0.22	0	0	0	0
1132163799	FC1C(FQ6)_C4_L	FC1C(FQ6)_C4_L	0	0	0	0	0	0	0	0	0	0	0	0	0	0	0	0	0	0	0	0	0	0	0	0	0	0	0	0	0	0	0	0	0	0	0.2	0	0	0	0	0	0	0	0	0	0	0	0
1164217481	FC1C(FQ6)_C4_L	FC1C(FQ6)_C4_L	0	0	0	0	0	0	0	0	0	0	0	0	0	0	0	0	0	0	0	0	0	0	0	0	0	0	0	0	0	0	0	0	0	0	0	0	0	0	0	0	0	0	0	0	0	0	0
758296423	SMP241_R	SMP241_R	0.61	0	0	1.16	0	0	0	0	3.95	0	2.94	0	0	0.35	0	0	0	0	0	0	0	0	0	0	0	0	0	0	0	0	0	0	0	0	0	0	0	0	0	0	0	0	0	0	0	0	0
5813109327	SMP386(PDM09)_L	SMP386(PDM09)_L	0	0	0	0	0	0	0	0	0	0	0	0	0	0	0	0	0	0	0	0	0	0	0	0	0	0	0	0	0	0	0	0	0	0	0.2	0	0.19	0	0	0	0	0	0	0	0	0	0
951808062	FS1A(FQ9)_C6_R	FS1A(FQ9)_C6_R	0	0	0	0	0	0	0	0	0	0	0	0	0	0	0	0	0	0	0	0	0	0	0	0	0	0	0	0	0	0	0	0	0	0	0	0.21	0	0	0	0	0	0	0	0	0	0	0
5901201909	SLP013_R	SLP013_R	0	0	0	0	0	0	0	0	0	0	0	0	0	0	0	0	0.4	0	0	0	0	0	0	0.58	0	0	0	0	0	0	0	0	0	0	0	0	0	0	0	0	0	0	0	0	0	0	0
1291142212	FC2B(FQ7)_C8_L	FC2B(FQ7)_C8_L	0	0	0	0	0	0	0	0	0	0	0	0	0	0	0	0	0	0	0	0	0	0	0	0	0	0	0	0	0	0	0	0	0	0	0	0	0	0	0	0	0	0	0	0	0	0	0
1195999722	FC2B(FQ7)_C8_L	FC2B(FQ7)_C8_L	0	0	0	0	0	0	0	0	0	0	0	0	0	0	0	0	0	0	0	0	0	0	0	0	0	0	0	0	0	0	0	0	0	0	0.2	0	0	0	0	0	0	0	0	0	0	0	0
608754263	SMP059(ADM01)_L	SMP059(ADM01)_L	0	0	0	0	0	0	0	0	0	0	0	0	0	0	0	0	0	0	0	0	0	0	0	0	0	0	0	0	0	0	0.37	0	0	0	0	0	0	0	0	0	0	0	0	0	0.2	0	0
1020608279	ATL027_R	ATL027_R	0	0	0	0	0	0	0	0	0	0	0	0	0	0	0	0	0	0	0	0	0	0	0	0	0	0	0	0	0	0	0	0	0	0	0	0	0	0	0	0	0	0	0	0	0	0	0
390486371	SMP147(ADM10)_L	SMP147(ADM10)_L	0	0	0	0	0	0	0	0	0	0	0	0	0	0	0	0	0	0	0	0	0	0	0	0	0	0	0	0	0	0	0	0	0	0	0	0	0	0	0	0	0	0	0	0	0	0	0
481121605	PFL1(PB12a)_L2_C3	PFL1(PB12a)_L2_C3	0	0	0	0	0	0	0	0	0	0	0	0	0	0	0	0	0	0	0	0	0	0	0	0	0	0	0	0	0	0	0	0	0	0	0	0	0	0	0	0	0	0	0	0	0	0	0
1449247522	ExR2(PPM3-EB-DAN/ring)_R	ExR2(PPM3-EB-DAN/ring)_R	0	0	0	0	0	0	0	0	0	0	0	0	0	0	0	0	0	0	0	0	0	0	0	0	0	0	0	0	0	0	0	0	0	0	0	0	0	0	0	0	0	0	0	0	0	0	0
1069002537	LAL009_R	LAL009_R	0	0	0	0	0	0	0	0	0	0	0	0	0	0	0	0	0	0	0	0	0	0	0	0	0	0	0	0	0	0	0	0	0	0	0	0	0	0	0	0	0	0	0	0	0	0	0
832016427	FB4F_a_R	FB4F_a_R	0	0	0	0	0	0	0	0	0	0	0	0	0	0	0	0	0	0	0	0	0	0	0	0	0	0	0	0	0	0	0	0	0	0	0	0	0	0	0	0	0	0	0	0	0	0	0
517280671	SMP092(ADM04)_L	SMP092(ADM04)_L	0	0	0	0	0	0	0	0	0	0	0	0	0	0	0	0	0	0	0	0	0	0	0	0	0	0	0	0	0	0	0	0	0	0	0	0	0	0	0	0	0	0	0	0	0	0	0
329566197	SMP549_R	SMP549_R	0.2	0.17	0	0	0	0	0	0	0	0	0	0	0.67	0	0	0.4	0	0	0	0	0	0	0	0	0	0	0	0	0	0	0.56	0	0	0	0	0	0	0	0	0	0	0	0	0	0	0	0
263674097	LHPD2a5_a_R	LHPD2a5_a_R	0	0	0	0	0	0	0	0	0	0	0	0	0	0	0	0	0.4	0	0	0	0	0	0	0	0	0	0	0	0	0	0.37	0	0	0	0	0	0	0	0	0	0	0	0	0	0	0	0
548575149	CRE087_R	CRE087_R	0	0	0	0	0	0	0	0	0	0	0	0	0	0	0	0	0	0	0	0	0.53	0	0	0	0	0	0	0	0.23	0	0	0	0	0.33	0	0	0	0	0	0	0	0	0	0	0	0	0
736507123	CRE096_R	CRE096_R	0	0	0	0	0	0	0	0	0	0	0	0	0	0	0	0	0	0	0	0	0	0	0	0	0	0	0	0	0	0	0	0	0	0	0	0	0	0	0	0	0	0	0	0	0	0	0
675166212	PAL03(ADL17)_L	PAL03(ADL17)_L	0	0	0	0	0	0	0	0	0	0	0	0	0	0	0	0	0	0	0	0	0	0	0	0	0	0	0	0	0	0	0	0	0	0	0	0	0	0	0	0	0	0	0	0	0	0	0
5812986798	FS3(FQ11)_C8_R	FS3(FQ11)_C8_R	0	0	0	0	0	0	0	0	0	0	0	0	0	0	0	0	0	0	0	0	0	0	0	0	0	0	0	0	0	0	0	0	0	0	0	0.21	0	0	0	0	0	0	0	0	0	0	0
674423996	SIP061_R	SIP061_R	0	0	0	0	0	0	0	0	0	0	0	0	0	0	0	0	0	0	0	0	0	0	0	0	0	0	0	0	0	0	0	0.55	0	0	0	0	0	0	0	0	0	0	0	0	0	0	0
571666400	LHPD2b1_b_R	LHPD2b1_b_R	0	0	0	0	0	0	0	0	0	0	0	0	0	0	0	0	0	0	0	0	0	0	0	0	0	0.29	0.26	0	0	0	0	0	0	0	0	0	0	0	0	0	0	0	0	0	0	0	0
485511772	PAL01_R	PAL01_R	0	0	0	0	0	0	0	0	0	0	0	0	0	0	0	0	0	0	0	0	0	0	0	0	0	0	0	0	0	0	0	0	0	0	0	0	0	0	0	0	0	0	0	0	0	0	0
543441466	SMP441_R	SMP441_R	0	0	0	0	0	0	0	0	0	0	0	0	0	0	0	0	0	0	0	0	0	0	0	0	0	0	0	0	0	0	0.37	0	0	0	0	0	0	0	0	0	0	0	0	0	0	0	0.17
1450016008	AVLP562(PVL15)_L	AVLP562(PVL15)_L	0	0	0	0	0	0	0	0	0	0	0	0	0	1.05	0	0	0	0	0	0	0	0	0	0	0	0	0	0	0	0	0	0	0	0	0	0	0	0	0	0	0	0	0	0	0	0	0
418511983	SIP048_R	SIP048_R	0	0	0	0	0	0	0	0	0	0	0	0	0	0	0	0	0	0	0	0	0	0	0	0	0	0	0	0	0	0	0	0	0	0	0	0	0	0	0	0	0	0	0	0	0	0	0
579911580	SIP048_R	SIP048_R	0	0	0	0	0	0	0	0	0	0	0	0	0	0	0	0	0	0	0	0	0	0	0	0	0	0	0	0	0	0	0	0	0	0	0	0	0	0	0	0	0	0	0	0	0	0	0.17
549261610	SMP117_a_L	SMP117_a_L	0	0	0	0	0	0	0	0	0	0	0	0	0	0	0	0	0	0	0	0	0	0	0	0	0	0	0	0	0	0	0	0	0	0	0	0	0	0	0	0	0	0	0	0	0	0	0
416876055	SLP278_R	SLP278_R	0	0	0	0	0	0	0	0	0	0	0	0	0	0	0	0	0	0	0	0	0	0	0	0	0	0	0	0	0	0	0	0	0	0	0	0	0	0	0	0	0	0	0	0	0	0	0
1160073701	LAL191_R	LAL191_R	0	0	0	0	0	0	0	0	0	0	0	0	0	0	0	0	0	0	0	0	0	0	0	0	0	0	0	0	0	0	0	0	0	0	0	0	0	0	0	0	0	0	0	0	0	0	0
5813014391	SMP110_R	SMP110_R	0	0	0	0	0	0	0	0	0	0	0	0	0	0	0	0	0	0	0	0	0	0	0	0	0	0	0	0	0	0	0	0	0	0	0	0	0	0	0	0	0	0	0	0	0	0	0
422742649	FB6X_R	FB6X_R	0	0	0	0	0	0	0	0	0	0	0	0	0	0	0	0	0	0	0	0	0	0	0	0	0	0	0	0	0	0	0	0	0	0	0	0	0	0	0	0	0	0	0	0	0	0	0.17
5813012637	SMP056(ADM01)_L	SMP056(ADM01)_L	0	0	0	0	0	0	0	0	0	0	0	0	0	0	0	0	0	0	0	0	0	0	0	0	0	0	0	0	0	0	0	0	0	0	0	0	0	0	0	0	0	0	0	0	0	0	0.17
885262118	FC2C(FQ7)_C6_L	FC2C(FQ7)_C6_L	0	0	0	0	0	0	0	0	0	0	0	0	0	0	0	0	0	0	0	0	0	0	0	0	0	0	0	0	0	0	0	0	0	0	0	0	0	0	0	0	0	0	0	0	0	0	0
420666689	SMP436_R	SMP436_R	0	0	0	0	0	0	0	0	0	0	0	0	0	0	0	0	0	0	0	0	0	0	0	0	0	0	0	0	0	0	0	0	0	0	0	0	0	0	0	0	0	0	0	0	0	0	0
1504207129	LAL199_R	LAL199_R	0	0	0	0	0	0	0	0	0	0	0	0	0	0	0	0	0	0	0	0	0	0	0	0	0	0.29	0	0	0.23	0	0	0	0	0	0	0	0	0	0	0	0	0	0	0	0	0	0
1101142083	FC1C(FQ6)_C5_L	FC1C(FQ6)_C5_L	0	0	0	0	0	0	0	0	0	0	0	0	0	0	0	0	0	0	0	0	0	0	0	0	0	0	0	0	0	0	0	0	0	0	0	0	0.19	0	0	0	0	0	0	0	0	0	0
1132176882	FC1C(FQ6)_C5_L	FC1C(FQ6)_C5_L	0	0	0	0	0	0	0	0	0	0	0	0	0	0	0	0	0	0	0	0	0	0	0	0	0	0	0	0	0	0	0	0	0	0	0	0	0	0	0	0	0	0	0	0	0	0	0
5813055904	aSP-f1B_R	aSP-f1B_R	0	0	0	0	0	0.3	0	0	0	0	0	0	1.68	0.35	0	0	0	0	0	0	0	0	0	0	0	0	0	0	0	0	0	0	0	0	0	0	0	0	0	0	0	0	0	0	0	0	0
421318649	aSP-f1A_R	aSP-f1A_R	0	0	0.56	0	0	0	0	0	0	0	0	0	0.34	0	0	0	0	0.39	0	0	0	0	0	0	0	0	0	0	0	0	0	0	0	0	0	0	0	0	0	0	0	0	0	0	0	0	0
1072063538	DNp27_R	DNp27_R	0	0	0	0	0	0	0	0	0	0	0	0	0	0	0	0	0	0	0	0	0	0	0	0	0	0	0	0	0	0	0	0	0	0	0	0	0	0	0	0	0	0	0	0	0	0	0
673755123	SMP323_R	SMP323_R	0	0	0	0	0	0	0	0	0	0	0	0	0	0	0	0	0	0	0	0	0	0	0	0	0	0	0	0	0	0	0	0	0	0	0	0	0	0	0	0	0	0	0	0	0	0	0
983767602	FS1B(FQ9)_C2_L	FS1B(FQ9)_C2_L	0	0	0	0.23	0	0	0	0	0	0	0	0	0	0	0	0	0	0	0	0	0	0	0	0	0	0	0	0	0	0	0	0	0	0	0	0	0	0.32	0	0	0	0	0	0	0	0	0
732059827	FS1B(FQ9)_C2_L	FS1B(FQ9)_C2_L	0	0	0	0	0	0	0	0	0	0	0	0	0	0	0	0	0	0	0	0	0	0	0	0	0	0	0	0	0	0	0	0	0.19	0	0	0	0	0	0	0	0	0	0	0	0	0	0
517910959	SMP117_b_L	SMP117_b_L	0	0	0	0	0	0	0	0	0	0	0	0	0	0	0	0	0	0	0	0	0	0	0	0	0	0	0	0	0	0	0	0	0	0	0	0	0	0	0	0	0	0	0	0	0	0	0
705554385	CL237_R	CL237_R	0	0	0	0	0	0	0	0	0	0	0	0	0	0	0	0	0	0	0	0	0	0	0	0	0	0	0	0	0	0	0	0	0	0	0	0	0	0	0	0	0	0	0	0	0	0	0
5813103626	FC2C(FQ7)_C8_L	FC2C(FQ7)_C8_L	0	0	0	0	0	0	0	0	0	0	0	0	0	0	0	0	0	0	0	0	0	0	0	0	0	0	0	0	0	0	0	0	0	0	0	0.21	0	0	0	0	0	0	0	0	0	0	0
5813129271	FC2C(FQ7)_C8_L	FC2C(FQ7)_C8_L	0	0	0	0	0	0	0	0	0	0	0	0	0	0	0	0	0	0	0	0	0	0	0	0	0	0	0	0	0	0	0	0	0	0	0	0	0	0	0	0	0	0	0	0	0	0	0
5813016900	FS1A(FQ9)_C5_L	FS1A(FQ9)_C5_L	0	0	0	0	0	0	0	0	0	0	0	0	0	0	0	0	0	0	0	0	0	0	0	0	0	0	0	0	0	0	0	0	0	0	0	0.21	0	0	0	0	0	0	0	0	0	0	0
976994022	FS1A(FQ9)_C5_L	FS1A(FQ9)_C5_L	0	0	0	0	0	0	0	0	0	0	0	0	0	0	0	0	0	0	0	0	0	0	0	0	0	0	0	0	0	0	0	0	0	0	0	0	0	0	0	0	0	0	0	0	0	0	0
613083298	CRE030_a_L	CRE030_a_L	0	0	0	0	0	0	0	0	0	0	0	0	0	0	0	0	0	0	0	0	0	0	0	0	0	0	0	0	0	0	0	0	0	0	0	0	0	0	0	0	0	0	0	0	0.2	0	0
390352384	SMP027_R	SMP027_R	0.2	0.17	0	0	0	0	0.46	0	0	0	0	0.65	0	0.7	0.35	0	0.4	0.39	0	0	0.53	0	0	0	0	0	0	0	0	0	0	0	0	0	0	0	0	0	0	0	0	0	0	0.31	0	0	0
1008693605	FC2C(FQ7)_C7_L	FC2C(FQ7)_C7_L	0	0	0	0	0	0	0	0	0	0	0	0	0	0	0	0	0	0	0	0	0	0	0	0	0	0	0	0	0	0	0	0	0	0	0	0	0	0	0	0	0	0	0	0	0	0	0
1010437434	FC2C(FQ7)_C7_L	FC2C(FQ7)_C7_L	0	0	0	0	0	0	0	0	0	0	0	0	0	0	0	0	0	0	0	0	0	0	0	0	0	0	0	0	0	0	0	0	0	0	0	0	0	0	0	0	0	0	0	0	0	0	0
885262090	FC2C(FQ7)_C5_L	FC2C(FQ7)_C5_L	0	0	0	0	0	0	0	0	0	0	0	0	0	0	0	0	0	0	0	0	0	0	0	0	0	0	0	0	0	0	0	0	0	0	0	0	0	0	0	0	0	0	0	0	0	0	0
5813041610	FC2C(FQ7)_C5_L	FC2C(FQ7)_C5_L	0	0	0	0	0	0	0	0	0	0	0	0	0	0	0	0	0	0	0	0	0	0	0	0	0	0	0	0	0	0	0	0	0	0	0	0	0	0	0	0	0	0	0	0	0	0	0
5813011483	SMP149(ADM10)_L	SMP149(ADM10)_L	0	0	0	0	0	0.3	0	0	0	0	0	0	0.34	0	0	0	0	0.39	0	0	0	0.53	0	0.29	0	0	0	0	0	0	0	0	0.19	0	0	0	0	0	0	0	0	0	0	0	0	0	0
486932201	SMP083(ADM04)_L	SMP083(ADM04)_L	0.2	0	0	0	0	0	0	0	0	0	0	0	0	0	0	0	0	0	0	0	0	0	0	0.29	0	0	0	0	0	0	0	0	0	0	0	0	0	0	0	0	0	0	0	0	0	0	0
358290805	SMP083(ADM04)_L	SMP083(ADM04)_L	0.2	0	0	0	0	0	0	0	0	0	0	0	0	0	0	0	0	0	0	0	0	0	0	0	0	0	0	0	0	0	0	0	0.19	0	0	0	0	0	0	0	0	0	0	0	0	0	0
296203324	SMP363_R	SMP363_R	1.22	0.35	0	0.46	0	0.3	0.46	1.08	0	0	0.33	0.33	0	0	0	0	0	0	0	0	0	0	0	0.29	0	0	0	0	0	0	0	0	0	0	0	0	0	0	0	0	0	0	0	0	0	0	0
357581860	SMP363_R	SMP363_R	0	0	0	0	0	0	0	0	0	0	0	0	0	0	0	0	0	0	0	0	0	0	0	0	0	0	0	0	0	0	0	0	0	0	0	0	0.19	0	0	0	0	0	0	0	0	0	0
329301513	SLP411_R	SLP411_R	0	0	0	0	0	0	0	0	0	0	0	0	0	0	0	0	0	0	0	0	0	0	0	0.29	0	0	0	0	0	0	0	0	0	0	0	0	0	0	0	0	0	0	0	0	0	0	0
5813012136	SLP401_R	SLP401_R	0	0	0	0.23	0	0	0	0	0	0	0	0	0	0	0	0	0	0	0	0	0	0	0	0.29	0	0	0	0	0	0	0.19	0	0	0	0	0	0	0	0	0	0	0	0	0	0	0	0
1075827302	FB2D_R	FB2D_R	0	0	0	0	0	0	0	0	0	0	0	0	0	0	0	0	0	0	0	0	0	0	0	0	0	0	0	0	0	0	0	0	0	0	0	0	0	0	0	0	0	0	0	0.31	0	0	0
1194246820	FB2D_R	FB2D_R	0	0	0	0	0	0	0	0	0	0	0	0	0	0	0	0	0	0	0	0	0	0	0	0	0	0	0	0	0	0	0	0	0	0	0	0	0	0	0	0	0	0	0	0	0	0	0.17
544637659	SMP192(PDL05)_L	SMP192(PDL05)_L	0	0	0	0	0	0	0	0	0	0	0	0	0	0	0	0	0	0	0	0	0	0	0	0	0	0	0	0	0	0	0	0	0	0	0	0	0	0	0	0	0	0	0	0	0	0	0
609310926	SMP144_R	SMP144_R	0	0	0	0	0	0	0	0	0	0	0	0	0	0	0	0	0	0	0	0	0	0	0	0	0	0	0	0	0	0	0	0	0	0	0	0	0	0	0	0	0	0	0	0	0	0	0
766505428	CRE079_R	CRE079_R	0	0	0	0	0	0	0	0	0	0	0	0	0	0	0	0	0	0	0	0	0	0	0	0	0	0	0	0	0	0	0	0	0	0	0	0	0	0	0	0	0	0	0	0	0	0	0
974645472	PFR_a(PB11a)_L3_C3	PFR_a(PB11a)_L3_C3	0	0	0	0	0	0	0	0	0	0	0	0	0	0	0	0	0	0	0	0	0	0	0	0	0	0	0	0	0	0	0	0	0	0	0	0	0	0	0	0	0	0	0	0	0	0	0
1002999221	PFR_b(PB11b)_L6_C7	PFR_b(PB11b)_L6_C7	0	0	0	0	0	0	0	0	0	0	0	0	0	0	0	0	0	0	0	0	0	0	0	0	0	0	0	0	0	0	0	0	0	0	0	0	0	0	0	0	0	0	0	0	0	0	0
5813020347	DNp27_L	DNp27_L	0	0	0	0	0	0	0	0	0.26	0.31	0	0	0	0	0	0	0	0	0	0	0	0	0	0	0	0	0	0	0	0	0	0	0	0	0	0	0	0	0	0	0	0	0	0	0	0	0
1757612027	AOTU042_R	AOTU042_R	0	0	0	0	0	0	0	0	0	0	0	0	0	0	0	0	0	0	0	0	0	0	0	0	0	0	0	0	0	0	0	0	0	0	0	0	0	0	0	0	0	0	0	0	0	0	0
509928946	SIP038_R	SIP038_R	0	0	0	0	0	0	0	0	0	0	0	0	0	0	0	0	0	0	0	0	0	0	0	0	0	0	0.26	0	0	0	0	0	0	0	0	0	0	0	0.21	0	0	0	0	0	0	0	0
610113424	SMP504(PDM22)_L	SMP504(PDM22)_L	0	0	0	0	0	0	0	0	0	0	0	0	0	0	0	0	0	0	0	0	0	0	0.24	0	0	0	0	0	0.23	0	0	0	0	0	0	0	0	0	0	0	0	0	0	0	0	0	0
487610557	SMP094(ADM04)_L	SMP094(ADM04)_L	0	0	2.78	0	0	0	0	0	0	0	0	0	0	0	0	0	0	0	0	0	0	0	0	0	0	0	0	0	0	0	0	0	0	0	0	0	0	0	0	0	0	0	0	0	0	0	0
518934633	(aDT6b)(MBDLaxon2)	SEZ7 (aDT6b)(MBDLaxon2)	0	0	0	0	0	0	0	0	0	0	0	0.33	0	0	0	0	0	0	0	0	0	0	0	0	0	0	0	0	0	0	0	0	0	0	0	0	0	0	0	0	0	0	0	0	0	0	0
706520453	SMP054_R	SMP054_R	0	0	0	0	0	0	0	0	0	0	0	0	1.01	0	0	0	0	0.39	0	0	0	0	0	0	0	0	0	0	0	0	0	0	0	0	0	0	0	0	0	0	0	0	0	0	0	0	0
793797279	SMP475_R	SMP475_R	0	0	0	0	0	0	0	0	0	0	0	0	0	0	0	0	0	0	0	0	0	0	0	0	0	0	0	0	0	0	0	0	0	0	0	0	0	0	0	0	0	0	0	0	0	0	0
5812980529	SLP212_R	SLP212_R	0	0	0	0	0	0.3	0	0	0	0	0	0.33	0.34	0	0	0	0	0	0	0	0	0	0	0	0	0	0	0	0	0	0	0	0	0	0	0	0	0	0	0	0	0	0	0	0	0	0
5813069072	SMP287_R	SMP287_R	0.2	0.17	0	0.23	0	0	0	0	0	0	0	0	0	0	0	0	0	0	0	0	0	0	0	0	0	0	0	0	0	0	0	0	0	0	0	0	0	0	0	0	0	0	0	0	0	0	0
5813011133	SMP591_R	SMP591_R	0	0	0	0	0.31	0	0	0	0	0	0	0	0	0	0	0	0	0	0.36	0	0	0	0	0	0	0	0	0	0	0	0	0	0	0	0	0	0	0	0	0	0	0	0	0	0	0	0
665479890	ATL001_R	ATL001_R	0	0	0	0	0	0	0	0	0	0	0	0	0	0	0	0	0	0	0	0	0	0	0	0	0	0	0	0	0	0	0	0	0	0	0	0	0	0	0	0	0	0	0	0	0	0	0
705139000	LHAD1c1_b_R	LHAD1c1_b_R	0	0.17	0	0	0.31	0	0	0	0	0	0	0	0	0	0	0	0	0	0	0.31	0	0	0	0	0	0	0	0	0	0	0	0	0	0	0	0	0	0	0	0	0	0	0	0	0	0	0
703101952	SMP021_R	SMP021_R	0	0	0	0	0	0	0	0	0	0	0	0	0	0	0	0	0	0	0	0	0	0	0	0	0	0	0	0	0	0	0	0	0	0	0	0	0	0	0	0	0	0	0	0	0	0	0
979066072	FS3(FQ10)_C7_R	FS3(FQ10)_C7_R	0	0	0	0	0	0	0	0	0	0	0	0	0	0	0	0	0	0	0	0	0	0	0	0	0	0	0	0	0	0	0	0	0	0	0	0	0	0	0	0	0	0	0	0	0	0	0
1167593263	FS2(FQ10)_C1_R	FS2(FQ10)_C1_R	0	0	0	0	0	0	0	0	0	0	0	0	0	0	0	0	0	0	0	0	0	0	0	0	0	0	0	0	0	0	0	0	0	0	0	0	0	0	0	0	0	0	0	0	0	0	0
5813056887	SMP001_R	SMP001_R	0	0	0	0	0	0	0	0	0.26	0	0	0	0	0	0	0	0	0	0	0	0	0	0	0	0	0	0	0	0	0	0	0	0	0	0	0	0	0	0	0	0	0	0	0	0	0	0
5813016568	FS2(FQ10)_C6_L	FS2(FQ10)_C6_L	0	0	0	0	0	0	0	0	0	0	0	0	0	0	0	0	0	0	0	0	0	0	0	0	0	0	0	0	0	0	0	0	0	0	0	0	0	0	0	0	0	0	0	0	0	0	0
326474963	SLP392_R	SLP392_R	0	0	0	0	0	0	0	0	0	0	0	0	0	0	0	0	0	0	0	0	0	0	0	0	0	0	0	0	0	0	0	0	0	0	0	0	0	0	0	0	0	0	0	0	0	0	0
643393020	SMP329_R	SMP329_R	0	0	0	0	0	0	0	0	0	0	0	0	0	0	0	0	0	0	0	0	0	0	0	0	0	0	0	0	0	0	0	0	0	0	0	0	0	0	0	0	0	0	0	0	0	0	0
5813041180	FB4L(PPM3-FB3/4-DAN)_R	FB4L(PPM3-FB3/4-DAN)_R	0	0	0	0	0	0	0	0	0	0	0	0	0	0	0	0	0	0	0	0	0	0	0	0	0	0	0	0	0	0	0	0	0	0	0	0	0	0	0	0	0	0	0	0	0	0	0
1255297788	FB2B_a_R	FB2B_a_R	0	0	0	0	0	0	0	0	0	0	0	0	0	0	0	0	0	0	0	0	0	0	0	0	0	0	0	0	0	0	0	0	0	0	0	0	0	0	0	0	0	0	0	0	0	0	0
329310230	SMP082(ADM04)_L	SMP082(ADM04)_L	0	0	0	0	0	0	0	0	0	0	0	0	0	0	0	0.4	0	0	0	0	0	0	0	0	0.26	0	0	0	0	0	0	0	0	0	0	0	0	0	0	0	0	0	0	0	0	0	0
298254517	SMP082(ADM04)_L	SMP082(ADM04)_L	0	0.17	0	0	0	0	0	0.22	0	0	0	0	0	0	0	0	0	0	0	0	0	0	0	0	0	0	0	0	0	0	0	0	0.19	0	0	0	0	0	0	0	0	0	0	0	0	0	0
452340995	SMP283_R	SMP283_R	0	0	0	0	0	0	0	0.22	0	0	0	0	0	0	0.35	0	0	0	0.36	0.31	0	0	0	0	0.26	0	0	0	0	0	0.19	0	0	0	0	0	0	0	0	0	0	0	0	0	0	0	0
796889169	(PDM13)_L	(PDM13)_L	0	0	0	0	0	0	0	0	0	0	0	0	0	0	0	0	0	0	0	0	0.53	0	0	0	0	0	0	0	0	0	0	0	0	0	0	0	0	0	0	0	0	0	0	0	0	0	0
5813057861	SMP456_R	SMP456_R	0	0	0	0	0	0	0	0	0	0	0	0	0	0	0	0	0	0.39	0	0	0	0	0	0	0	0	0	0	0	0	0	0	0	0	0	0	0	0	0	0	0	0	0	0	0	0	0
361273559	SLP327_R	SLP327_R	0	0	0	0	0	0	0	0	0	0	0	0	0	0	0	0	0	0	0	0	0	0	0	0	0	0	0	0	0	0	0	0	0	0	0	0	0	0	0	0	0	0	0	0	0	0	0
676479156	aIPg2_R	aIPg2_R	0	0	0	0	0	0	0	0	0	0	0	0	0	0	0	0	0	0	0	0	0	0	0	0	0.26	0	0	0	0	0	0	0	0	0	0	0	0	0	0	0	0	0	0	0	0	0	0
1882009576	aIPg2_R	aIPg2_R	0.41	0	0	0	0	0	0	0	0	0	0	0	0	0	0	0	0	0	0	0	0	0	0	0	0	0	0	0	0	0	0	0	0	0	0	0	0	0	0	0	0	0	0	0	0	0	0
509928512	LHPD2b1_a_R	LHPD2b1_a_R	0	0	0	0.23	0	0	0	0	0	0	0	0	0	0	0	0	0	0	0	0	0	0	0	0	0	0	0	0	0.23	0	0	0	0	0	0	0	0	0	0	0	0	0	0	0	0	0	0
548872750	LHPD2b1_a_R	LHPD2b1_a_R	0	0	0	0	0	0	0	0	0	0	0	0	0	0	0	0	0	0	0	0	0	0	0	0	0	0	0	0	0	0	0	0	0	0	0	0	0	0	0	0	0	0	0	0	0.2	0	0
514116545	SMP412_R	SMP412_R	0	0	0	0	0	0	0	0	0	0	0	0	0	0	0	0	0	0	0	0	0	0	0	0	0	0	0	0	0	0	0	0	0	0	0	0.43	0	0	0	0	0	0	0	0	0	0	0
610321430	SMP360_R	SMP360_R	0	0	0	0	0	0	0	0	0	0	0	0	0	0	0	0	0	0	0	0	0	0.53	0.24	0	0	0	0	0	0	0	0	0	0	0	0	0	0	0	0	0	0	0	0	0	0	0	0
609979769	SMP360_R	SMP360_R	0	0	0	0	0	0	0	0	0	0	0	0	0	1.05	0	0	0.4	0	0	0	0	0	0	0	0	0	0	0	0	0	0	0	0	0	0	0	0	0	0	0	0	0	0	0	0	0	0
297588838	SMP486_b_R	SMP486_b_R	0	0	0	0	0	0	0	0	0	0	0	0	0	0	0	0	0	0	0	0	0	0	0	0	0	0	0	0	0	0	0	0	0	0	0	0	0	0	0	0	0	0	0	0	0	0	0
423516229	(aDT6b)(MBDLaxon2)	SEZ3.2 (aDT6b)(MBDLaxon2)	0	0	0	0	0	0	0	0	0	0	0	0	0	0	0	0	0	0	0	0	0	0	0	0	0	0	0	0	0	0	0	0	0	0	0	0	0	0	0	0	0	0	0	0	0	0	0
550033958	(MBDLaxon2)	SEZ3 (MBDLaxon2)	0	0	0	0	0	0	0	0	0	0	0	0.33	2.02	0	1.74	0	0	1.17	0	0	0	0	0	0	0	0	0	0	0	0	0	0	0	0	0	0	0	0	0	0	0	0	0	0	0	0	0
481679524	(MBDLaxon1)	SEZ11 (MBDLaxon1)	0	0	0	0	0	0	0	0	0	0	0	0	0	0	0	0	0	0	0	0	0	0	0	0	0	0	0	0	0	0	0	0	0	0	0	0	0	0	0	0	0	0	0	0	0	0	0
851110676	LAL148_R	LAL148_R	0	0	0	0	0	0	0	0	0	0	0	0	0	0	0	0	0	0	0	0	0	0	0	0	0	0	0	0	0	0	0	0	0	0	0	0	0	0	0	0	0	0	0	0	0	0	0
915947054	FS2(FQ10)_C5_L	FS2(FQ10)_C5_L	0	0	0	0	0	0	0	0	0	0	0	0	0	0	0	0	0	0	0	0	0	0	0	0	0	0	0	0	0	0	0	0	0	0	0	0	0	0	0	0	0	0	0	0	0	0	0
1009768220	FS2(FQ10)_C7_R	FS2(FQ10)_C7_R	0	0	0	0	0	0	0	0	0	0	0	0	0	0	0	0	0	0	0	0	0	0	0	0	0	0	0	0	0	0	0	0	0	0	0	0	0	0	0	0	0	0	0	0	0	0	0
1072865814	FS2(FQ10)_C7_L	FS2(FQ10)_C7_L	0	0	0	0	0	0	0	0	0	0	0	0	0	0	0	0	0	0	0	0	0	0	0	0	0	0	0	0	0	0	0	0	0	0	0	0	0	0	0	0	0	0	0	0	0	0	0
1261130127	FS2(FQ10)_C9_L	FS2(FQ10)_C9_L	0	0	0	0	0	0	0	0	0	0	0	0	0	0	0	0	0	0	0	0	0	0	0	0	0	0	0	0	0	0	0	0	0	0	0	0	0	0	0	0	0	0	0	0	0	0	0
5813037881	FS2(FQ10)_C3_R	FS2(FQ10)_C3_R	0	0	0	0	0	0	0	0	0	0	0	0	0	0	0	0	0	0	0	0	0	0	0	0	0	0	0	0	0	0	0	0	0	0	0	0	0	0	0	0	0	0	0	0	0	0	0
5813015963	FS2(FQ10)_C6_R	FS2(FQ10)_C6_R	0	0	0	0	0	0	0	0	0	0	0	0	0	0	0	0	0	0	0	0	0	0	0	0	0	0	0	0	0	0	0	0	0	0	0	0	0	0	0	0	0	0	0	0	0	0	0
456847100	SLP130_R	SLP130_R	0	0	0	0	0	0.3	0	0	0	0.31	0	0	0	0	0	0	0	0.39	0	0	0	0	0.24	0	0	0	0	0	0	0	0	0	0.19	0	0	0	0	0	0	0	0	0	0	0	0	0	0
5813060697	SMP117_a_R	SMP117_a_R	0	0	0	0	0	0	0	0	0	0	0	0	0	0	0	0	0	0	0	0	0	0	0	0	0	0	0	0	0	0	0	0	0	0	0	0	0	0	0	0	0	0	0	0	0	0	0
391971839	SLP328_R	SLP328_R	0	0	0	0	0	0	0	0	0	0	0	0	0	0	0	0	0	0	0	0	0	0	0	0	0	0	0	0	0	0	0	0	0	0	0	0	0	0	0	0	0	0	0	0	0	0	0
5813061114	ATL037_R	ATL037_R	0	0	0	0	0	0	0	0	0	0	0	0	0	0	0	0	0	0	0	0	0	0	0	0	0	0	0	0	0	0	0	0	0	0	0	0	0	0	0	0	0	0	0	0	0	0	0
727276708	ATL039_R	ATL039_R	0	0	0	0	0	0	0	0	0	0	0	0	0	0	0	0	0	0	0	0	0	0	0	0	0	0	0	0	0	0	0	0	0	0	0	0	0	0	0	0	0	0	0	0	0	0	0
455141922	ATL017_R	ATL017_R	0	0	0	0	0	0	0	0	0	0	0	0	0	0	0	0	0	0	0	0	0	0	0	0	0	0	0	0	0	0	0	0	0	0	0.2	0.21	0	0	0	0	0	0	0	0	0	0	0
1170970271	LAL063_R	LAL063_R	0	0	0	0	0	0	0	0	0	0	0	0	0	0	0	0	0	0	0	0	0	0	0	0	0	0	0	0	0	0	0	0	0	0	0	0	0	0	0	0	0	0	0.22	0	0	0.19	0
1143167974	SMP370(PDM08)_L	SMP370(PDM08)_L	0	0	0	0	0	0	0	0	0	0	0	0	0	0	0	0	0	0	0	0	0	0	0	0	0	0	0	0	0	0	0	0	0	0	0	0	0	0	0	0	0	0	0	0	0	0	0
1819957885	WEDPN7B_R	WEDPN7B_R	0	0	0	0	0	0	0	0	0	0	0	0	0	0	0	0	0	0	0	0	0	0	0	0	0	0	0	0	0	0	0	0	0	0	0	0	0	0	0	0	0	0	0	0	0	0	0
5813078068	ATL015_R	ATL015_R	0	0	0	0	0	0	0	0	0	0	0	0	0	0	0	0	0	0	0	0	0	0	0	0	0	0	0	0	0	0	0	0	0	0	0	0	0	0	0	0	0	0	0	0	0	0	0
5813041365	PFL1(PB12a)_L4_C5	PFL1(PB12a)_L4_C5	0	0	0	0	0	0	0	0	0	0	0	0	0	0	0	0	0	0	0	0	0	0	0	0	0	0	0	0	0	0	0	0	0	0	0	0	0	0	0	0	0	0	0	0	0	0	0
643389529	SMP392_R	SMP392_R	0	0	0	0	0	0	0	0	0	0	0	0	0	0	0	0	0	0	0	0	0	0	0	0	0	0	0	0	0	0	0	0	0	0	0	0	0	0	0	0	0	0	0	0	0	0	0
1529064303	PS264_R	PS264_R	0	0	0	0	0	0	0	0	0	0	0	0	0	0	0	0	0	0	0	0	0	0	0	0	0	0	0	0	0	0	0	0	0	0	0	0	0	0	0	0	0	0	0	0	0	0	0
5813057973	SMP388_R	SMP388_R	0	0	0	0	0	0	0	0	0	0	0	0	0	0	0	0	0	0	0	0	0	0	0	0	0	0	0	0	0	0	0.19	0	0	0	0	0.21	0	0	0	0	0	0	0	0	0	0	0
699324804	SIP081_R	SIP081_R	0	0	0	0	0	0	0	0	0	0	0	0	0	0	0	0	0	0	0	0	0	0	0	0	0	0	0	0	0	0	0	0	0	0	0	0	0	0	0	0	0	0	0	0	0.4	0	0
422388958	SLP021_R	SLP021_R	0	0	0	0	0	0	0	0	0	0	0	0	0	0	0	0	0	0	0	0	0	0	0	0	0	0	0	0	0	0	0	0	0	0	0	0	0	0	0	0	0	0	0	0	0.4	0	0
547565159	SMP409_R	SMP409_R	0	0	0	0	0	0	0	0	0	0	0	0	0	0	0	0	0	0	0	0	0	0	0	0	0	0	0	0	0	0	0	0	0.19	0	0.2	0	0	0	0	0	0	0	0	0	0	0	0
5813053891	LAL177_R	LAL177_R	0	0	0	0	0	0	0	0	0	0	0	0	0	0	0	0	0	0	0	0	0	0	0	0	0	0	0	0	0	0	0	0	0	0	0	0	0	0	0	0	0	0	0	0	0	0	0
1072503117	FC1C(FQ6)_C6_L	FC1C(FQ6)_C6_L	0	0	0	0	0	0	0	0	0	0	0	0	0	0	0	0	0	0	0	0	0	0	0	0	0	0	0	0	0	0	0	0	0	0	0	0	0	0	0	0	0	0	0	0	0.2	0	0
1047887562	CRE068_R	CRE068_R	0	0	0	0	0	0	0	0	0	0	0	0	0	0	0	0	0	0	0	0	0	0	0	0	0	0	0	0	0	0	0	0	0	0	0	0	0	0	0	0	0	0	0	0	0	0	0
1168664512	FC1C(FQ6)_C9_L	FC1C(FQ6)_C9_L	0	0	0	0	0	0	0	0	0	0	0	0	0	0	0	0	0	0	0	0	0	0	0	0	0	0	0	0	0	0	0	0	0	0	0	0	0	0	0	0	0	0	0	0	0	0	0
1013779115	FC1C(FQ6)_C9_L	FC1C(FQ6)_C9_L	0	0	0	0	0	0	0	0	0	0	0	0	0	0	0	0	0	0	0	0	0	0	0	0	0	0	0	0	0	0	0	0	0	0	0	0	0	0	0	0	0	0	0	0	0	0	0
1667886676	LAL119(AVM19)_R	LAL119(AVM19)_R	0	0	0	0	0	0	0	0	0	0	0	0	0	0	0	0	0	0	0	0	0	0	0	0	0	0	0	0	0	0	0	0	0	0	0	0	0	0	0	0	0	0	0	0	0	0	0
331338959	SMP191_R	SMP191_R	0	0	0	0	0	0	0	0	0	0	0	0	0	0	0	0	0	0	0	0	0	0	0	0	0	0	0	0	0	0	0	0	0	0	0	0	0	0	0	0	0	0	0	0	0	0	0
1071760480	FC2C(FQ7)_C2_L	FC2C(FQ7)_C2_L	0	0	0	0	0	0	0	0	0	0	0	0	0	0	0	0	0	0	0	0	0	0	0	0	0	0	0	0	0	0	0	0	0	0	0	0	0	0	0	0	0	0	0	0	0	0	0
5813012028	SLP129_a_R	SLP129_a_R	0	0	0	0	0	0	0	0	0	0	0	0	0	0	0	0	0	0	0	0	0	0	0	0	0	0	0	0	0	0	0	0	0	0	0	0	0	0	0	0	0	0	0	0	0	0	0
5812981249	CL019_b_R	CL019_b_R	0	0	0	0	0	0	0	0	0	0	0	0	0	0	0	0	0	0	0	0	0	0	0	0	0	0	0	0	0	0	0	0	0	0	0	0	0	0	0	0	0	0	0	0	0	0	0
5901203987	SIP046_R	SIP046_R	0	0	0	0	0	0	0	0	0	0	0	0	0	0	0	0	0	0	0	0	0	0	0	0	0	0	0	0	0	0	0	0	0.19	0	0	0	0	0	0	0	0	0	0	0	0	0	0
578919867	SMP023_R	SMP023_R	0	0	0	0	0	0	0	0	0	0	0	0	0	0	0	0	0	0	0	0	0	0	0	0	0	0	0	0	0	0	0	0	0.19	0	0	0	0	0	0	0	0	0	0	0	0	0	0
579239039	SMP023_R	SMP023_R	0	0	0	0	0	0	0	0	0	0	0	0	0	0	0	0	0	0	0	0	0	0	0	0	0	0	0	0	0	0	0	0	0	0	0	0	0	0	0	0	0	0	0	0	0	0	0
513784136	FB1G_R	FB1G_R	0	0	0	0	0	0	0	0	0	0	0	0	0	0	0	0	0	0	0	0	0	0	0	0	0	0	0	0	0	0	0.19	0	0.19	0	0	0	0	0	0	0	0	0	0	0	0	0	0
422419397	(MBDLaxon1)	SEZ14 (MBDLaxon1)	0	0	0	0	0	0	0	0	0	0	0	0	0	0	0	0	0	0	0	0	0	0	0	0	0	0	0	0	0	0	0	0	0	0	0	0	0.19	0	0	0	0	0	0	0	0	0	0
421033734	(MBDLaxon1)	SEZ14 (MBDLaxon1)	0	0	0	0	0	0	0	0	0	0	0	0	0	0	0	0	0	0	0	0	0	0	0	0	0	0	0	0	0	0	0	0	0	0	0	0	0	0	0	0	0	0	0	0	0	0	0
728625156	LHPV5g1_a_R	LHPV5g1_a_R	0	0	0	0	0	0	0	0	0	0	0	0	0	0	0	0	0	0	0	0	0	0	0	0	0	0	0	0	0	0	0	0	0	0	0.2	0	0	0	0	0	0	0	0	0	0	0	0
728974338	LHPV5g1_a_R	LHPV5g1_a_R	0	0	0	0	0	0	0	0	0	0	0	0	0	0	0	0	0	0	0	0	0	0	0	0	0	0	0	0	0	0	0	0	0	0	0	0	0	0	0	0	0	0	0	0	0	0	0.17
612746557	SMP141_L	SMP141_L	0	0.17	0	0	0	0	0	0	0	0	0	0	0	0	0	0	0	0	0	0	0	0	0	0	0	0	0	0	0	0	0	0	0	0	0.2	0	0	0	0	0	0	0	0	0	0	0	0.17
386877197	SMP424_R	SMP424_R	0	0	0	0	0	0	0	0	0	0	0	0	0	0	0	0	0	0	0	0	0	0	0	0	0	0	0	0	0	0	0.37	0	0	0	0	0	0	0	0	0	0	0	0	0	0	0	0
604864322	SMP415_R	SMP415_R	0	0	0	0	0	0	0	0	0	0	0	0	0	0	0	0	0	0	0	0	0	0	0	0	0	0	0	0	0	0	0.37	0	0	0	0	0	0	0	0	0	0	0	0	0	0	0	0
675779986	SIP017_R	SIP017_R	0	0	0	0	0	0	0	0	0	0	0	0	0	0	0	0	0	0	0	0	0	0	0	0	0	0	0	0	0	0	0.37	0	0	0	0	0	0	0	0	0	0	0	0	0	0	0	0
732163357	SMP492_R	SMP492_R	0	0	0	0	0	0	0	0	0	0	0	0	0	0	0	0	0	0	0	0	0	0	0	0	0	0	0	0	0	0	0.37	0	0	0	0	0	0	0	0	0	0	0	0	0	0	0	0
5813011660	aMe24_R	aMe24_R	0	0	0	0	0	0	0	0	0	0	0	0	0	0	0	0	0	0	0	0	0	0	0	0	0	0	0	0	0	0	0.37	0	0	0	0	0	0	0	0	0	0	0	0	0	0	0	0
1037750917	IB009_R	IB009_R	0	0	0	0	0	0	0	0	0	0	0	0	0	0	0	0	0	0	0	0	0	0	0	0	0	0	0	0	0	0	0.37	0	0	0	0	0	0	0	0	0	0	0	0	0	0	0	0
5813076392	PLP187_R	PLP187_R	0	0	0	0	0	0	0	0	0	0	0	0	0	0	0	0	0	0	0	0	0	0	0	0	0	0	0	0	0	0	0	0	0	0	0	0	0	0	0	0	0	0	0	0	0.2	0	0.17
635882644	ATL036_R	ATL036_R	0	0	0	0	0	0	0	0	0	0	0	0	0	0	0	0	0	0	0	0	0	0	0	0	0	0	0	0	0	0	0	0	0	0	0	0	0	0	0	0	0	0	0	0	0	0.19	0.17
356913605	CL179_R	CL179_R	0	0	0	0	0	0	0	0	0	0	0	0	0	0.35	0	0	0	0	0	0	0	0	0	0	0	0	0	0	0	0	0	0	0	0	0	0	0	0	0	0	0	0	0	0	0	0	0
390331214	PLP121_R	PLP121_R	0	0	0	0	0	0	0	0	0	0	0	0	0	0	0	0	0	0	0	0	0	0	0	0	0	0	0	0	0	0	0	0	0	0	0	0.21	0	0	0	0	0	0	0	0	0	0	0
5812981237	SMP240_R	SMP240_R	0	0	0	0	0	0	0	0	0	0	0	0	0	0	0	0	0	0	0	0	0	0	0	0	0	0	0	0	0	0	0	0	0	0	0	0.21	0	0	0	0	0	0	0	0	0	0	0
452401052	SMP257_R	SMP257_R	0	0	0	0	0	0	0	0	0	0	0	0	0	0	0	0	0	0	0	0	0	0	0	0	0	0	0	0	0	0	0	0	0	0	0	0.21	0	0	0	0	0	0	0	0	0	0	0
297925742	SMP480_R	SMP480_R	0	0	0	0	0	0	0	0	0	0	0	0	0	0	0	0	0	0	0	0	0	0	0	0	0	0	0	0	0	0	0	0	0	0	0	0	0	0	0	0	0	0	0	0	0	0	0
5813011868	SMP064_R	SMP064_R	0	0	0	0	0	0	0	0	0	0	0	0	0	0	0	0	0	0	0	0	0	0	0	0	0	0	0	0	0	0	0	0	0	0	0	0	0	0	0	0	0	0	0	0	0	0	0
518670779	MBON33(y2y3)(ADM05)_L	MBON33(y2y3)(ADM05)_L	0	0	0	0	0	0	0	0	0	0	0	0	0	0	0	0	0	0	0	0	0	0	0	0	0	0	0	0	0	0	0	0	0	0	0	0	0	0	0	0	0	0	0	0	0	0	0
389972823	SMP434_R	SMP434_R	0	0	0	0	0	0	0	0	0	0	0	0	0	0	0	0	0	0	0	0	0	0	0	0	0	0	0	0	0	0	0	0	0	0	0	0	0	0	0	0	0	0	0	0	0	0	0
488231898	SMP037_R	SMP037_R	0	0	0	0.46	0	0	0	0	0.26	0	0	0	0	0	0	0	0	0	0	0	0	0	0	0	0	0	0	0	0	0	0	0	0	0	0	0	0	0	0	0	0	0	0	0	0	0	0
975197713	LAL192_R	LAL192_R	0	0	0	0	0	0	0	0	0	0	0	0	0	0	0	0	0	0	0	0	0	0	0	0	0	0	0	0	0	0	0	0	0	0	0	0	0	0	0	0	0	0	0	0	0	0	0
1598011458	LAL134_R	LAL134_R	0	0	0	0	0	0	0	0	0	0	0	0	0	0	0	0	0	0	0	0	0	0	0	0	0	0	0	0	0	0	0	0	0	0	0	0	0	0	0	0	0	0	0	0	0	0	0
1008024276	FB5N_R	FB5N_R	0	0	0	0	0	0	0	0	0	0	0	0	0	0	0	0	0	0	0	0	0	0	0	0	0	0	0	0	0	0	0	0	0	0	0	0	0	0	0	0	0	0	0	0	0	0	0
485430336	aSP-g3B_R	aSP-g3B_R	0	0	0	0	0	0	0	0	0	0	0	0	0	0	0	0	0	0	0	0	0	0	0	0	0	0	0	0	0	0	0	0	0	0	0	0	0	0	0	0	0	0	0	0	0	0	0
421650982	aSP-g3B_R	aSP-g3B_R	0	0	0	0	0	0	0	0	0	0	0	0	0	0	0	0	0	0.78	0	0	0	0	0	0	0	0	0	0	0	0	0	0	0	0	0	0	0	0	0	0	0	0	0	0	0	0	0
765145895	FS3(FQ11)_C6_L	FS3(FQ11)_C6_L	0	0	0	0	0	0	0	0	0	0	0	0	0	0	0	0	0	0	0	0	0	0	0	0	0	0	0	0	0	0	0	0	0	0	0	0	0	0	0	0	0	0	0	0	0	0	0
635541640	(MBDLaxon1)	SEZ29 (MBDLaxon1)	0	0	0	0	0	0	0	0	0	0	0	0	0	0	0	0	0	0	0	0	0	0	0	0	0	0	0	0	0	0	0	0	0	0	0	0	0	0	0	0	0	0	0	0	0	0	0
858906840	LAL115_R	LAL115_R	0	0	0	0	0	0	0	0	0	0	0	0	0	0	0	0	0	0	0	0	0	0	0	0	0	0	0	0	0	0	0	0	0	0	0.2	0	0	0	0	0	0	0	0	0	0	0	0
299298381	SMP408_a_R	SMP408_a_R	0	0	0	0	0	0	0	0	0	0	0	0	0	0	0	0	0	0	0	0	0	0	0	0	0	0	0	0	0	0	0	0	0	0	0	0	0	0	0	0	0	0	0	0	0	0	0
5813020676	SMP182_R	SMP182_R	0	0	0	0	0	0	0	0	0	0	0	0	0	0	0	0	0	0	0	0	0	0	0	0	0	0	0	0	0	0	0	0	0	0.33	0	0	0	0	0	0	0	0	0	0	0	0	0
1039754434	FS1B(FQ9)_C5_L	FS1B(FQ9)_C5_L	0	0	0	0	0	0	0	0	0	0	0	0	0	0	0	0	0	0	0	0	0	0	0	0	0	0	0	0	0	0	0	0	0	0.33	0	0	0	0	0	0	0	0	0	0	0	0	0
827889523	CRE009_R	CRE009_R	0	0	0	0	0	0	0	0	0	0	0	0	0	0	0	0	0	0	0	0	0	0	0	0	0	0	0	0	0	0	0	0	0	0	0	0	0	0	0	0	0	0	0	0	0	0.19	0
5812980520	CRE029_c_R	CRE029_c_R	0	0	0	0	0	0	0	0	0	0	0	0	0	0	0	0	0	0	0	0.31	0	0	0	0	0	0	0	0	0	0	0	0	0	0	0	0	0	0	0	0	0	0	0	0	0	0	0
675187531	SMP141_R	SMP141_R	0	0	0	0	0	0	0	0	0	0	0	0	0	0	0	0	0	0	0	0	0	0	0	0	0	0	0	0	0	0	0	0	0	0	0	0	0	0	0	0	0	0	0	0	0	0	0
1158402729	PS163_R	PS163_R	0	0	0	0	0	0	0	0	0	0	0	0	0	0	0	0	0	0	0	0	0	0	0	0	0	0	0	0	0	0	0	0	0	0	0	0	0	0	0	0	0	0	0	0	0	0	0
829636950	CRE046_R	CRE046_R	0	0	0	0	0	0	0	0	0	0	0	0	0	0	0	0	0	0	0	0	0	0	0	0	0	0	0	0	0	0	0	0	0	0	0	0	0	0	0	0	0	0	0	0	0	0	0
5813075692	SMP390_R	SMP390_R	0	0	0	0	0	0	0	0	0	0	0	0	0	0	0	0	0	0	0	0	0	0	0	0	0	0	0	0	0	0	0	0	0	0	0	0	0	0	0	0	0	0	0	0	0	0	0
850181951	FS1B(FQ9)_C4_L	FS1B(FQ9)_C4_L	0	0	0	0	0	0	0	0	0	0	0	0	0	0	0	0	0	0	0	0	0	0	0	0	0	0	0	0	0	0	0	0	0	0	0	0	0	0.32	0	0	0	0	0	0	0	0	0
457196444	MBON18(a2sc)(PDL05)_L	MBON18(a2sc)(PDL05)_L	0	0	0	0	0	0	0	0	0	0	0	0	0	0	0	0	0	0	0	0	0	0	0	0	0	0	0	0	0	0	0	0	0	0	0	0	0	0.32	0	0	0	0	0	0	0	0	0
360764170	SMP125_R	SMP125_R	0	0	0	0	0	0	0	0	0	0	0	0	0	0	0	0	0	0	0	0	0	0	0	0	0	0	0	0	0	0	0	0	0	0	0	0	0	0	0	0	0	0.32	0	0	0	0	0
1131826900	FB4O_L	FB4O_L	0	0	0	0	0	0	0	0	0	0	0	0	0	0	0	0	0	0	0	0	0	0	0	0	0	0	0	0	0	0	0	0	0	0	0	0	0	0	0	0	0	0	0	0	0	0	0
514842241	SMP253_R	SMP253_R	0	0	0	0	0	0	0	0	0	0	0	0	0	0	0	0	0	0	0	0	0	0	0	0	0	0	0	0	0	0	0	0	0	0	0	0	0	0	0	0	0	0	0	0	0	0	0
361355033	SMP259_R	SMP259_R	0	0	0	0	0	0	0	0	0	0	0	0	0	0	0	0	0	0	0	0	0	0	0	0	0	0	0	0	0	0	0	0	0	0	0	0	0	0	0	0	0	0	0	0.31	0	0	0
421957539	LHAD1b5_R	LHAD1b5_R	0	0	0	0	0	0	0	0	0	0	0	0	0	0	0	0	0	0	0	0	0	0	0	0	0	0	0	0	0	0	0	0	0	0	0	0	0	0	0	0	0	0	0	0.31	0	0	0
479637825	SMP320_R	SMP320_R	0	0	0	0	0	0	0	0	0	0	0	0	0	0	0	0	0	0	0	0	0	0	0	0	0	0	0	0	0	0	0	0	0	0	0	0	0	0	0	0	0	0	0	0.31	0	0	0
580300616	SMP150_R	SMP150_R	0	0	0	0	0	0	0	0	0	0	0	0	0	0	0	0	0	0	0	0	0	0	0	0	0	0	0	0	0	0	0	0	0	0	0	0	0	0	0	0	0	0	0	0.31	0	0	0
5813022976	CL265(PVL06)_L	CL265(PVL06)_L	0	0	0	0	0	0	0	0	0	0	0	0	0	0	0	0	0	0	0	0	0	0	0	0	0	0	0	0	0	0	0	0	0	0	0	0	0	0	0	0	0	0	0	0.31	0	0	0
705471952	SIP022_R	SIP022_R	0	0	0	0	0	0	0	0	0	0	0	0	0	0	0	0	0	0	0	0	0	0	0	0	0	0	0	0	0	0	0	0	0	0	0	0	0	0	0	0	0	0	0	0.31	0	0	0
1142002856	mAL1(AVM15)_R	mAL1(AVM15)_R	0	0	0	0	0	0	0	0	0	0	0	0	0	0	0	0	0	0	0	0	0	0	0	0	0	0	0	0	0	0	0	0	0	0	0	0	0	0	0	0	0	0	0	0	0	0	0
1485786914	mAL1(AVM15)_R	mAL1(AVM15)_R	0	0	0	0	0	0	0	0	0	0	0	0	0	0	0	0	0	0	0	0	0	0	0	0	0	0	0	0	0	0	0	0	0	0	0	0	0	0	0	0	0	0	0	0	0	0	0
424793122	SMP504_R	SMP504_R	0	0	0	0.69	0	0	0	0	0	0	0	0	0	0	0	0	0	0	0	0	0	0	0	0	0	0	0	0	0	0	0	0	0	0	0	0	0	0	0	0	0	0	0	0	0	0	0
1070439674	PFR_b(PB11b)_L3_C4	PFR_b(PB11b)_L3_C4	0	0	0	0	0	0	0	0	0	0	0	0	0	0	0	0	0	0	0	0	0	0	0	0	0	0	0	0	0	0	0	0	0	0	0	0	0	0	0	0	0	0	0	0	0	0	0
892385258	CRE043_a_R	CRE043_a_R	0	0	0	0	0	0	0	0	0	0	0	0	0	0	0	0	0	0	0	0	0	0	0	0	0	0	0	0	0	0	0	0	0	0	0	0	0	0	0	0	0	0	0	0	0	0	0
388565572	SLP284_R	SLP284_R	0	0	0	0	0	0	0	0	0	0	0	0	0	0	0	0	0	0	0	0	0	0	0	0.29	0	0	0	0	0	0	0	0	0	0	0	0	0	0	0	0	0	0	0	0	0	0	0
453108601	SMP035_R	SMP035_R	0	0	0	0	0	0	0	0	0	0	0	0	0	0	0	0	0	0	0	0	0	0	0	0.29	0	0	0	0	0	0	0	0	0	0	0	0	0	0	0	0	0	0	0	0	0	0	0
483017681	LHAD1b2_b_R	LHAD1b2_b_R	0	0.17	0	0	0	0	0	0	0	0	0	0	0	0.35	0	0	0	0	0	0	0	0	0	0.29	0	0	0	0	0	0	0	0	0	0	0	0	0	0	0	0	0	0	0	0	0	0	0
578284233	SMP583_R	SMP583_R	0	0	0	0	0	0	0	0	0	0	0	0	0	0	0	0	0	0	0	0	0	0	0	0.29	0	0	0	0	0	0	0	0	0	0	0	0	0	0	0	0	0	0	0	0	0	0	0
577244511	SMP044_R	SMP044_R	0	0	0	0	0	0	0	0	0	0	0	0	0	0	0	0	0	0	0	0	0	0	0	0.29	0	0	0	0	0	0	0	0	0	0	0	0	0	0	0	0	0	0	0	0	0	0	0
672598344	(MBDLaxon1)	SEZ22 (MBDLaxon1)	0	0	0	0	0	0	0	0	0	0	0	0	0	0	0	0	0	0	0	0	0	0	0	0.29	0	0	0	0	0	0	0	0	0	0	0	0	0	0	0	0	0	0	0	0	0	0	0
5812980326	LHPD5e1_R	LHPD5e1_R	0	0	0	0	0	0	0	0	0	0	0	0	0	0	0	0	0	0.78	0	0	0	0	0	0.29	0	0	0	0	0	0	0	0	0	0	0	0	0	0	0	0	0	0	0	0	0	0	0
1326264840	LNO3(LAL-NO2bilateral)_R	LNO3(LAL-NO2bilateral)_R	0	0	0	0	0	0	0	0	0	0	0	0	0	0	0	0	0.8	0	0	0	0	0	0	0.29	0	0	0	0	0	0	0	0	0	0	0	0	0	0	0	0	0	0	0	0	0	0	0
518598175	SLP329_R	SLP329_R	0	0	0	0	0	0.3	0	0.22	0.26	0	0	0	0	0	0	0.79	0.4	0.78	0	0	0	0	0	0	0	0.29	0	0	0	0	0	0	0	0	0	0	0	0	0	0	0	0	0	0	0	0	0
5812980142	SMP508_R	SMP508_R	0	0	0	0	0	0	0	0	0	0	0	0	0	0	0	0	0	0	0	0	0	0	0	0	0	0.29	0	0	0	0	0	0	0	0	0	0	0	0	0	0	0	0	0	0	0	0	0
698742094	SMP160_R	SMP160_R	0	0	0	0	0	0	0	0	0	0	0	0	0	0	0	0	0	0	0	0	0	0	0	0	0	0.29	0	0	0	0	0	0	0	0	0	0	0	0	0	0	0	0	0	0	0	0	0
5813065300	LAL136_a_R	LAL136_a_R	0	0	0	0	0	0	0	0	0	0	0	0	0	0	0	0	0	0	0	0	0	0	0	0	0	0	0	0	0	0	0	0	0	0	0	0	0	0	0	0	0	0	0	0	0	0	0
265124786	SLP075_R	SLP075_R	0	0	0	0	0	0	0	0	0	0	0	0	0	0	0	0	0	0	0	0	0	0	0	0	0	0	0	0	0	0	0	0	0	0	0	0	0	0	0	0	0	0	0	0	0	0	0
958197533	LAL042_R	LAL042_R	0	0	0	0	0	0	0	0	0	0	0	0	0	0	0	0	0	0	0	0	0	0	0	0	0	0	0	0	0	0	0	0	0	0	0	0	0	0	0	0	0	0	0	0	0	0	0
548993536	SMP473_R	SMP473_R	0	0	0	0	0	0	0	0	0	0	0	0	0	0	0	0	0	0	0	0	0	0	0	0	0	0	0	0.28	0	0	0	0	0	0	0	0	0	0	0	0	0	0	0	0	0	0	0
1330008281	LAL191(PVM09)_L	LAL191(PVM09)_L	0	0	0	0	0	0	0	0	0	0	0	0	0	0	0	0	0	0	0	0	0	0	0	0	0	0	0	0	0	0	0	0	0	0	0	0	0	0	0	0	0	0	0	0	0	0	0
5812989861	FC1C(FQ6)_C2_L	FC1C(FQ6)_C2_L	0	0	0	0	0	0	0	0	0	0	0	0	0	0	0	0	0	0	0	0	0	0	0	0	0	0	0	0	0	0	0	0	0	0	0	0	0	0	0	0.27	0	0	0	0	0	0	0
952166828	FB5K_L	FB5K_L	0	0	0	0	0	0	0	0	0	0	0	0	0	0	0	0	0	0	0	0	0	0	0	0	0	0	0	0	0	0	0	0	0	0	0	0	0	0	0	0.27	0	0	0	0	0	0	0
296199021	SMP361_R	SMP361_R	0	0	0	0	0	0	0.46	0	0	0	0	0	0	0.35	0	0	0	0	0	0	0	0	0	0	0.26	0	0	0	0	0	0	0	0	0	0	0	0	0	0	0	0	0	0	0	0	0	0
356818551	LPN_R	LPN_R	0	0	0	0	0	0	0	0	0	0	0	0	0	0	0	0	0	0	0	0	0	0	0	0	0.26	0	0	0	0	0	0	0	0	0	0	0	0	0	0	0	0	0	0	0	0	0	0
544831533	CL017_R	CL017_R	0	0	0	0	0	0	0	0	0	0	0	0	0	0	0	0	0	0	0	0	0	0	0	0	0.26	0	0	0	0	0	0	0	0	0	0	0	0	0	0	0	0	0	0	0	0	0	0
639958133	LHPV5g1_b_R	LHPV5g1_b_R	0	0	0	0	0	0	0	0	0	0	0	0	0	0	0	0	0	0	0	0	0	0	0	0	0.26	0	0	0	0	0	0	0	0	0	0	0	0	0	0	0	0	0	0	0	0	0	0
1041075688	FS3(FQ10)_C3_L	FS3(FQ10)_C3_L	0	0	0	0	0	0	0	0	0	0	0	0	0	0	0	0	0	0	0	0	0	0	0	0	0.26	0	0	0	0	0	0	0	0	0	0	0	0	0	0	0	0	0	0	0	0	0	0
673509195	MBON01(y5B'2a)_L	MBON01(y5B'2a)_L	0	0	0	0	0	0.3	0	0	0.26	0	0	0	0	0	0	0	0.4	0	0	0	0	0	0	0	0.26	0	0	0	0	0	0	0	0	0	0	0	0	0	0	0	0	0	0	0	0	0	0
550081497	MBON24(B2y5)(PDL05)_L	MBON24(B2y5)(PDL05)_L	0	0	0	0	0	0	0	0	0	0	0	0	0	0	0	0	0	0	0	0	0	0	0	0	0	0	0.26	0	0	0	0	0	0	0	0	0	0	0	0	0	0	0	0	0	0	0	0
328952123	SMP235_R	SMP235_R	0	0	0	0	0	0	0	0	0	0	0	0	0	0	0	0	0	0	0	0	0	0	0	0	0	0	0.26	0	0	0	0	0	0	0	0	0	0	0	0	0	0	0	0	0	0	0	0
912951014	MBON26(B'2d)(PDM28)_L	MBON26(B'2d)(PDM28)_L	0	0	0	0	0	0	0	0	0	0	0	0	0	0	0	0	0	0	0	0	0	0	0	0	0	0	0	0	0	0	0	0	0	0	0	0	0	0	0	0	0.13	0	0	0	0	0	0
520285559	SMP100_R	SMP100_R	0	0	0	0	0	0	0	0	0	0	0	0	0	0	0.35	0	0	0	0	0	0	0	0	0	0	0	0	0	0	0	0	0	0	0	0	0	0	0	0	0	0	0	0	0	0	0	0
5813046951	pC1a_R	pC1a_R	0	0	0	0	0	0	0	0	0	0	0	0	0	0	0	0	0	0	0	0	0	0	0	0	0	0	0	0	0	0	0	0	0	0	0	0	0	0	0	0	0	0	0	0	0	0	0
550426732	CRE107(SCB016)_L	CRE107(SCB016)_L	0	0	0	0	0	0	0	0	0	0	0	0	0	0	0	0	0	0	0	0	0	0	0	0	0	0	0	0	0	0	0	0	0	0	0	0	0	0	0	0	0	0	0	0	0	0	0
1072874511	FS3(FQ10)_C8_R	FS3(FQ10)_C8_R	0	0	0	0	0	0	0	0	0	0	0	0	0	0	0	0	0	0	0	0	0	0	0	0	0	0	0	0	0	0.25	0	0	0	0	0	0	0	0	0	0	0	0	0	0	0	0	0
449218986	ATL004_R	ATL004_R	0	0	0	0	0	0	0	0	0	0	0	0	0	0	0	0	0	0	0	0	0	0	0	0	0	0	0	0	0	0.25	0	0	0	0	0	0	0	0	0	0	0	0	0	0	0	0	0
612742224	CRE035_L	CRE035_L	0	0	0	0	0	0	0	0	0	0	0.33	0	0	0	0	0	0	0	0	0	0	0	0	0	0	0	0	0	0	0	0	0	0	0	0	0	0	0	0	0	0	0	0	0	0	0	0
609587618	LHAV6d1_R	LHAV6d1_R	0	0	0	0	0	0	0	0	0	0	0	0	0	0	0	0	0	0	0	0	0	0	0	0	0	0	0	0	0	0	0	0	0	0	0	0	0	0	0	0	0	0	0	0	0	0	0
5813020751	SIP060_R	SIP060_R	0	0	0	0	0	0	0	0	0	0	0	0	0	0	0	0	0	0	0	0	0	0	0	0	0	0	0	0	0	0	0	0	0	0	0	0	0	0	0	0	0	0	0	0	0	0	0
699652692	ATL041_R	ATL041_R	0	0	0	0	0	0	0	0	0	0	0	0	0	0	0	0	0	0	0	0	0	0	0	0	0	0	0	0	0	0	0	0	0	0	0	0	0	0	0	0	0	0	0	0	0	0	0
328861282	LHCENT1_R	LHCENT1_R	0	0	0	0	0	0	0	0	0	0	0	0	0	0	0	0	0	0	0	0	0	0	0	0	0	0	0	0	0.23	0	0	0	0	0	0	0	0	0	0	0	0	0	0	0	0	0	0
360677632	SMP251_R	SMP251_R	0	0	0	0	0	0	0	0	0	0	0	0	0	0	0	0	0	0	0	0	0	0	0	0	0	0	0	0	0.23	0	0	0	0	0	0	0	0	0	0	0	0	0	0	0	0	0	0
5813041304	LAL003_R	LAL003_R	0	0	0	0	0	0	0	0	0	0	0	0	0	0	0	0	0	0	0	0	0	0	0	0	0	0	0	0	0.23	0	0	0	0	0	0	0	0	0	0	0	0	0	0	0	0	0	0
456152258	SIP044_R	SIP044_R	0	0	0	0	0	0	0	0	0	0	0	0	0	0	0	0	0	0	0	0	0	0	0	0	0	0	0	0	0.23	0	0	0	0	0	0	0	0	0	0	0	0	0	0	0	0	0	0
1044805646	FS1B(FQ9)_C8_L	FS1B(FQ9)_C8_L	0	0	0	0	0	0	0	0	0	0	0	0	0	0	0	0	0	0	0	0	0	0	0	0	0	0	0	0	0	0	0	0	0	0	0	0	0	0	0	0	0	0	0	0	0	0	0
5813055999	FC2A(FQ7)_C2_L	FC2A(FQ7)_C2_L	0	0	0	0	0	0	0	0	0	0	0	0	0	0	0	0	0	0	0	0	0	0	0	0	0	0	0	0	0	0	0	0	0	0	0	0	0	0	0	0	0	0	0.22	0	0	0	0
454787848	CRE082_R	CRE082_R	0	0	0	0	0	0	0	0	0	0	0	0	0	0	0	0	0	0	0	0	0	0	0	0	0	0	0	0	0	0	0	0	0	0	0	0	0	0	0	0	0	0	0.22	0	0	0	0
5812983281	SMP475(PDM13)_L	SMP475(PDM13)_L	0	0	0	0	0	0	0	0	0	0	0	0	0	0	0	0	0	0	0	0	0	0	0	0	0	0	0	0	0	0	0	0	0	0	0	0	0	0	0	0	0	0	0	0	0	0	0
574732075	SMP580_R	SMP580_R	0	0	0	0	0	0	0	0	0	0	0	0	0	0	0	0	0	0	0	0	0	0	0	0	0	0	0	0	0	0	0	0	0	0	0	0	0	0	0	0	0	0	0	0	0	0	0
299290105	SMP291_R	SMP291_R	0	0	0	0	0	0.3	0	0	0	0	0	1.96	0	0	0	0	0	0	0	0	0	0	0	0	0	0	0	0	0	0	0	0	0	0	0	0.21	0	0	0	0	0	0	0	0	0	0	0
608278754	SMP246_R	SMP246_R	0	0	0	0	0	0	0	0	0	0	0	0	0	0	0	0	0	0	0	0	0	0	0	0	0	0	0	0	0	0	0	0	0	0	0	0.21	0	0	0	0	0	0	0	0	0	0	0
5813020812	SLP435_R	SLP435_R	0	0	0	0	0	0	0	0	0	0	0	0	0	0	0	0	0	0	0	0	0	0	0	0	0	0	0	0	0	0	0	0	0	0	0	0.21	0	0	0	0	0	0	0	0	0	0	0
5813089157	SMP154_R	SMP154_R	0.2	0	0	0.46	0	0	0	0	0	0	0	0	0.34	0	0	0	0	0	0	0.62	0	0	0	0	0	0	0	0	0	0	0	0	0	0	0	0.21	0	0	0	0	0	0	0	0	0	0	0
5813083733	SIP026_R	SIP026_R	0	0	0	0	0	0	0	0	0	0	0	0	0	0	0	0	0	0	0	0	0	0	0	0	0	0	0	0	0	0	0	0	0	0	0	0.21	0	0	0	0	0	0	0	0	0	0	0
1043117106	NPFP1_R	NPFP1_R	0	0	0	0	0	0	0	0	0	0	0	0	0	0	0	0	0	0	0	0	0	0	0	0	0	0	0	0	0	0	0	0	0	0	0	0	0	0	0.21	0	0	0	0	0	0	0	0
298599672	SMP088_R	SMP088_R	0	0	0	0	0	0	0	0	0	0	0	0	0	0	0	0	0	0	0	0	0	0	0	0	0	0	0	0	0	0	0	0	0	0	0.2	0	0	0	0	0	0	0	0	0	0	0	0
266187383	SMP347_R	SMP347_R	0	0	0	0	0	0	0	0	0	0	0	0	0	0	0	0	0	0	0	0	0	0	0	0	0	0	0	0	0	0	0	0	0	0	0.2	0	0	0	0	0	0	0	0	0	0	0	0
420723066	SMP036_R	SMP036_R	0	0	0	0	0	0	0	0	0	0	0	0	0	0	0	0	0	0	0	0	0	0	0	0	0	0	0	0	0	0	0	0	0	0	0.2	0	0	0	0	0	0	0	0	0	0	0	0
487217638	SMP099_R	SMP099_R	0	0	0	0	0	0	0	0	0	0	0	0	0	0	0	0	0	0	0	0	0	0	0	0	0	0	0	0	0	0	0	0	0	0	0.2	0	0	0	0	0	0	0	0	0	0	0	0
518920893	SMP105_b_R	SMP105_b_R	0	0	0	0	0	0	0	0	0	0	0	0	0	0	0	0	0	0	0	0	0	0	0	0	0	0	0	0	0	0	0	0	0	0	0.2	0	0	0	0	0	0	0	0	0	0	0	0
5813020785	SLP439_R	SLP439_R	0	0	0	0.23	0	0	0	0	0	0	0	0	0	0	0	0	0	0.39	0	0	0	0	0	0	0	0	0	0	0	0	0	0	0	0	0.2	0	0	0	0	0	0	0	0	0	0	0	0
578556621	SIP035_R	SIP035_R	0	0	0	0	0	0	0	0	0	0	0	0	0	0	0	0	0	0	0	0	0	0	0	0	0	0	0	0	0	0	0	0	0	0	0.2	0	0	0	0	0	0	0	0	0	0	0	0
360255138	LHAV3m1_R	LHAV3m1_R	0	0	0	0	0	0	0	0	0	0	0	0	0	0	0	0	0	0	0	0	0	0	0	0	0	0	0	0	0	0	0	0	0	0	0	0	0	0	0	0	0	0	0	0	0.2	0	0
644148539	CRE039_R	CRE039_R	0	0	0	0	0	0.3	0	0	0	0	0	0	0	0	0	0	0	0	0	0	0	0	0	0	0	0	0	0	0	0	0	0	0	0	0	0	0	0	0	0	0	0	0	0	0.2	0	0
887230673	CRE016_R	CRE016_R	0	0	0	0	0	0	0	0	0	0	0	0	0	0	0	0	0	0	0	0	0	0	0	0	0	0	0	0	0	0	0	0	0	0	0	0	0	0	0	0	0	0	0	0	0.2	0	0
1135941581	FC2A(FQ7)_C7_L	FC2A(FQ7)_C7_L	0	0	0	0	0	0	0	0	0	0	0	0	0	0	0	0	0	0	0	0	0	0	0	0	0	0	0	0	0	0	0	0	0	0	0	0	0	0	0	0	0	0	0	0	0.2	0	0
1132168616	FB4Q_b_R	FB4Q_b_R	0	0	0	0	0	0	0	0	0	0	0	0	0	0	0	0	0	0	0	0	0	0	0	0	0	0	0	0	0	0	0	0	0	0	0	0	0	0	0	0	0	0	0	0	0.2	0	0
329978745	SMP196_R	SMP196_R	0	0	0	0	0	0	0	0	0	0	0	0	0	0	0	0	0	0	0	0	0	0	0	0	0	0	0	0	0	0	0	0	0	0	0	0	0	0	0	0	0	0	0	0	0	0	0
578621125	SMP470_R	SMP470_R	0	0	0	0	0	0	0	0	0	0	0	0	0	0	0	0	0	0	0	0	0	0	0	0	0	0	0	0	0	0	0	0	0	0	0	0	0	0	0	0	0	0	0	0	0	0	0
767903933	SMP273_R	SMP273_R	0	0	0	0	0	0	0	0	0	0	0	0	0	0	0	0	0	0	0	0	0	0	0	0	0	0	0	0	0	0	0	0	0	0	0	0	0	0	0	0	0	0	0	0	0	0	0
770952011	CRE038_L	CRE038_L	0	0	0.56	0	0	0	0	0	0	0	0	0	0	0	0	0	0	0	0	0	0	0	0	0	0	0	0	0	0	0	0	0	0	0	0	0	0	0	0	0	0	0	0	0	0	0	0
447872055	PLP246(SCB028)_R	PLP246(SCB028)_R	0	0	0	0	0	0	0	0	0	0	0	0	0	0	0	0	0	0	0	0	0	0	0	0	0	0	0	0	0	0	0	0	0	0	0	0	0	0	0	0	0	0	0	0	0	0	0
940791032	FC1C(FQ6)_C4_R	FC1C(FQ6)_C4_R	0	0	0	0	0	0	0	0	0	0	0	0	0	0	0	0	0	0	0	0	0	0	0	0	0	0	0	0	0	0	0	0	0	0	0	0	0	0	0	0	0	0	0	0	0	0	0
1014802430	LAL175_R	LAL175_R	0	0	0	0	0	0	0	0	0	0	0	0	0	0	0	0	0	0	0	0	0	0	0	0	0	0	0	0	0	0	0	0	0	0	0	0	0	0	0	0	0	0	0	0	0	0	0
1132168736	FC2A(FQ7)_C4_L	FC2A(FQ7)_C4_L	0	0	0	0	0	0	0	0	0	0	0	0	0	0	0	0	0	0	0	0	0	0	0	0	0	0	0	0	0	0	0	0	0	0	0	0	0	0	0	0	0	0	0	0	0	0	0
1129772186	FC1C(FQ6)_C7_R	FC1C(FQ6)_C7_R	0	0	0	0	0	0	0	0	0	0	0	0	0	0	0	0	0	0	0	0	0	0	0	0	0	0	0	0	0	0	0	0	0	0	0	0	0	0	0	0	0	0	0	0	0	0	0
1311487571	FC1C(FQ6)_C1_R	FC1C(FQ6)_C1_R	0	0	0	0	0	0	0	0	0	0	0	0	0	0	0	0	0	0	0	0	0	0	0	0	0	0	0	0	0	0	0	0	0	0	0	0	0	0	0	0	0	0	0	0	0	0	0
5813015594	LAL150_R	LAL150_R	0	0	0	0	0	0	0	0	0	0	0	0	0	0	0	0	0	0	0	0	0	0	0	0	0	0	0	0	0	0	0	0	0	0	0	0	0	0	0	0	0	0	0	0	0	0	0
1570111396	FC2B(FQ7)_C9_L	FC2B(FQ7)_C9_L	0	0	0	0	0	0	0	0	0	0	0	0	0	0	0	0	0	0	0	0	0	0	0	0	0	0	0	0	0	0	0	0	0	0	0	0	0	0	0	0	0	0	0	0	0	0	0
391610069	SMP420_R	SMP420_R	0	0	0	0	0	0.3	0	0	0	0	0	0	0	0	0	0	0	0	0	0	0	0	0	0	0	0	0	0	0	0	0.19	0	0	0	0	0	0	0	0	0	0	0	0	0	0	0	0
576566621	SMP472_R	SMP472_R	0	0	0	0	0	0	0	0	0	0	0	0	0	0	0	0	0	0	0	0	0	0	0	0	0	0	0	0	0	0	0.19	0	0	0	0	0	0	0	0	0	0	0	0	0	0	0	0
576082257	SMP314_R	SMP314_R	0	0	0	0	0	0.3	0	0	0.26	0	0	0	0	0	0	0	0	0	0	0	0	0	0	0	0	0	0	0	0	0	0.19	0	0	0	0	0	0	0	0	0	0	0	0	0	0	0	0
602368546	SMP204_R	SMP204_R	0	0	0	0	0	0	0	0	0	0	0	0	0	0	0	0	0	0	0	0	0	0	0	0	0	0	0	0	0	0	0.19	0	0	0	0	0	0	0	0	0	0	0	0	0	0	0	0
609993550	SMP092_R	SMP092_R	0	0	0	0	0	0	0	0	0	0	0	0	0	0	0	0	0	0	0	0	0	0	0	0	0	0	0	0	0	0	0.19	0	0	0	0	0	0	0	0	0	0	0	0	0	0	0	0
636594376	SMP200_R	SMP200_R	0	0	0	0	0	0	0	0	0	0	0	0	0	0	0	0	0	0	0	0	0	0	0	0	0	0	0	0	0	0	0.19	0	0	0	0	0	0	0	0	0	0	0	0	0	0	0	0
637475264	SLP356_R	SLP356_R	0	0	0	0	0	0	0	0	0	0	0	0	0	0	0	0	0	0	0	0	0	0	0	0	0	0	0	0	0	0	0.19	0	0	0	0	0	0	0	0	0	0	0	0	0	0	0	0
642694410	SMP476_R	SMP476_R	0	0	0	0.46	0	0	0	0	0	0	0	0	0	0	0	0	0	0	0	0	0	0	0	0	0	0	0	0	0	0	0.19	0	0	0	0	0	0	0	0	0	0	0	0	0	0	0	0
675835107	PS002_R	PS002_R	0	0	0	0	0	0	0	0	0	0	0	0	0	0	0	0	0	0	0	0	0	0	0	0	0	0	0	0	0	0	0.19	0	0	0	0	0	0	0	0	0	0	0	0	0	0	0	0
701371011	SMP370_R	SMP370_R	0	0	0	0	0	0	0	0	0	0	0	0	0	0	0	0	0	0	0	0	0	0	0	0	0	0	0	0	0	0	0.19	0	0	0	0	0	0	0	0	0	0	0	0	0	0	0	0
702760942	CL157_R	CL157_R	0	0	0	0	0	0	0	0	0.53	0	0	0	0	0	0	0	0	0	0	0	0	0	0	0	0	0	0	0	0	0	0.19	0	0	0	0	0	0	0	0	0	0	0	0	0	0	0	0
790741191	SMP327_R	SMP327_R	0	0	0	0	0	0	0	0	0	0	0	0	0	0	0	0	0	0	0	0	0	0	0	0	0	0	0	0	0	0	0.19	0	0	0	0	0	0	0	0	0	0	0	0	0	0	0	0
822380754	SMP414_R	SMP414_R	0	0	0	0	0	0	0	0	0	0	0	0	0	0	0	0	0	0	0	0	0	0	0	0	0	0	0	0	0	0	0.19	0	0	0	0	0	0	0	0	0	0	0	0	0	0	0	0
1191315642	IB013_R	IB013_R	0	0	0	0	0	0	0	0	0	0	0	0	0	0	0	0	0	0	0	0	0	0	0	0	0	0	0	0	0	0	0.19	0	0	0	0	0	0	0	0	0	0	0	0	0	0	0	0
831291329	SMP477_R	SMP477_R	0	0	0	0	0	0	0	0	0	0	0	0	0	0	0	0	0	0	0	0	0	0	0	0	0	0	0	0	0	0	0.19	0	0	0	0	0	0	0	0	0	0	0	0	0	0	0	0
297912117	SMP203_R	SMP203_R	0	0	0	0	0	0	0	0	0	0	0	0	0	0	0	0	0	0	0	0	0	0	0	0	0	0	0	0	0	0	0	0	0	0	0	0	0	0	0	0	0	0	0	0	0	0	0
327587644	SMP162_R	SMP162_R	0	0	0	0	0	0	0	0	0	0	0	0	0.34	0	0	0	0	0	0	0	0	0	0	0	0	0	0	0	0	0	0	0	0	0	0	0	0	0	0	0	0	0	0	0	0	0	0
454481372	CL165_R	CL165_R	0	0	0	0	0	0	0	0	0	0	0	0	0	0	0	0	0	0	0	0	0	0	0	0	0	0	0	0	0	0	0	0	0	0	0	0	0	0	0	0	0	0	0	0	0	0	0
484890037	SMP162(AVL23)_L	SMP162(AVL23)_L	0	0	0	0	0	0	0	0	0	0	0	0	0	0	0	0	0	0	0	0	0	0	0	0	0	0	0	0	0	0	0	0	0	0	0	0	0	0	0	0	0	0	0	0	0	0	0
608301148	SMP065_R	SMP065_R	0	0	0	0	0	0	0	0	0	0	0	0	0	0	0	0	0	0	0	0	0	0	0	0	0	0	0	0	0	0	0	0	0	0	0	0	0	0	0	0	0	0	0	0	0	0	0
635895000	SMP271_R	SMP271_R	0	0	0	0	0	0	0	0	0	0	0	0	0	0	0	0	0	0	0	0	0	0	0	0	0	0	0	0	0	0	0	0	0	0	0	0	0	0	0	0	0	0	0	0	0	0	0
5813019681	SMP078(ADM04)_L	SMP078(ADM04)_L	0	0	0	0	0	0	0	0	0	0	0	0	0	0	0	0	0	0	0	0	0	0	0	0	0	0	0	0	0	0	0	0	0	0	0	0	0	0	0	0	0	0	0	0	0	0	0
5813020803	SMP186(PDL05)_L	SMP186(PDL05)_L	0	0	0	0	0	0	0	0	0	0	0	0	0	0	0	0	0	0	0	0	0	0	0	0	0	0	0	0	0	0	0	0	0	0	0	0	0	0	0	0	0	0	0	0	0	0	0
5813047763	FB5AB_R	FB5AB_R	0	0	0	0	0	0	0	0	0	0	0	0	0	0	0	0	0	0	0	0	0	0	0	0	0	0	0	0	0	0	0	0	0	0	0	0	0	0	0	0	0	0	0	0	0	0	0
5901200903	SMP101_R	SMP101_R	0	0.17	0	0	0	0	0	0	0	0	0	0	0	0	0	0	0	0	0	0	0	0	0	0	0	0	0	0	0	0	0	0	0	0	0	0	0	0	0	0	0	0	0	0	0	0	0
5813087891	SMP544_R	SMP544_R	0	0	0	0	0	0	0	0	0	0	0	0	1.35	0	0	0	0	0	0	0	0	0	0	0	0	0	0	0	0	0	0	0	0	0	0	0	0	0	0	0	0	0	0	0	0	0	0
297917459	SLP388(PDM07)_L	SLP388(PDM07)_L	0	0	0	0	0	0	0	0	0	0	0	0	0	0	0	0	0	0	0	0	0	0	0	0	0	0	0	0	0	0	0	0	0.19	0	0	0	0	0	0	0	0	0	0	0	0	0	0
294792344	SMP166_R	SMP166_R	0	0	0	0	0	0	0	0	0	0	0	0	0	0	0	0	0	0	0	0	0	0	0	0	0	0	0	0	0	0	0	0	0.19	0	0	0	0	0	0	0	0	0	0	0	0	0	0
451054039	(MBDLaxon2)	SEZ6.2 (MBDLaxon2)	0.2	0	0	0	0	0	0	0	0	0	0	0	0	0	0	0	0	0	0	0	0	0	0	0	0	0	0	0	0	0	0	0	0.19	0	0	0	0	0	0	0	0	0	0	0	0	0	0
482421242	SMP264_R	SMP264_R	0	0	0	0	0	0	0	0	0	0	0	0	0	0	0	0	0	0	0	0	0	0	0	0	0	0	0	0	0	0	0	0	0.19	0	0	0	0	0	0	0	0	0	0	0	0	0	0
703430259	ATL010_R	ATL010_R	0	0	0	0	0	0	0	0	0	0	0	0	0	0	0	0	0	0	0	0	0	0	0	0	0	0	0	0	0	0	0	0	0.19	0	0	0	0	0	0	0	0	0	0	0	0	0	0
792692885	SLP457(SCB013)_R	SLP457(SCB013)_R	0	0	0	0	0	0	0	0	0	0	0	0	0	0	0	0	0	0	0	0	0	0	0	0	0	0	0	0	0	0	0	0	0.19	0	0	0	0	0	0	0	0	0	0	0	0	0	0
977339225	FC2B(FQ7)_C4_L	FC2B(FQ7)_C4_L	0	0	0	0	0	0	0	0	0	0	0	0	0	0	0	0	0	0	0	0	0	0	0	0	0	0	0	0	0	0	0	0	0.19	0	0	0	0	0	0	0	0	0	0	0	0	0	0
5812983240	SMP312_R	SMP312_R	0	0	0	0	0	0.3	0	0	0	0	0	0	0	0	0	0	0	0	0	0	0	0	0	0	0	0	0	0	0	0	0	0	0.19	0	0	0	0	0	0	0	0	0	0	0	0	0	0
1229654578	FS3(FQ10)_C1_R	FS3(FQ10)_C1_R	0	0	0	0	0	0	0	0	0	0	0	0	0	0	0	0	0	0	0	0	0	0	0	0	0	0	0	0	0	0	0	0	0.19	0	0	0	0	0	0	0	0	0	0	0	0	0	0
391021712	SIP047_R	SIP047_R	0	0	0	0	0	0	0	0	0	0	0	0	0	0	0	0	0	0	0	0	0	0	0	0	0	0	0	0	0	0	0	0	0	0	0	0	0.19	0	0	0	0	0	0	0	0	0	0
420586101	SMP249_R	SMP249_R	0	0	0	0	0	0	0	0	0	0	0	0	0	0	0	0	0	0	0	0	0	0	0	0	0	0	0	0	0	0	0	0	0	0	0	0	0.19	0	0	0	0	0	0	0	0	0	0
455820184	SMP355_R	SMP355_R	0	0	0	0	0	0	0	0	0	0	0	0	0	0	0	0	0	0	0	0	0	0	0	0	0	0	0	0	0	0	0	0	0	0	0	0	0.19	0	0	0	0	0	0	0	0	0	0
481406868	SMP404_R	SMP404_R	0	0	0	0	0	0	0	0	0	0	0	0	0	0	0	0	0	0	0	0	0	0	0	0	0	0	0	0	0	0	0	0	0	0	0	0	0.19	0	0	0	0	0	0	0	0	0	0
543412198	LHAD1b1_a_R	LHAD1b1_a_R	0	0	0	0	0	0	0	0	0	0	0	0	0	0	0	0	0	0	0	0	0	0	0	0	0	0	0	0	0	0	0	0	0	0	0	0	0.19	0	0	0	0	0	0	0	0	0	0
551302781	SMP104_R	SMP104_R	0	0	0	0	0	0	0	0	0	0	0	0	0.34	0	0	0	0	0	0	0	0	0	0	0	0	0	0	0	0	0	0	0	0	0	0	0	0.19	0	0	0	0	0	0	0	0	0	0
609975449	SMP018_c_R	SMP018_c_R	0	0	0	0	0	0	0	0	0	0	0	0	0	0	0	0	0	0	0	0	0	0	0	0	0	0	0	0	0	0	0	0	0	0	0	0	0.19	0	0	0	0	0	0	0	0	0	0
730001920	SIP055_R	SIP055_R	0	0	0	0	0	0	0	0	0	0	0	0	0	0	0	0	0	0	0	0	0	0	0	0	0	0	0	0	0	0	0	0	0	0	0	0	0.19	0	0	0	0	0	0	0	0	0	0
983430664	FS1A(FQ9)_C3_R	FS1A(FQ9)_C3_R	0	0	0	0	0	0	0	0	0	0	0	0	0	0	0	0	0	0	0	0	0	0	0	0	0	0	0	0	0	0	0	0	0	0	0	0	0.19	0	0	0	0	0	0	0	0	0	0
5813123584	ATL022_R	ATL022_R	0	0	0	0	0	0	0	0	0	0	0	0	0	0	0	0	0	0	0	0	0	0	0	0	0	0	0	0	0	0	0	0	0	0	0	0	0.19	0	0	0	0	0	0	0	0	0	0
5813055862	SLP214_R	SLP214_R	0	0	0	0	0	0	0	0	0	0	0	0	0	0	0	0	0	0	0	0	0	0	0	0	0	0	0	0	0	0	0	0	0	0	0	0	0.19	0	0	0	0	0	0	0	0	0	0
326530038	SMP505_R	SMP505_R	0	0	0	0	0	0	0	0	0	0	0	0	0	0	0	0	0	0	0	0	0	0	0	0	0	0	0	0	0	0	0	0	0	0	0	0	0	0	0	0	0	0	0	0	0	0	0
364156501	SMP134_L	SMP134_L	0	0	0	0	0	0	0	0	0	0	0	0	0	0	0	0	0	0	0	0	0	0	0	0	0	0	0	0	0	0	0	0	0	0	0	0	0	0	0	0	0	0	0	0	0	0	0
455456949	FB6S_R	FB6S_R	0	0	0	0	0	0	0	0	0	0	0	0	0	0	0	0	0	0	0	0	0	0	0	0	0	0	0	0	0	0	0	0	0	0	0	0	0	0	0	0	0	0	0	0	0	0	0
485589846	SMP157(ADM12)_L	SMP157(ADM12)_L	0	0	0	0	0	0	0	0	0	0	0	0	0	0	0	0	0	0	0	0	0	0	0	0	0	0	0	0	0	0	0	0	0	0	0	0	0	0	0	0	0	0	0	0	0	0	0
670357457	SMP393_R	SMP393_R	0	0	0	0	0	0	0	0	0	0	0	0	0	0	0	0	0	0	0	0	0	0	0	0	0	0	0	0	0	0	0	0	0	0	0	0	0	0	0	0	0	0	0	0	0	0	0
1144761556	LAL129_R	LAL129_R	0	0	0	0	0	0	0	0	0	0	0	0	0	0	0	0	0	0	0	0	0	0	0	0	0	0	0	0	0	0	0	0	0	0	0	0	0	0	0	0	0	0	0	0	0	0	0
727260872	SMP460_R	SMP460_R	0	0	0	0	0	0	0	0	0	0	0	0	0	0	0	0	0	0	0	0	0	0	0	0	0	0	0	0	0	0	0	0	0	0	0	0	0	0	0	0	0	0	0	0	0	0	0
357250238	SMP452_R	SMP452_R	0	0	0	0	0	0	0	0	0	0	0	0	0	0	0	0	0	0	0	0	0	0	0	0	0	0	0	0	0	0	0	0	0	0	0	0	0	0	0	0	0	0	0	0	0	0	0
390330983	SMP046_R	SMP046_R	0	0	0	0	0	0	0	0	0	0	0	0	0	0	0	0	0	0	0	0	0	0	0	0	0	0	0	0	0	0	0	0	0	0	0	0	0	0	0	0	0	0	0	0	0	0	0
515251693	SMP062(ADM01)_L	SMP062(ADM01)_L	0	0	0	0	0	0	0	0	0	0	0	0	0	0	0	0	0	0	0	0	0	0	0	0	0	0	0	0	0	0	0	0	0	0	0	0	0	0	0	0	0	0	0	0	0	0	0
548955060	SMP511_R	SMP511_R	0	0	0	0	0	0	0	0	0	0	0	0	0	0	0	0	0	0	0	0	0	0	0	0	0	0	0	0	0	0	0	0	0	0	0	0	0	0	0	0	0	0	0	0	0	0	0
546917498	SMP482_R	SMP482_R	0	0	0	0	0	0	0	0	0	0	0	0	0	0	0	0	0	0	0	0	0	0	0	0	0	0	0	0	0	0	0	0	0	0	0	0	0	0	0	0	0	0	0	0	0	0	0
1230095228	FS1A(FQ9)_C9_L	FS1A(FQ9)_C9_L	0	0	0	0	0	0	0	0	0	0	0	0	0	0	0	0	0	0	0	0	0	0	0	0	0	0	0	0	0	0	0	0	0	0	0	0	0	0	0	0	0	0	0	0	0	0	0
915605943	FB6P_R	FB6P_R	0	0	0	0	0	0	0	0	0	0	0	0	0	0	0	0	0	0	0	0	0	0	0	0	0	0	0	0	0	0	0	0	0	0	0	0	0	0	0	0	0	0	0	0	0	0	0
550275987	CRE098(PDM13)_L	CRE098(PDM13)_L	0	0	0	0	0	0	0	0	0	0	0	0	0	0	0	0	0	0	0	0	0	0	0	0	0	0	0	0	0	0	0	0	0	0	0	0	0	0	0	0	0	0	0	0	0	0	0.17
5813041525	PLP046_b_R	PLP046_b_R	0	0	0	0	0	0	0	0	0	0	0	0	0	0	0	0	0	0	0	0	0	0	0	0	0	0	0	0	0	0	0	0	0	0	0	0	0	0	0	0	0	0	0	0	0	0	0.17
737832306	AOTU029_R	AOTU029_R	0	0	0	0	0	0	0	0	0	0	0	0	0	0	0	0	0	0	0	0	0	0	0	0	0	0	0	0	0	0	0	0	0	0	0	0	0	0	0	0	0	0	0	0	0	0	0.17
643830129	CRE046(ADM10)_L	CRE046(ADM10)_L	0	0	0	0	0	0	0	0	0	0	0	0	0	0	0	0	0	0	0	0	0	0	0	0	0	0	0	0	0	0	0	0	0	0	0	0	0	0	0	0	0	0	0	0	0	0	0
642422617	(MBDLaxon1)	SEZ18 (MBDLaxon1)	0	0	0	0	0	0	0	0	0	0	0	0	0	0	0	0	0	0	0	0	0	0	0	0	0	0	0	0	0	0	0	0	0	0	0	0	0	0	0	0	0	0	0	0	0	0	0
5813055769	SLP212(ADL27)_L	SLP212(ADL27)_L	0	0	0	0	0	0	0	0	0	0	0	0.33	0	0	0	0	0	0	0	0	0	0	0	0	0	0	0	0	0	0	0	0	0	0	0	0	0	0	0	0	0	0	0	0	0	0	0
829050526	CRE080(PDM13)_L	CRE080(PDM13)_L	0	0	0	0	0	0	0	0	0	0	0	0	0	0	0	0	0	0	0	0	0	0	0	0	0	0	0	0	0	0	0	0	0	0	0	0	0	0	0	0	0	0	0	0	0	0	0
608922563	AL-MBDL1_R	SEZ26 AL-MBDL1_R	0	0	0	0	0	0	0	0	0	0	0	0	0	0	0	0	0	0	0	0	0	0	0	0	0	0	0	0	0	0	0	0	0	0	0	0	0	0	0	0	0	0	0	0	0	0	0
423792217	SMP121_L	SMP121_L	0	0	0	0	0	0	0	0.22	0	0	0	0	0	0	0	0	0	0.39	0	0	0	0	0	0	0	0	0	0	0	0	0	0	0	0	0	0	0	0	0	0	0	0	0	0	0	0	0
1639243580	VP1d_il2PN(dALT)	VP1d_il2PN(dALT)	0	0	0	0	0	0	0	0	0	0	0	0	0	0	0	0	0	0	0	0	0	0	0	0	0	0	0	0	0	0	0	0	0	0	0	0	0	0	0	0	0	0	0	0	0	0	0
546661881	SMP133_R	SMP133_R	0	0	0	0	0	0	0	0	0	0	0	0	0	0	0	0	0	0	0	0	0	0	0	0	0	0	0	0	0	0	0	0	0	0	0	0	0	0	0	0	0	0	0	0	0	0	0
915946994	FC2C(FQ7)_C3_L	FC2C(FQ7)_C3_L	0	0	0	0	0	0	0	0	0	0	0	0	0	0	0	0	0	0	0	0	0	0	0	0	0	0	0	0	0	0	0	0	0	0	0	0	0	0	0	0	0	0	0	0	0	0	0
1009371535	FC2B(FQ7)_C3_L	FC2B(FQ7)_C3_L	0	0	0	0	0	0	0	0	0	0	0	0	0	0	0	0	0	0	0	0	0	0	0	0	0	0	0	0	0	0	0	0	0	0	0	0	0	0	0	0	0	0	0	0	0	0	0
1076185604	FC2C(FQ7)_C9_L	FC2C(FQ7)_C9_L	0	0	0	0	0	0	0	0	0	0	0	0	0	0	0	0	0	0	0	0	0	0	0	0	0	0	0	0	0	0	0	0	0	0	0	0	0	0	0	0	0	0	0	0	0	0	0
5813022259	ATL034_R	ATL034_R	0	0	0	0	0	0	0	0	0	0	0	0	0	0	0	0	0	0	0	0	0	0	0	0	0	0	0	0	0	0	0	0	0	0	0	0	0	0	0	0	0	0	0	0	0	0	0
1104155212	FC2C(FQ7)_C1_L	FC2C(FQ7)_C1_L	0	0	0	0	0	0	0	0	0	0	0	0	0	0	0	0	0	0	0	0	0	0	0	0	0	0	0	0	0	0	0	0	0	0	0	0	0	0	0	0	0	0	0	0	0	0	0
1286315478	FB2B_a_L	FB2B_a_L	0	0	0	0	0	0	0	0	0	0	0	0	0	0	0	0	0	0	0	0	0	0	0	0	0	0	0	0	0	0	0	0	0	0	0	0	0	0	0	0	0.13	0	0	0	0	0	0
326901620	SMP288_R	SMP288_R	0	0	0	0	0	0	0	0	0	0	0	0	0	0	0	0	0	0	0	0	0	0	0	0	0	0	0	0	0	0	0	0	0	0	0	0	0	0	0	0	0	0	0	0	0	0	0
359744514	pC1a(PDM09)_L	pC1a(PDM09)_L	0	0	0	0	0	0	0	0	0	0	0	0	0	0	0	0	0	0	0	0	0	0	0	0	0	0	0	0	0	0	0	0	0	0	0	0	0	0	0	0	0	0	0	0	0	0	0
488231939	SMP093_R	SMP093_R	0	0	0	0	0	0	0	0	0	0	0	0	0	0	0	0	0	0	0	0	0	0	0	0	0	0	0	0	0	0	0	0	0	0	0	0	0	0	0	0	0	0	0	0	0	0	0
547310321	SMP123_R	SMP123_R	0	0	0	0	0	0	0	0	0	0	0	0	0	0	0	0	0	0	0	0	0	0	0	0	0	0	0	0	0	0	0	0	0	0	0	0	0	0	0	0	0	0	0	0	0	0	0
546661830	SMP135_R	SMP135_R	0	0	0	0	0	0	0	0	0.26	0	0	0	0	0	0	0	0	0	0	0	0	0	0	0	0	0	0	0	0	0	0	0	0	0	0	0	0	0	0	0	0	0	0	0	0	0	0
704453006	SMP322_R	SMP322_R	0	0	0	0	0	0	0	0	0	0	0	0	0	0	0	0.4	0	0	0	0	0	0	0	0	0	0	0	0	0	0	0	0	0	0	0	0	0	0	0	0	0	0	0	0	0	0	0
1465630554	LAL161_R	LAL161_R	0	0	0	0	0	0	0	0	0	0	0	0	0	0	0	0	0	0	0	0	0	0	0	0	0	0	0	0	0	0	0	0	0	0	0	0	0	0	0	0	0	0	0	0	0	0	0
5813041237	LAL023_R	LAL023_R	0	0	0	0	0	0	0	0	0	0	0	0	0	0	0	0	0	0	0	0	0	0	0	0	0	0	0	0	0	0	0	0	0	0	0	0	0	0	0	0	0	0	0	0	0	0	0
5813027016	FB4Y(EB/NO1)_R	FB4Y(EB/NO1)_R	0	0	0	0	0	0	0	0	0	0	0	0	0	0	0	0	0	0	0	0	0	0	0	0	0	0	0	0	0	0	0	0	0	0	0	0	0	0	0	0	0	0	0	0	0	0	0
[truncated: 39 more columns]
