# Supplementary material for: Dopaminergic systems create reward seeking despite adverse consequences
Source: Nature. 2023 Oct 25;623(7986):356–65. doi: 10.1038/s41586-023-06671-8 (PMC10632144; doi:10.1038/s41586-023-06671-8)
Supplement: Supplementary file 5 — Analyses of variance (ANOVA) for all figures and extended data figures. [file 41586_2023_6671_MOESM5_ESM.csv]

Figure	Statistical Test	First Group	Last Group	Variance Source	SS (Source)	SS (Error)	df (Source)	df (Error)	MS (Source)	MS (Error)	F-value	p-value
1a	One-way ANOVA	1	5	Treatment	6.145	2.261	4	75	1.536	0.03015	50.96	1.17E-20
1b	One-way ANOVA	1	5	Treatment	3.565	0.5746	4	55	0.8912	0.01045	85.3	6.45E-23
1c	One-way ANOVA	1	3	Treatment	3.541	0.472	2	27	1.77	0.01748	101.3	2.83E-13
2b	One-way ANOVA	1	4	Genotype	44698	4342	3	25	14899	173.7	85.79	2.72E-13
2c	One-way ANOVA	1	5	Genotype	8.012	2.189	4	75	2.003	0.02918	68.64	2.61E-24
2d	One-way ANOVA	1	5	Treatment	4.134	0.8604	4	55	1.034	0.01564	66.07	2.35E-20
2d	One-way ANOVA	6	10	Treatment	4.637	0.7582	4	55	1.159	0.01378	84.1	9.01E-23
2d	One-way ANOVA	11	15	Treatment	6.442	0.6906	4	55	1.611	0.01256	128.3	3.36E-27
2e	Two-way ANOVA	1	6	Interaction	0.0383	1.2281	2	56	0.0192	0.0219	0.8738	0.423
2e	Two-way ANOVA	1	6	Genotype	0.0009	1.2281	1	56	0.0009	0.0219	0.0431	0.8363
2e	Two-way ANOVA	1	6	Treatment	11.4978	1.2281	2	56	5.7489	0.0219	262.1	3.69E-29
3a	One-way ANOVA	1	5	Genotype	3.327	1.199	4	59	0.8318	0.02032	40.94	2.16E-16
3b	One-way ANOVA	1	4	Genotype	2.616	2.909	3	72	0.8721	0.04041	21.58	4.46E-10
3c	One-way ANOVA	1	4	Genotype	0.8868	0.773	3	44	0.2956	0.01757	16.83	2.00E-07
3d	Two-way ANOVA	1	8	Interaction	0.61	1.4987	3	88	0.2033	0.017	11.94	1.24E-06
3e	Two-way ANOVA	1	4	Interaction	0.0165	1.7611	1	60	0.0165	0.0294	0.5612	0.4567
3e	Two-way ANOVA	1	4	Treatment	0.2216	1.7611	1	60	0.2216	0.0294	7.55	7.91E-03
3e	Two-way ANOVA	1	4	Genotype	0.3232	1.7611	1	60	0.3232	0.0294	11.01	1.54E-03
4a	One-way ANOVA	1	3	Treatment	1.763	0.3965	2	28	0.8813	0.01416	62.23	4.97E-11
4b	One-way ANOVA	1	3	Treatment	2.151	0.3017	2	27	1.076	0.01117	96.26	5.17E-13
4c	Two-way ANOVA	1	10	Interaction	0.9119	13.9327	4	238	0.228	0.0585	3.894	4.40E-03
6d	Two-way rANOVA	1	6	Interaction	1.529	7.783	2	26	0.7644	0.2993	2.553	0.09716
6d	Two-way rANOVA	1	6	Region	61.11	37.94	2	26	30.55	1.459	20.94	3.82E-06
6d	Two-way rANOVA	1	6	Stimulus	6.527	15.61	2	13	6.527	1.201	5.437	0.03645
6d	One-way rANOVA	7	9	Region	51.51	6.892	2	26	25.76	0.2651	97.17	8.60E-13
E1a	One-way ANOVA	1	5	Treatment	4.461	0.4429	4	35	1.115	0.01265	88.13	9.01E-18
E1b	One-way ANOVA	1	3	Genotype	3.626	0.2541	2	21	1.813	0.0121	149.8	3.71E-13
E1c	One-way ANOVA	1	3	Treatment	5.228	0.866	2	28	2.614	0.03093	84.52	1.37E-12
E1d	One-way ANOVA	1	3	Treatment	4.036	0.4236	2	21	2.018	0.02017	100	1.84E-11
E1e	One-way ANOVA	1	3	Treatment	4.633	1.005	2	29	2.316	0.03465	66.85	1.38E-11
E2a	One-way ANOVA	1	5	Genotype	9.421	1.674	4	75	2.355	0.02232	105.5	5.16E-30
E2a	One-way ANOVA	6	10	Genotype	7.1	1.295	4	75	1.775	0.01727	102.8	1.20E-29
E2a	One-way ANOVA	11	15	Genotype	3.2	0.5628	4	35	0.8	0.01608	49.75	5.77E-14
E2a	One-way ANOVA	16	20	Genotype	2.744	0.9204	4	49	0.686	0.01878	36.52	3.85E-14
E2c	One-way ANOVA	1	5	Genotype	4.856	0.3437	4	35	1.214	0.00982	123.6	3.92E-20
E2d	One-way ANOVA	1	3	Genotype	2.494	0.5546	2	21	1.247	0.02641	47.22	1.69E-08
E2e	One-way ANOVA	1	4	Genotype	1.737	1.565	3	70	0.5791	0.02235	25.91	2.20E-11
E2f	One-way ANOVA	1	3	Treatment	4.504	0.2932	2	27	2.252	0.01086	207.4	4.10E-17
E2g	One-way ANOVA	1	3	Treatment	4.547	0.5615	2	21	2.273	0.02674	85.03	8.53E-11
E3f	One-way ANOVA	1	3	Genotype	2.833	0.3447	2	27	1.416	0.01277	110.9	9.49E-14
E3g	One-way ANOVA	1	3	Genotype	4.352	0.402	2	25	2.176	0.01608	135.3	3.89E-14
E4b	One-way ANOVA	1	3	Treatment	4.19	0.09118	2	21	2.095	0.004342	482.4	2.81E-18
E4c	One-way ANOVA	1	3	Treatment	3.901	0.09283	2	21	1.95	0.004421	441.2	7.03E-18
E4d	Two-way ANOVA	1	6	Interaction	0.3596	1.299	2	54	0.1798	0.02405	7.477	0.00136
E4e	One-way ANOVA	1	4	Genotype	1.268	0.3038	3	44	0.4226	0.006904	61.21	9.63E-16
E5a	Two-way ANOVA	1	6	Interaction	0.4987	1.556	2	66	0.2493	0.02357	10.58	1.04E-04
E5b	Two-way ANOVA	1	9	Interaction	1.355	2.75	4	171	0.3387	0.01608	21.06	3.91E-14
E5d	Two-way ANOVA	1	4	Interaction	0.008331	0.2349	1	28	0.008331	0.008391	0.9928	0.3276
E5d	Two-way ANOVA	1	4	Treatment	0.001621	0.2349	1	28	0.001621	0.008391	0.1932	0.6636
E5d	Two-way ANOVA	1	4	Genotype	0.0387	0.2349	1	28	0.0387	0.008391	4.613	0.04054
E6b	Two-way ANOVA	1	6	Interaction	0.0645	1.8464	2	71	0.0323	0.026	1.241	0.2953
E6b	Two-way ANOVA	1	6	Treatment	3.6226	1.8464	1	71	3.6226	0.026	139.3	2.09E-18
E6b	Two-way ANOVA	1	6	Genotype	0.2694	1.8464	2	71	0.1347	0.026	5.1805	7.94E-03
E6c	One-way ANOVA	1	3	Treatment	2.87	0.4043	2	27	1.435	0.01498	95.83	5.45E-13
E6d	One-way ANOVA	1	3	Treatment	2.531	0.3114	2	27	1.265	0.01153	109.7	1.09E-13
E6e	One-way ANOVA	1	3	Treatment	0.004364	0.6152	2	27	0.002182	0.02278	0.09578	0.909
E6f	One-way ANOVA	1	4	Treatment	5.342	0.4838	3	36	1.781	0.01344	132.5	1.66E-19
E6g	One-way ANOVA	1	6	Treatment	10.47	1.373	5	74	2.094	0.01856	112.8	3.55E-33
E6h	Two-way ANOVA	1	9	Interaction	0.0404	2.7635	4	99	0.0101	0.0279	0.3616	0.8354
E6h	Two-way ANOVA	1	9	State	0.006	2.7635	2	99	0.003	0.0279	0.1075	0.8982
E6h	Two-way ANOVA	1	9	Genotype	5.8589	2.7635	2	99	2.9294	0.0279	104.9	3.46E-25
E10	Two-way rANOVA	1	9	Interaction	1.248	222.8	4	282	0.3119	0.7902	0.3947102	0.8124
E10	Two-way rANOVA	1	9	Region	46.2	222.8	2	282	23.1	0.7902	29.23310554	2.90E-12
E10	Two-way rANOVA	1	9	State	5.692	1834	2	141	2.846	13.01	0.218754804	0.8038
