# Supplementary material for: Dopaminergic systems create reward seeking despite adverse consequences
Source: Nature. 2023 Oct 25;623(7986):356–65. doi: 10.1038/s41586-023-06671-8 (PMC10632144; doi:10.1038/s41586-023-06671-8)
Supplement: Supplementary file 6 — Comparisons of differences between the means of specific groups for all figures and extended data figures. [file 41586_2023_6671_MOESM6_ESM.csv]

Figure	Group A	Short Name A	Group B	Short Name B	Statistical Test (Correction)	Mean A	Mean B	Mean Diff.	Lower CI	Upper CI	SE Diff.	n(A)	n(B)	df	Test Value	(Adj.) p-value
1a	1	TrainCtrl	2	Conflict15s	Tukey's HSD	0.2169	-0.06981	0.2867	0.1151	0.4583	0.06139	16	16	75	6.604	1.24E-04
1a	1	TrainCtrl	3	Conflict30s	Tukey's HSD	0.2169	-0.2173	0.4342	0.2626	0.6058	0.06139	16	16	75	10	6.70E-09
1a	1	TrainCtrl	4	Conflict60s	Tukey's HSD	0.2169	-0.4008	0.6176	0.446	0.7892	0.06139	16	16	75	14.23	1.36E-14
1a	1	TrainCtrl	5	TestCtrl	Tukey's HSD	0.2169	-0.5919	0.8087	0.6371	0.9803	0.06139	16	16	75	18.63	2.66E-20
1a	2	Conflict15s	3	Conflict30s	Tukey's HSD	-0.06981	-0.2173	0.1475	-0.02407	0.3191	0.06139	16	16	75	3.399	0.1257
1a	2	Conflict15s	4	Conflict60s	Tukey's HSD	-0.06981	-0.4008	0.3309	0.1593	0.5025	0.06139	16	16	75	7.624	7.64E-06
1a	2	Conflict15s	5	TestCtrl	Tukey's HSD	-0.06981	-0.5919	0.5221	0.3505	0.6937	0.06139	16	16	75	12.03	1.27E-11
1a	3	Conflict30s	4	Conflict60s	Tukey's HSD	-0.2173	-0.4008	0.1834	0.01181	0.355	0.06139	16	16	75	4.225	0.03022
1a	3	Conflict30s	5	TestCtrl	Tukey's HSD	-0.2173	-0.5919	0.3745	0.2029	0.5461	0.06139	16	16	75	8.628	4.20E-07
1a	4	Conflict60s	5	TestCtrl	Tukey's HSD	-0.4008	-0.5919	0.1911	0.01952	0.3627	0.06139	16	16	75	4.403	0.0214
1b	1	TrainCtrl	2	Conflict15s	Tukey's HSD	0.1565	0.0407	0.1158	-0.001909	0.2335	0.04173	12	12	55	3.924	0.05591
1b	1	TrainCtrl	3	Conflict30s	Tukey's HSD	0.1565	0.05449	0.102	-0.0157	0.2197	0.04173	12	12	55	3.456	0.119
1b	1	TrainCtrl	4	Conflict60s	Tukey's HSD	0.1565	0.03462	0.1219	0.00417	0.2395	0.04173	12	12	55	4.13	0.03894
1b	1	TrainCtrl	5	TestCtrl	Tukey's HSD	0.1565	-0.5276	0.6841	0.5664	0.8018	0.04173	12	12	55	23.19	4.40E-22
1b	2	Conflict15s	3	Conflict30s	Tukey's HSD	0.0407	0.05449	-0.01379	-0.1315	0.1039	0.04173	12	12	55	0.4675	0.9973
1b	2	Conflict15s	4	Conflict60s	Tukey's HSD	0.0407	0.03462	0.00608	-0.1116	0.1238	0.04173	12	12	55	0.206	0.9999
1b	2	Conflict15s	5	TestCtrl	Tukey's HSD	0.0407	-0.5276	0.5683	0.4506	0.686	0.04173	12	12	55	19.26	2.60E-18
1b	3	Conflict30s	4	Conflict60s	Tukey's HSD	0.05449	0.03462	0.01987	-0.09781	0.1376	0.04173	12	12	55	0.6735	0.9892
1b	3	Conflict30s	5	TestCtrl	Tukey's HSD	0.05449	-0.5276	0.5821	0.4644	0.6998	0.04173	12	12	55	19.73	9.11E-19
1b	4	Conflict60s	5	TestCtrl	Tukey's HSD	0.03462	-0.5276	0.5623	0.4446	0.6799	0.04173	12	12	55	19.06	4.14E-18
1c	1	Mock	2	Sucrose	Tukey's HSD	-0.6053	-0.4767	-0.1286	-0.2752	0.01802	0.05913	10	10	27	3.076	0.09391
1c	1	Mock	3	RedLight	Tukey's HSD	-0.6053	0.1792	-0.7845	-0.9311	-0.6379	0.05913	10	10	27	18.76	9.62E-10
1c	2	Sucrose	3	RedLight	Tukey's HSD	-0.4767	0.1792	-0.6559	-0.8025	-0.5093	0.05913	10	10	27	15.69	1.00E-09
2b	1	0273	2	0273R15	Tukey's HSD	135.5	83.71	51.79	31.62	71.95	7.332	6	7	25	9.989	1.21E-06
2b	1	0273	3	0273R48	Tukey's HSD	135.5	45.75	89.75	70.17	109.3	7.117	6	8	25	17.83	1.43E-11
2b	1	0273	4	0273R58	Tukey's HSD	135.5	29.75	105.8	86.17	125.3	7.117	6	8	25	21.01	3.55E-13
2b	2	0273R15	3	0273R48	Tukey's HSD	83.71	45.75	37.96	19.2	56.73	6.821	7	8	25	7.872	4.88E-05
2b	2	0273R15	4	0273R58	Tukey's HSD	83.71	29.75	53.96	35.2	72.73	6.821	7	8	25	11.19	1.66E-07
2b	3	0273R48	4	0273R58	Tukey's HSD	45.75	29.75	16	-2.125	34.12	6.589	8	8	25	3.434	0.09748
2c	1	0273	2	0273R15	Tukey's HSD	0.09749	-0.007645	0.1051	-0.06369	0.274	0.0604	16	16	75	2.462	0.4158
2c	1	0273	3	0273R48	Tukey's HSD	0.09749	-0.1914	0.2889	0.1201	0.4577	0.0604	16	16	75	6.764	8.10E-05
2c	1	0273	4	0273R58	Tukey's HSD	0.09749	-0.09401	0.1915	0.02267	0.3603	0.0604	16	16	75	4.484	0.0182
2c	1	0273	5	CsChrCtrl	Tukey's HSD	0.09749	-0.8033	0.9008	0.732	1.07	0.0604	16	16	75	21.09	9.92E-09
2c	2	0273R15	3	0273R48	Tukey's HSD	-0.007645	-0.1914	0.1838	0.01493	0.3526	0.0604	16	16	75	4.303	0.02603
2c	2	0273R15	4	0273R58	Tukey's HSD	-0.007645	-0.09401	0.08636	-0.08246	0.2552	0.0604	16	16	75	2.022	0.6106
2c	2	0273R15	5	CsChrCtrl	Tukey's HSD	-0.007645	-0.8033	0.7957	0.6268	0.9645	0.0604	16	16	75	18.63	9.92E-09
2c	3	0273R48	4	0273R58	Tukey's HSD	-0.1914	-0.09401	-0.09739	-0.2662	0.07143	0.0604	16	16	75	2.28	0.4942
2c	3	0273R48	5	CsChrCtrl	Tukey's HSD	-0.1914	-0.8033	0.6119	0.4431	0.7807	0.0604	16	16	75	14.33	9.92E-09
2c	4	0273R58	5	CsChrCtrl	Tukey's HSD	-0.09401	-0.8033	0.7093	0.5405	0.8781	0.0604	16	16	75	16.61	9.92E-09
2d	1	TrainCtrl	2	Conflict15s	Tukey's HSD	-0.07075	-0.3113	0.2406	0.09657	0.3846	0.05106	12	12	55	6.663	1.62E-04
2d	1	TrainCtrl	3	Conflict30s	Tukey's HSD	-0.07075	-0.5556	0.4849	0.3409	0.6289	0.05106	12	12	55	13.43	3.36E-12
2d	1	TrainCtrl	4	Conflict60s	Tukey's HSD	-0.07075	-0.7253	0.6546	0.5106	0.7986	0.05106	12	12	55	18.13	3.43E-17
2d	1	TrainCtrl	5	TestCtrl	Tukey's HSD	-0.07075	-0.7679	0.6971	0.5531	0.8411	0.05106	12	12	55	19.31	2.34E-18
2d	2	Conflict15s	3	Conflict30s	Tukey's HSD	-0.3113	-0.5556	0.2443	0.1003	0.3883	0.05106	12	12	55	6.767	1.26E-04
2d	2	Conflict15s	4	Conflict60s	Tukey's HSD	-0.3113	-0.7253	0.414	0.27	0.558	0.05106	12	12	55	11.47	5.74E-10
2d	2	Conflict15s	5	TestCtrl	Tukey's HSD	-0.3113	-0.7679	0.4565	0.3125	0.6005	0.05106	12	12	55	12.64	2.58E-11
2d	3	Conflict30s	4	Conflict60s	Tukey's HSD	-0.5556	-0.7253	0.1697	0.02568	0.3137	0.05106	12	12	55	4.7	0.01321
2d	3	Conflict30s	5	TestCtrl	Tukey's HSD	-0.5556	-0.7679	0.2122	0.06821	0.3562	0.05106	12	12	55	5.878	1.04E-03
2d	4	Conflict60s	5	TestCtrl	Tukey's HSD	-0.7253	-0.7679	0.04253	-0.1015	0.1865	0.05106	12	12	55	1.178	0.9192
2d	6	TrainCtrl	7	Conflict15s	Tukey's HSD	0.1845	0.03569	0.1488	0.01358	0.284	0.04793	12	12	55	4.389	0.02414
2d	6	TrainCtrl	8	Conflict30s	Tukey's HSD	0.1845	0.02974	0.1547	0.01953	0.2899	0.04793	12	12	55	4.565	0.01724
2d	6	TrainCtrl	9	Conflict60s	Tukey's HSD	0.1845	0.02364	0.1608	0.02563	0.296	0.04793	12	12	55	4.745	0.01207
2d	6	TrainCtrl	10	TestCtrl	Tukey's HSD	0.1845	-0.6102	0.7947	0.6595	0.9298	0.04793	12	12	55	23.45	2.46E-22
2d	7	Conflict15s	8	Conflict30s	Tukey's HSD	0.03569	0.02974	0.005946	-0.1292	0.1411	0.04793	12	12	55	0.1754	0.9999
2d	7	Conflict15s	9	Conflict60s	Tukey's HSD	0.03569	0.02364	0.01205	-0.1231	0.1472	0.04793	12	12	55	0.3554	0.9991
2d	7	Conflict15s	10	TestCtrl	Tukey's HSD	0.03569	-0.6102	0.6459	0.5107	0.7811	0.04793	12	12	55	19.06	4.13E-18
2d	8	Conflict30s	9	Conflict60s	Tukey's HSD	0.02974	0.02364	0.006099	-0.1291	0.1413	0.04793	12	12	55	0.1799	0.9999
2d	8	Conflict30s	10	TestCtrl	Tukey's HSD	0.02974	-0.6102	0.64	0.5048	0.7751	0.04793	12	12	55	18.88	6.14E-18
2d	9	Conflict60s	10	TestCtrl	Tukey's HSD	0.02364	-0.6102	0.6339	0.4987	0.769	0.04793	12	12	55	18.7	9.25E-18
2d	11	TrainCtrl	12	Conflict15s	Tukey's HSD	0.2336	0.05528	0.1783	0.04931	0.3073	0.04575	12	12	55	5.513	2.38E-03
2d	11	TrainCtrl	13	Conflict30s	Tukey's HSD	0.2336	0.05106	0.1825	0.05353	0.3116	0.04575	12	12	55	5.643	1.78E-03
2d	11	TrainCtrl	14	Conflict60s	Tukey's HSD	0.2336	0.07907	0.1545	0.02552	0.2836	0.04575	12	12	55	4.777	0.01131
2d	11	TrainCtrl	15	TestCtrl	Tukey's HSD	0.2336	-0.697	0.9306	0.8016	1.06	0.04575	12	12	55	28.77	6.96E-28
2d	12	Conflict15s	13	Conflict30s	Tukey's HSD	0.05528	0.05106	0.004217	-0.1248	0.1332	0.04575	12	12	55	0.1304	1
2d	12	Conflict15s	14	Conflict60s	Tukey's HSD	0.05528	0.07907	-0.0238	-0.1528	0.1052	0.04575	12	12	55	0.7356	0.985
2d	12	Conflict15s	15	TestCtrl	Tukey's HSD	0.05528	-0.697	0.7523	0.6233	0.8813	0.04575	12	12	55	23.26	3.76E-22
2d	13	Conflict30s	14	Conflict60s	Tukey's HSD	0.05106	0.07907	-0.02801	-0.157	0.101	0.04575	12	12	55	0.866	0.9725
2d	13	Conflict30s	15	TestCtrl	Tukey's HSD	0.05106	-0.697	0.7481	0.619	0.8771	0.04575	12	12	55	23.13	5.02E-22
2d	14	Conflict60s	15	TestCtrl	Tukey's HSD	0.07907	-0.697	0.7761	0.6471	0.9051	0.04575	12	12	55	23.99	7.26E-23
2e	1&2	TrainCtrl	3&4	Conflict	Tukey's HSD	0.3612	0.1508	0.2104	0.09896	0.3219	0.04629	21	20	56	6.428	8.74E-05
2e	1&2	TrainCtrl	5&6	TestCtrl	Tukey's HSD	0.3612	-0.6342	0.9954	0.8853	1.106	0.04575	21	21	56	30.77	5.71E-31
2e	3&4	Conflict	5&6	TestCtrl	Tukey's HSD	0.1508	-0.6342	0.785	0.6735	0.8965	0.04629	20	21	56	23.98	1.47E-23
3a	1	GtACtrl	2	0273Ctrl	Tukey's HSD	-0.01785	0.02219	-0.04004	-0.1971	0.1171	0.05583	16	11	59	1.014	0.9518
3a	1	GtACtrl	3	0273GtA	Tukey's HSD	-0.01785	-0.5601	0.5422	0.3954	0.689	0.05216	16	14	59	14.7	5.67E-14
3a	1	GtACtrl	4	R48R15Ctrl	Tukey's HSD	-0.01785	0.01796	-0.03581	-0.1929	0.1213	0.05583	16	11	59	0.907	0.9676
3a	1	GtACtrl	5	R48R15GtA	Tukey's HSD	-0.01785	-0.2243	0.2064	0.05327	0.3596	0.05443	16	12	59	5.364	3.14E-03
3a	2	0273Ctrl	3	0273GtA	Tukey's HSD	0.02219	-0.5601	0.5823	0.4207	0.7439	0.05743	11	14	59	14.34	1.48E-13
3a	2	0273Ctrl	4	R48R15Ctrl	Tukey's HSD	0.02219	0.01796	0.00423	-0.1668	0.1753	0.06078	11	11	59	0.09842	1
3a	2	0273Ctrl	5	R48R15GtA	Tukey's HSD	0.02219	-0.2243	0.2465	0.07905	0.4139	0.0595	11	12	59	5.858	1.02E-03
3a	3	0273GtA	4	R48R15Ctrl	Tukey's HSD	-0.5601	0.01796	-0.578	-0.7396	-0.4164	0.05743	14	11	59	14.23	1.95E-13
3a	3	0273GtA	5	R48R15GtA	Tukey's HSD	-0.5601	-0.2243	-0.3358	-0.4936	-0.178	0.05607	14	12	59	8.469	1.33E-06
3a	4	R48R15Ctrl	5	R48R15GtA	Tukey's HSD	0.01796	-0.2243	0.2423	0.07482	0.4097	0.0595	11	12	59	5.758	1.29E-03
3b	1	GtACtrl	2	0273GtA	Tukey's HSD	0.05799	-0.4415	0.4995	0.3296	0.6693	0.06457	18	21	72	10.94	2.84E-10
3b	1	GtACtrl	3	THGtA	Tukey's HSD	0.05799	-0.09035	0.1483	-0.02148	0.3182	0.06457	18	21	72	3.249	0.1082
3b	1	GtACtrl	4	0273&THGtA	Tukey's HSD	0.05799	-0.1714	0.2294	0.04776	0.4111	0.06907	18	16	72	4.697	7.53E-03
3b	2	0273GtA	3	THGtA	Tukey's HSD	-0.4415	-0.09035	-0.3511	-0.5143	-0.188	0.06204	21	21	72	8.004	1.71E-06
3b	2	0273GtA	4	0273&THGtA	Tukey's HSD	-0.4415	-0.1714	-0.27	-0.4455	-0.0946	0.06671	21	16	72	5.725	7.28E-04
3b	3	THGtA	4	0273&THGtA	Tukey's HSD	-0.09035	-0.1714	0.08107	-0.09437	0.2565	0.06671	21	16	72	1.719	0.6192
3c	1	R15G	2	0273	Tukey's HSD	-0.4838	-0.131	-0.3528	-0.4973	-0.2084	0.05411	12	12	44	9.222	3.41E-07
3c	1	R15G	3	R48B04	Tukey's HSD	-0.4838	-0.1884	-0.2954	-0.4399	-0.1509	0.05411	12	12	44	7.721	1.22E-05
3c	1	R15G	4	R48R15	Tukey's HSD	-0.4838	-0.2134	-0.2704	-0.4149	-0.1259	0.05411	12	12	44	7.067	5.62E-05
3c	2	0273	3	R48B04	Tukey's HSD	-0.131	-0.1884	0.05742	-0.08705	0.2019	0.05411	12	12	44	1.501	0.7146
3c	2	0273	4	R48R15	Tukey's HSD	-0.131	-0.2134	0.08246	-0.06201	0.2269	0.05411	12	12	44	2.155	0.4322
3c	3	R48B04	4	R48R15	Tukey's HSD	-0.1884	-0.2134	0.02504	-0.1194	0.1695	0.05411	12	12	44	0.6545	0.9667
3d	1	R15GCtrl	2	R15GOpto	Sidak	-0.3764	-0.4845	0.1081	-0.02739	0.2436	0.05328	12	12	88	2.029	0.1699
3d	3	0273Ctrl	4	0273Opto	Sidak	-0.3657	-0.1528	-0.2129	-0.3484	-0.07744	0.05328	12	12	88	3.997	5.33E-04
3d	5	R48B04Ctrl	6	R48B04Opto	Sidak	-0.4199	-0.1021	-0.3178	-0.4533	-0.1823	0.05328	12	12	88	5.965	2.00E-07
3d	7	R48R15Ctrl	8	R48R15Opto	Sidak	-0.3978	-0.1919	-0.206	-0.3415	-0.0705	0.05328	12	12	88	3.866	8.45E-04
3e	1	GtACtrlMock	2	GtACtrlOpto	Sidak	-0.5258	-0.4402	-0.0856	-0.2245	0.05334	0.06057	16	16	60	1.413	0.299
3e	3	GAL4GtAMock	4	GAL4GtAOpto	Sidak	-0.4157	-0.266	-0.1498	-0.2887	-0.01083	0.06057	16	16	60	2.473	0.0323
3e	1	GtACtrlMock	3	GAL4GtAMock	Sidak	-0.5258	-0.4157	-0.11	-0.249	0.0289	0.06057	16	16	60	1.817	0.143
3e	2	GtACtrlOpto	4	GAL4GtAOpto	Sidak	-0.4402	-0.266	-0.1742	-0.3131	-0.03527	0.06057	16	16	60	2.876	0.0111
4a	1	Mock	2	Sucrose	Tukey's HSD	-0.2281	0.04354	-0.2716	-0.4003	-0.143	0.052	11	10	28	7.388	4.37E-05
4a	1	Mock	3	RedLight	Tukey's HSD	-0.2281	0.352	-0.5801	-0.7087	-0.4514	0.052	11	10	28	15.78	9.84E-10
4a	2	Sucrose	3	RedLight	Tukey's HSD	0.04354	0.352	-0.3084	-0.4401	-0.1768	0.05322	10	10	28	8.196	9.29E-06
4b	1	TrainCtrl	2	Conflict	Tukey's HSD	0.3999	0.4212	-0.02129	-0.1385	0.09592	0.04727	10	10	27	0.637	0.8946
4b	1	TrainCtrl	3	TestCtrl	Tukey's HSD	0.3999	-0.1572	0.5571	0.4399	0.6743	0.04727	10	10	27	16.67	9.72E-10
4b	2	Conflict	3	TestCtrl	Tukey's HSD	0.4212	-0.1572	0.5784	0.4612	0.6956	0.04727	10	10	27	17.3	9.66E-10
4c	1	R15GCtrl	2	R15GOpto	Sidak	0.1564	0.2201	-0.06363	-0.2374	0.1101	0.06711	26	26	238	0.9483	0.8785
4c	3	0273Ctrl	4	0273Opto	Sidak	0.3267	0.116	0.2107	0.0369	0.3844	0.06711	26	26	238	3.139	9.50E-03
4c	5	R48B04Ctrl	6	R48B04Opto	Sidak	0.2872	0.04884	0.2384	0.07094	0.4058	0.06466	28	28	238	3.686	1.41E-03
4c	7	R48R15Ctrl	8	R48R15Opto	Sidak	0.3085	0.1264	0.1821	0.001269	0.363	0.06985	24	24	238	2.608	0.04754
4c	9	VT006202Ctrl	10	VT006202Opto	Sidak	0.3047	0.2962	0.008551	-0.1896	0.2067	0.07651	20	20	238	0.1118	0.99999
6d	1	Bp2MCH1	2	G4MCH1	Tukey's HSD	3.03	2.446	0.5836	0.06969	1.097	0.2068	14	14	26	3.991	0.02371
6d	1	Bp2MCH1	3	G5MCH1	Tukey's HSD	3.03	0.751	2.279	1.765	2.793	0.2068	14	14	26	15.58	8.03E-11
6d	2	G4MCH1	3	G5MCH1	Tukey's HSD	2.446	0.751	1.695	1.181	2.209	0.2068	14	14	26	11.59	3.30E-08
6d	4	Bp2OCT1	5	G4OCT1	Tukey's HSD	2.104	1.985	0.1188	-0.395	0.6327	0.2068	14	14	26	0.8126	0.8347
6d	4	Bp2OCT1	6	G5OCT1	Tukey's HSD	2.104	0.4648	1.639	1.126	2.153	0.2068	14	14	26	11.21	6.18E-08
6d	5	G4OCT1	6	G5OCT1	Tukey's HSD	1.985	0.4648	1.521	1.007	2.035	0.2068	14	14	26	10.4	2.44E-07
6d	1	Bp2MCH1	4	Bp2OCT1	Sidak	3.03	2.104	0.9255	0.3979	1.453	0.2068	14	14	26	4.476	4.02E-04
6d	2	G4MCH1	5	G4OCT1	Sidak	2.446	1.985	0.4608	-0.06683	0.9884	0.2068	14	14	26	2.228	0.1006
6d	3	G5MCH1	6	G5OCT1	Sidak	0.751	0.4648	0.2862	-0.2414	0.8138	0.2068	14	14	26	1.384	0.4448
6d	7	Bp2Sucrose1	8	G4Sucrose1	Tukey's HSD	1.203	1.158	0.04483	-0.4387	0.5284	0.1946	14	14	26	0.3258	0.9712
6d	7	Bp2Sucrose1	9	G5Sucrose1	Tukey's HSD	1.203	3.529	-2.327	-2.81	-1.843	0.1946	14	14	26	16.91	1.36E-11
6d	8	G4Sucrose1	9	G5Sucrose1	Tukey's HSD	1.158	3.529	-2.371	-2.855	-1.888	0.1946	14	14	26	17.23	8.91E-12
E1a	1	TrainCtrl	2	Conflict15s	Tukey's HSD	0.04479	-0.4113	0.4561	0.2943	0.6178	0.05624	8	8	35	11.47	1.47E-08
E1a	1	TrainCtrl	3	Conflict30s	Tukey's HSD	0.04479	-0.6475	0.6923	0.5306	0.854	0.05624	8	8	35	17.41	2.77E-13
E1a	1	TrainCtrl	4	Conflict60s	Tukey's HSD	0.04479	-0.8232	0.868	0.7063	1.03	0.05624	8	8	35	21.83	2.87E-16
E1a	1	TrainCtrl	5	TestCtrl	Tukey's HSD	0.04479	-0.8675	0.9123	0.7506	1.074	0.05624	8	8	35	22.94	5.50E-17
E1a	2	Conflict15s	3	Conflict30s	Tukey's HSD	-0.4113	-0.6475	0.2362	0.07453	0.3979	0.05624	8	8	35	5.94	0.001542
E1a	2	Conflict15s	4	Conflict60s	Tukey's HSD	-0.4113	-0.8232	0.412	0.2503	0.5737	0.05624	8	8	35	10.36	1.42E-07
E1a	2	Conflict15s	5	TestCtrl	Tukey's HSD	-0.4113	-0.8675	0.4562	0.2945	0.618	0.05624	8	8	35	11.47	1.46E-08
E1a	3	Conflict30s	4	Conflict60s	Tukey's HSD	-0.6475	-0.8232	0.1757	0.01401	0.3374	0.05624	8	8	35	4.418	0.02758
E1a	3	Conflict30s	5	TestCtrl	Tukey's HSD	-0.6475	-0.8675	0.22	0.0583	0.3817	0.05624	8	8	35	5.532	3.47E-03
E1a	4	Conflict60s	5	TestCtrl	Tukey's HSD	-0.8232	-0.8675	0.04429	-0.1174	0.206	0.05624	8	8	35	1.114	0.9326
E1b	1	0273Ctrl	2	0273CsChr	Tukey's HSD	-0.6623	0.2205	-0.8828	-1.026	-0.7396	0.0568	6	10	21	21.98	1.45E-12
E1b	1	0273Ctrl	3	CsChrCtrl	Tukey's HSD	-0.6623	-0.4737	-0.1886	-0.3384	-0.0389	0.05941	6	8	21	4.491	0.01214
E1b	2	0273CsChr	3	CsChrCtrl	Tukey's HSD	0.2205	-0.4737	0.6942	0.5627	0.8257	0.05218	10	8	21	18.82	3.07E-11
E1c	1	ShockTrain	2	RedLightTrain	Tukey's HSD	-0.4118	0.4674	-0.8792	-1.074	-0.6846	0.07865	10	10	28	15.81	2.31E-11
E1c	1	ShockTrain	3	BothTrain	Tukey's HSD	-0.4118	0.466	-0.8778	-1.068	-0.6877	0.07684	10	11	28	16.16	1.40E-11
E1c	2	RedLightTrain	3	BothTrain	Tukey's HSD	0.4674	0.466	0.001359	-0.1888	0.1915	0.07684	10	11	28	0.02501	1.00E+00
E1d	1	ShockTrain	2	RedLightTrain	Tukey's HSD	-0.3765	0.5126	-0.8891	-1.068	-0.7101	0.07102	8	8	21	17.71	9.68E-11
E1d	1	ShockTrain	3	BothTrain	Tukey's HSD	-0.3765	0.4729	-0.8494	-1.028	-0.6704	0.07102	8	8	21	16.92	2.26E-10
E1d	2	RedLightTrain	3	BothTrain	Tukey's HSD	0.5126	0.4729	0.03966	-0.1393	0.2187	0.07102	8	8	21	0.7897	8.43E-01
E1e	1	ShockTrain	2	RedLightTrain	Tukey's HSD	-0.3702	0.5122	-0.8823	-1.088	-0.6767	0.08325	10	10	29	14.99	5.16E-11
E1e	1	ShockTrain	3	BothTrain	Tukey's HSD	-0.3702	0.3851	-0.7553	-0.9521	-0.5585	0.0797	10	12	29	13.4	6.54E-10
E1e	2	RedLightTrain	3	BothTrain	Tukey's HSD	0.5122	0.3851	0.127	-0.06982	0.3239	0.0797	10	12	29	2.254	0.2644
E2a	1	0273Ctrl	2	0273GAL80Ctrl	Tukey's HSD	-0.1634	-0.08611	-0.0773	-0.2249	0.07033	0.05281	16	16	75	2.07	0.589
E2a	1	0273Ctrl	3	CsChrCtrl	Tukey's HSD	-0.1634	-0.06062	-0.1028	-0.2504	0.04484	0.05281	16	16	75	2.752	0.3025
E2a	1	0273Ctrl	4	0273CsChr	Tukey's HSD	-0.1634	0.504	-0.6674	-0.8151	-0.5198	0.05281	16	16	75	17.87	2.39E-19
E2a	1	0273Ctrl	5	0273GAL80CsChr	Tukey's HSD	-0.1634	0.6673	-0.8307	-0.9783	-0.6831	0.05281	16	16	75	22.24	9.49E-25
E2a	2	0273GAL80Ctrl	3	CsChrCtrl	Tukey's HSD	-0.08611	-0.06062	-0.02549	-0.1731	0.1221	0.05281	16	16	75	0.6824	0.9887
E2a	2	0273GAL80Ctrl	4	0273CsChr	Tukey's HSD	-0.08611	0.504	-0.5901	-0.7378	-0.4425	0.05281	16	16	75	15.8	1.11E-16
E2a	2	0273GAL80Ctrl	5	0273GAL80CsChr	Tukey's HSD	-0.08611	0.6673	-0.7534	-0.901	-0.6058	0.05281	16	16	75	20.17	3.27E-22
E2a	3	CsChrCtrl	4	0273CsChr	Tukey's HSD	-0.06062	0.504	-0.5646	-0.7123	-0.417	0.05281	16	16	75	15.12	8.84E-16
E2a	3	CsChrCtrl	5	0273GAL80CsChr	Tukey's HSD	-0.06062	0.6673	-0.7279	-0.8756	-0.5803	0.05281	16	16	75	19.49	2.26E-21
E2a	4	0273CsChr	5	0273GAL80CsChr	Tukey's HSD	0.504	0.6673	-0.1633	-0.3109	-0.01565	0.05281	16	16	75	4.372	0.02273
E2a	6	0273Ctrl	7	0273GAL80Ctrl	Tukey's HSD	-0.0373	-0.04851	0.01121	-0.1187	0.1411	0.04647	16	16	75	0.3412	0.9992
E2a	6	0273Ctrl	8	CsChrCtrl	Tukey's HSD	-0.0373	0.008867	-0.04617	-0.1761	0.08372	0.04647	16	16	75	1.405	0.8574
E2a	6	0273Ctrl	9	0273CsChr	Tukey's HSD	-0.0373	0.3476	-0.3849	-0.5148	-0.255	0.04647	16	16	75	11.71	3.37E-11
E2a	6	0273Ctrl	10	0273GAL80CsChr	Tukey's HSD	-0.0373	0.7171	-0.7544	-0.8843	-0.6245	0.04647	16	16	75	22.96	1.22E-25
E2a	7	0273GAL80Ctrl	8	CsChrCtrl	Tukey's HSD	-0.04851	0.008867	-0.05738	-0.1873	0.07251	0.04647	16	16	75	1.746	0.7311
E2a	7	0273GAL80Ctrl	9	0273CsChr	Tukey's HSD	-0.04851	0.3476	-0.3961	-0.526	-0.2662	0.04647	16	16	75	12.05	1.16E-11
E2a	7	0273GAL80Ctrl	10	0273GAL80CsChr	Tukey's HSD	-0.04851	0.7171	-0.7656	-0.8955	-0.6358	0.04647	16	16	75	23.3	4.56E-26
E2a	8	CsChrCtrl	9	0273CsChr	Tukey's HSD	0.008867	0.3476	-0.3387	-0.4686	-0.2088	0.04647	16	16	75	10.31	2.62E-09
E2a	8	CsChrCtrl	10	0273GAL80CsChr	Tukey's HSD	0.008867	0.7171	-0.7083	-0.8381	-0.5784	0.04647	16	16	75	21.56	6.66E-24
E2a	9	0273CsChr	10	0273GAL80CsChr	Tukey's HSD	0.3476	0.7171	-0.3696	-0.4994	-0.2397	0.04647	16	16	75	11.25	1.44E-10
E2a	11	0273Ctrl	12	0273GAL80Ctrl	Tukey's HSD	-0.1006	-0.0414	-0.05915	-0.2414	0.1231	0.06341	8	8	35	1.319	0.8821
E2a	11	0273Ctrl	13	CsChrCtrl	Tukey's HSD	-0.1006	-0.01611	-0.08444	-0.2667	0.09785	0.06341	8	8	35	1.883	0.6737
E2a	11	0273Ctrl	14	0273CsChr	Tukey's HSD	-0.1006	0.5222	-0.6228	-0.8051	-0.4405	0.06341	8	8	35	13.89	1.33E-10
E2a	11	0273Ctrl	15	0273GAL80CsChr	Tukey's HSD	-0.1006	0.5216	-0.6222	-0.8045	-0.4399	0.06341	8	8	35	13.88	1.36E-10
E2a	12	0273GAL80Ctrl	13	CsChrCtrl	Tukey's HSD	-0.0414	-0.01611	-0.02529	-0.2076	0.157	0.06341	8	8	35	0.5641	0.9944
E2a	12	0273GAL80Ctrl	14	0273CsChr	Tukey's HSD	-0.0414	0.5222	-0.5636	-0.7459	-0.3813	0.06341	8	8	35	12.57	1.65E-09
E2a	12	0273GAL80Ctrl	15	0273GAL80CsChr	Tukey's HSD	-0.0414	0.5216	-0.563	-0.7453	-0.3807	0.06341	8	8	35	12.56	1.69E-09
E2a	13	CsChrCtrl	14	0273CsChr	Tukey's HSD	-0.01611	0.5222	-0.5383	-0.7206	-0.356	0.06341	8	8	35	12.01	5.00E-09
E2a	13	CsChrCtrl	15	0273GAL80CsChr	Tukey's HSD	-0.01611	0.5216	-0.5377	-0.72	-0.3555	0.06341	8	8	35	11.99	5.13E-09
E2a	14	0273CsChr	15	0273GAL80CsChr	Tukey's HSD	0.5222	0.5216	0.0005827	-0.1817	0.1829	0.06341	8	8	35	0.013	1
E2a	16	0273Ctrl	17	0273GAL80Ctrl	Tukey's HSD	-0.09539	-0.03404	-0.06135	-0.2455	0.1228	0.06501	10	8	49	1.335	0.8783
E2a	16	0273Ctrl	18	CsChrCtrl	Tukey's HSD	-0.09539	-0.04921	-0.04618	-0.2198	0.1274	0.06129	10	10	49	1.066	0.9425
E2a	16	0273Ctrl	19	0273CsChr	Tukey's HSD	-0.09539	0.4559	-0.5513	-0.712	-0.3906	0.05675	10	14	49	13.74	5.10E-12
E2a	16	0273Ctrl	20	0273GAL80CsChr	Tukey's HSD	-0.09539	0.2672	-0.3626	-0.5288	-0.1964	0.05868	10	12	49	8.739	1.21E-06
E2a	17	0273GAL80Ctrl	18	CsChrCtrl	Tukey's HSD	-0.03404	-0.04921	0.01517	-0.1689	0.1993	0.06501	8	10	49	0.33	0.9993
E2a	17	0273GAL80Ctrl	19	0273CsChr	Tukey's HSD	-0.03404	0.4559	-0.49	-0.662	-0.3179	0.06074	8	14	49	11.41	1.49E-09
E2a	17	0273GAL80Ctrl	20	0273GAL80CsChr	Tukey's HSD	-0.03404	0.2672	-0.3013	-0.4784	-0.1241	0.06256	8	12	49	6.811	1.37E-04
E2a	18	CsChrCtrl	19	0273CsChr	Tukey's HSD	-0.04921	0.4559	-0.5051	-0.6658	-0.3444	0.05675	10	14	49	12.59	8.14E-11
E2a	18	CsChrCtrl	20	0273GAL80CsChr	Tukey's HSD	-0.04921	0.2672	-0.3164	-0.4826	-0.1502	0.05868	10	12	49	7.626	1.92E-05
E2a	19	0273CsChr	20	0273GAL80CsChr	Tukey's HSD	0.4559	0.2672	0.1887	0.03602	0.3414	0.05392	14	12	49	4.95	0.008488
E2c	1	0273Ctrl	2	0273GAL80Ctrl	Tukey's HSD	-0.6623	-0.5413	-0.1211	-0.2855	0.04344	0.05721	6	6	35	2.992	0.2363
E2c	1	0273Ctrl	3	CsChrCtrl	Tukey's HSD	-0.6623	-0.4737	-0.1886	-0.3425	-0.03477	0.05352	6	8	35	4.985	9.92E-03
E2c	1	0273Ctrl	4	0273CsChr	Tukey's HSD	-0.6623	0.2205	-0.8828	-1.03	-0.7357	0.05117	6	10	35	24.4	9.92E-09
E2c	1	0273Ctrl	5	0273GAL80CsChr	Tukey's HSD	-0.6623	0.02678	-0.6891	-0.8362	-0.542	0.05117	6	10	35	19.04	9.92E-09
E2c	2	0273GAL80Ctrl	3	CsChrCtrl	Tukey's HSD	-0.5413	-0.4737	-0.06759	-0.2215	0.08628	0.05352	6	8	35	1.786	0.715
E2c	2	0273GAL80Ctrl	4	0273CsChr	Tukey's HSD	-0.5413	0.2205	-0.7618	-0.9089	-0.6146	0.05117	6	10	35	21.05	9.92E-09
E2c	2	0273GAL80Ctrl	5	0273GAL80CsChr	Tukey's HSD	-0.5413	0.02678	-0.5681	-0.7152	-0.4209	0.05117	6	10	35	15.7	9.93E-09
E2c	3	CsChrCtrl	4	0273CsChr	Tukey's HSD	-0.4737	0.2205	-0.6942	-0.8293	-0.559	0.04701	8	10	35	20.89	9.92E-09
E2c	3	CsChrCtrl	5	0273GAL80CsChr	Tukey's HSD	-0.4737	0.02678	-0.5005	-0.6356	-0.3653	0.04701	8	10	35	15.06	9.94E-09
E2c	4	0273CsChr	5	0273GAL80CsChr	Tukey's HSD	0.2205	0.02678	0.1937	0.0663	0.3211	0.04432	10	10	35	6.182	9.44E-04
E2d	1	CsChrCtrl	2	R58E02	Tukey's HSD	-0.5151	-0.1786	-0.3365	-0.5413	-0.1317	0.08126	8	8	21	5.856	0.001294
E2d	1	CsChrCtrl	3	0273	Tukey's HSD	-0.5151	0.2718	-0.7869	-0.9917	-0.5821	0.08126	8	8	21	13.69	1.09E-08
E2d	2	R58E02	3	0273	Tukey's HSD	-0.1786	0.2718	-0.4504	-0.6552	-0.2456	0.08126	8	8	21	7.839	4.83E-05
E2e	1	0273	2	R58E02	Tukey's HSD	0.3649	0.1641	0.2007	0.07291	0.3286	0.04857	18	20	70	5.845	5.57E-04
E2e	1	0273	3	R29C06	Tukey's HSD	0.3649	-0.0573	0.4222	0.2943	0.55	0.04857	18	20	70	12.29	3.77E-09
E2e	1	0273	4	R58&R29	Tukey's HSD	0.3649	0.09179	0.2731	0.1379	0.4083	0.05137	18	16	70	7.518	7.08E-06
E2e	2	R58E02	3	R29C06	Tukey's HSD	0.1641	-0.0573	0.2214	0.09701	0.3459	0.04728	20	20	70	6.624	7.80E-05
E2e	2	R58E02	4	R58&R29	Tukey's HSD	0.1641	0.09179	0.07234	-0.05963	0.2043	0.05014	20	16	70	2.04	0.4775
E2e	3	R29C06	4	R58&R29	Tukey's HSD	-0.0573	0.09179	-0.1491	-0.2811	-0.01712	0.05014	20	16	70	4.205	0.02059
E2f	1	TrainCtrl	2	Conflict60s	Tukey's HSD	0.2102	-0.05043	0.2606	0.145	0.3761	0.0466	10	10	27	7.908	1.82E-05
E2f	1	TrainCtrl	3	TestCtrl	Tukey's HSD	0.2102	-0.7105	0.9207	0.8051	1.036	0.0466	10	10	27	27.94	9.61E-10
E2f	2	Conflict60s	3	TestCtrl	Tukey's HSD	-0.05043	-0.7105	0.6601	0.5446	0.7756	0.0466	10	10	27	20.03	9.61E-10
E2g	1	TrainCtrl	2	Conflict120s	Tukey's HSD	0.4326	-0.000465	0.4331	0.227	0.6392	0.08176	8	8	21	7.491	8.53E-05
E2g	1	TrainCtrl	3	TestCtrl	Tukey's HSD	0.4326	-0.6276	1.06	0.8542	1.266	0.08176	8	8	21	18.34	1.04E-09
E2g	2	Conflict120s	3	TestCtrl	Tukey's HSD	-0.000465	-0.6276	0.6272	0.4211	0.8332	0.08176	8	8	21	10.85	4.69E-07
E3f	1	R48B04	2	R48R58	Tukey's HSD	-0.0732	-0.3999	0.3267	0.2014	0.4519	0.05053	10	10	27	9.142	1.84E-06
E3f	1	R48B04	3	R58G	Tukey's HSD	-0.0732	-0.8238	0.7506	0.6253	0.8759	0.05053	10	10	27	21.01	4.45E-14
E3f	2	R48R58	3	R58G	Tukey's HSD	-0.3999	-0.8238	0.4239	0.2987	0.5492	0.05053	10	10	27	11.87	1.57E-08
E3g	1	R48B04	2	R48tsh	Tukey's HSD	0.07185	0.05761	0.01425	-0.127	0.1555	0.05671	10	10	25	0.3553	0.9659
E3g	1	R48B04	3	tshG	Tukey's HSD	0.07185	-0.8079	0.8797	0.7299	1.03	0.06015	10	8	25	20.68	2.58E-13
E3g	2	R48tsh	3	tshG	Tukey's HSD	0.05761	-0.8079	0.8655	0.7156	1.015	0.06015	10	8	25	20.35	3.76E-13
E4a	1	MB056BCtrl	2	MB056BOpto	Two-sided unpaired t-test (Holm-Sidak)	-0.03943	-0.06389	0.02446	-0.1157	0.1646	0.06533	8	8	14	0.3744	0.9181
E4a	3	MB312CCtrl	4	MB312COpto	Two-sided unpaired t-test (Holm-Sidak)	-0.154	-0.003089	-0.1509	-0.2793	-0.0225	0.06055	9	9	16	2.492	0.09274
E4a	5	R48R15Ctrl	6	R48R15Opto	Two-sided unpaired t-test (Holm-Sidak)	-0.1489	0.5461	-0.6949	-0.8178	-0.572	0.05728	8	8	14	12.13	4.07E-08
E4a	7	MB109BCtrl	8	MB109BOpto	Two-sided unpaired t-test (Holm-Sidak)	-0.01978	-0.07332	0.05354	-0.0763	0.1834	0.06053	8	8	14	0.8845	0.7746
E4a	9	VT006202Ctrl	10	VT006202Opto	Two-sided unpaired t-test (Holm-Sidak)	-0.06775	-0.09564	0.02789	-0.2812	0.337	0.1441	8	8	14	0.1935	0.9181
E4b	1	TrainCtrl	2	Conflict60s	Tukey's HSD	0.102	-0.7521	0.8541	0.771	0.9371	0.03295	8	8	21	36.66	1.86E-18
E4b	1	TrainCtrl	3	TestCtrl	Tukey's HSD	0.102	-0.8134	0.9154	0.8323	0.9984	0.03295	8	8	21	39.29	1.17E-19
E4b	2	Conflict60s	3	TestCtrl	Tukey's HSD	-0.7521	-0.8134	0.06128	-0.02176	0.1443	0.03295	8	8	21	2.631	0.1751
E4c	1	TrainCtrl	2	Conflict60s	Tukey's HSD	0.05604	-0.7842	0.8403	0.7565	0.9241	0.03324	8	8	21	35.75	4.68E-18
E4c	1	TrainCtrl	3	TestCtrl	Tukey's HSD	0.05604	-0.8134	0.8694	0.7856	0.9532	0.03324	8	8	21	36.98	1.33E-18
E4c	2	Conflict60s	3	TestCtrl	Tukey's HSD	-0.7842	-0.8134	0.02913	-0.05467	0.1129	0.03324	8	8	21	1.239	0.6608
E4d	1	CtrlFirstTest	2	TrainFirstTest	Sidak	-0.6825	0.2857	-0.9683	-1.139	-0.7974	0.06935	10	10	54	13.96	4.41E-19
E4d	3	CtrlRetestCSMinus	4	TrainRetestCSMinus	Sidak	-0.6423	0.04915	-0.6914	-0.8623	-0.5205	0.06935	10	10	54	9.97	2.28E-13
E4d	5	CtrlRetestCSPlus	6	TrainRetestCSPlus	Sidak	-0.7419	-0.1365	-0.6054	-0.7763	-0.4345	0.06935	10	10	54	8.729	2.01E-11
E4d	1	CtrlFirstTest	3	CtrlRetestCSMinus	Sidak	-0.6825	-0.6423	-0.04029	-0.2112	0.1306	0.06935	10	10	54	0.5809	0.917
E4d	1	CtrlFirstTest	5	CtrlRetestCSPlus	Sidak	-0.6825	-0.7419	0.05935	-0.1115	0.2302	0.06935	10	10	54	0.8559	0.7795
E4d	3	CtrlRetestCSMinus	5	CtrlRetestCSPlus	Sidak	-0.6423	-0.7419	0.09964	-0.07124	0.2705	0.06935	10	10	54	1.437	0.4
E4d	2	TrainFirstTest	4	TrainRetestCSMinus	Sidak	0.2857	0.04915	0.2366	0.06571	0.4075	0.06935	10	10	54	3.412	3.69E-03
E4d	2	TrainFirstTest	6	TrainRetestCSPlus	Sidak	0.2857	-0.1365	0.4223	0.2514	0.5931	0.06935	10	10	54	6.089	3.69E-07
E4d	4	TrainRetestCSMinus	6	TrainRetestCSPlus	Sidak	0.04915	-0.1365	0.1857	0.01478	0.3565	0.06935	10	10	54	2.677	0.02915
E4e	1	R15G	2	0273	Tukey's HSD	-0.365	0.05888	-0.4238	-0.5144	-0.3333	0.03392	12	12	44	17.67	3.77E-09
E4e	1	R15G	3	R48B04	Tukey's HSD	-0.365	-0.04798	-0.317	-0.4075	-0.2264	0.03392	12	12	44	13.22	3.80E-09
E4e	1	R15G	4	R48R15	Tukey's HSD	-0.365	-0.01177	-0.3532	-0.4437	-0.2626	0.03392	12	12	44	14.72	3.77E-09
E4e	2	0273	3	R48B04	Tukey's HSD	0.05888	-0.04798	0.1069	0.01629	0.1974	0.03392	12	12	44	4.455	0.01498
E4e	2	0273	4	R48R15	Tukey's HSD	0.05888	-0.01177	0.07065	-0.01992	0.1612	0.03392	12	12	44	2.946	0.1746
E4e	3	R48B04	4	R48R15	Tukey's HSD	-0.04798	-0.01177	-0.03621	-0.1268	0.05436	0.03392	12	12	44	1.51	0.7109
E5a	1	THCtrl	2	THOpto	Sidak	-0.5691	-0.4847	-0.08443	-0.238	0.06912	0.06268	12	12	66	1.347	0.4538
E5a	3	0273Ctrl	4	0273Opto	Sidak	-0.6436	-0.2385	-0.405	-0.5586	-0.2515	0.06268	12	12	66	6.462	4.34E-08
E5a	5	0273&THCtrl	6	0273&THOpto	Sidak	-0.7054	-0.2426	-0.4629	-0.6164	-0.3093	0.06268	12	12	66	7.385	1.00E-09
E5b	1	R48R15Ctrl30s	2	R48R15Opto30s	Tukey's HSD	-0.6531	-0.2243	-0.4287	-0.5236	-0.3339	0.0401	20	20	171	15.12	7.66E-15
E5b	1	R48R15Ctrl30s	3	R15GOpto30s	Tukey's HSD	-0.6531	-0.7572	0.1041	0.009314	0.1989	0.0401	20	20	171	3.672	0.0275
E5b	2	R48R15Opto30s	3	R15GOpto30s	Tukey's HSD	-0.2243	-0.7572	0.5329	0.438	0.6277	0.0401	20	20	171	18.79	0
E5b	4	R48R15Ctrl10min	5	R48R15Opto10min	Tukey's HSD	-0.6343	-0.5306	-0.1037	-0.1985	-0.008869	0.0401	20	20	171	3.656	0.0283
E5b	4	R48R15Ctrl10min	6	R15GOpto10min	Tukey's HSD	-0.6343	-0.721	0.08663	-0.008185	0.1814	0.0401	20	20	171	3.055	0.0811
E5b	5	R48R15Opto10min	6	R15GOpto10min	Tukey's HSD	-0.5306	-0.721	0.1903	0.0955	0.2851	0.0401	20	20	171	6.711	1.30E-05
E5b	7	R48R15Ctrl60min	8	R48R15Opto60min	Tukey's HSD	-0.7414	-0.6715	-0.06996	-0.1648	0.02486	0.0401	20	20	171	2.467	0.1918
E5b	7	R48R15Ctrl60min	9	R15GOpto60min	Tukey's HSD	-0.7414	-0.7355	-0.005968	-0.1008	0.08885	0.0401	20	20	171	0.2104	0.9879
E5b	8	R48R15Opto60min	9	R15GOpto60min	Tukey's HSD	-0.6715	-0.7355	0.06399	-0.03083	0.1588	0.0401	20	20	171	2.257	0.2503
E5c	1	Mock30s	2	Opto30s	Two-sided unpaired t-test	-0.6524	-0.07724	-0.57516	0.4242	0.7261	0.07186	10	10	18	8.004	2.43E-07
E5d	1	R15GCtrl	3	R48R15Ctrl	Sidak	-0.8489	-0.747	-0.1018	-0.21	0.006392	0.0458	8	8	28	2.223	0.06771
E5d	2	R15GSucrose	4	R48R15Sucrose	Sidak	-0.8024	-0.7651	-0.03729	-0.1455	0.07093	0.0458	8	8	28	0.8141	0.6665
E6a	1	Test60s	2	Test120s	Two-sided unpaired t-test	0.2449	0.3038	-0.05886	-0.04614	0.1639	0.04998	10	10	18	1.178	0.2542
E6b	1&4	0273	2&5	0273TH	Tukey's HSD	0.04284	-0.06966	0.1125	0.009321	0.2157	0.0431	28	28	71	3.691	0.02935
E6b	1&4	0273	3&6	R58E02	Tukey's HSD	0.04284	-0.09121	0.134	0.02253	0.2456	0.04658	28	21	71	4.069	0.01446
E6b	2&5	0273TH	3&6	R58E02	Tukey's HSD	-0.06966	-0.09121	0.02155	-0.08996	0.1331	0.04658	28	21	71	0.6542	0.8889
E6b	1	0273Mock	2	0273THMock	Tukey's HSD	-0.2077	-0.2526	0.04496	-0.101	0.1909	0.06095	14	14	71	1.043	0.742
E6b	1	0273Mock	3	R58E02Mock	Tukey's HSD	-0.2077	-0.3147	0.107	-0.05283	0.2668	0.06677	14	10	71	2.266	0.2512
E6b	2	0273THMock	3	R58E02Mock	Tukey's HSD	-0.2526	-0.3147	0.06204	-0.09779	0.2219	0.06677	14	10	71	1.314	0.6237
E6b	4	0273Train	5	0273THTrain	Tukey's HSD	0.2934	0.1133	0.18	0.03412	0.3259	0.06095	14	14	71	4.177	0.0117
E6b	4	0273Train	6	R58E02Train	Tukey's HSD	0.2934	0.1323	0.1611	0.005544	0.3166	0.06497	14	11	71	3.506	0.0407
E6b	5	0273THTrain	6	R58E02Train	Tukey's HSD	0.1133	0.1323	-0.01895	-0.1745	0.1366	0.06497	14	11	71	0.4124	0.9542
E6c	1	TrainCtrl	2	Conflict	Tukey's HSD	0.2648	0.3565	-0.09177	-0.2275	0.04393	0.05473	10	10	27	2.371	0.2323
E6c	1	TrainCtrl	3	TestCtrl	Tukey's HSD	0.2648	-0.3407	0.6054	0.4697	0.7411	0.05473	10	10	27	15.65	1.01E-09
E6c	2	Conflict	3	TestCtrl	Tukey's HSD	0.3565	-0.3407	0.6972	0.5615	0.8329	0.05473	10	10	27	18.02	9.63E-10
E6d	1	CS2vsCS1	2	CS2vsNovel	Tukey's HSD	0.6075	0.586	0.02157	-0.09751	0.1407	0.04803	10	10	27	0.6352	0.8952
E6d	1	CS2vsCS1	3	CS1vsNovel	Tukey's HSD	0.6075	-0.01909	0.6266	0.5075	0.7457	0.04803	10	10	27	18.45	1.04E-12
E6d	2	CS2vsNovel	3	CS1vsNovel	Tukey's HSD	0.586	-0.01909	0.605	0.486	0.7241	0.04803	10	10	27	17.82	2.38E-12
E6f	1	SuCS2	2	OpCS1SuCS2	Tukey's HSD	0.229	-0.4789	0.7079	0.5683	0.8476	0.05184	10	10	36	19.31	4.75E-15
E6f	1	SuCS2	3	SuCS1	Tukey's HSD	0.229	-0.1652	0.3942	0.2546	0.5339	0.05184	10	10	36	10.75	3.18E-08
E6f	1	SuCS2	4	SuCS1OpCS2	Tukey's HSD	0.229	0.4754	-0.2464	-0.386	-0.1067	0.05184	10	10	36	6.72	1.81E-04
E6f	2	OpCS1SuCS2	3	SuCS1	Tukey's HSD	-0.4789	-0.1652	-0.3137	-0.4533	-0.1741	0.05184	10	10	36	8.557	3.46E-06
E6f	2	OpCS1SuCS2	4	SuCS1OpCS2	Tukey's HSD	-0.4789	0.4754	-0.9543	-1.094	-0.8147	0.05184	10	10	36	26.03	1.54E-19
E6f	3	SuCS1	4	SuCS1OpCS2	Tukey's HSD	-0.1652	0.4754	-0.6406	-0.7802	-0.501	0.05184	10	10	36	17.47	9.64E-14
E6g	1	RRSuCS2	2	RROpCS1SuCS2	Tukey's HSD	0.2338	-0.4316	0.6654	0.5148	0.8161	0.05149	14	14	74	18.28	1.38E-19
E6g	1	RRSuCS2	3	R15GOpCS1SuCS2	Tukey's HSD	0.2338	0.1458	0.08798	-0.06882	0.2448	0.05359	14	12	74	2.322	0.5741
E6g	1	RRSuCS2	4	RRSuCS1	Tukey's HSD	0.2338	-0.09816	0.3319	0.1813	0.4826	0.05149	14	14	74	9.116	1.54E-07
E6g	1	RRSuCS2	5	RRSuCS1OpCS2	Tukey's HSD	0.2338	0.7088	-0.475	-0.6256	-0.3243	0.05149	14	14	74	13.05	8.87E-13
E6g	1	RRSuCS2	6	R15GSuCS1OpCS2	Tukey's HSD	0.2338	-0.1126	0.3464	0.1896	0.5032	0.05359	14	12	74	9.14	1.43E-07
E6g	2	RROpCS1SuCS2	3	R15GOpCS1SuCS2	Tukey's HSD	-0.4316	0.1458	-0.5774	-0.7342	-0.4206	0.05359	14	12	74	15.24	1.08E-15
E6g	2	RROpCS1SuCS2	4	RRSuCS1	Tukey's HSD	-0.4316	-0.09816	-0.3335	-0.4841	-0.1828	0.05149	14	14	74	9.159	1.36E-07
E6g	2	RROpCS1SuCS2	5	RRSuCS1OpCS2	Tukey's HSD	-0.4316	0.7088	-1.14	-1.291	-0.9898	0.05149	14	14	74	31.32	0
E6g	2	RROpCS1SuCS2	6	R15GSuCS1OpCS2	Tukey's HSD	-0.4316	-0.1126	-0.319	-0.4758	-0.1622	0.05359	14	12	74	8.418	1.21E-06
E6g	3	R15GOpCS1SuCS2	4	RRSuCS1	Tukey's HSD	0.1458	-0.09816	0.244	0.08715	0.4008	0.05359	12	14	74	6.437	2.87E-04
E6g	3	R15GOpCS1SuCS2	5	RRSuCS1OpCS2	Tukey's HSD	0.1458	0.7088	-0.563	-0.7198	-0.4062	0.05359	12	14	74	14.85	3.43E-15
E6g	3	R15GOpCS1SuCS2	6	R15GSuCS1OpCS2	Tukey's HSD	0.1458	-0.1126	0.2584	0.09569	0.4211	0.05562	12	12	74	6.571	2.03E-04
E6g	4	RRSuCS1	5	RRSuCS1OpCS2	Tukey's HSD	-0.09816	0.7088	-0.8069	-0.9576	-0.6563	0.05149	14	14	74	22.16	2.43E-24
E6g	4	RRSuCS1	6	R15GSuCS1OpCS2	Tukey's HSD	-0.09816	-0.1126	0.01446	-0.1423	0.1713	0.05359	14	12	74	0.3817	0.9998
E6g	5	RRSuCS1OpCS2	6	R15GSuCS1OpCS2	Tukey's HSD	0.7088	-0.1126	0.8214	0.6646	0.9782	0.05359	14	12	74	21.67	9.59E-24
E6h	1&4&7	R15G	2&5&8	R48B04	Tukey's HSD	-0.04919	0.304	-0.3532	-0.4469	-0.2595	0.03938	36	36	99	12.68	5.57E-14
E6h	1&4&7	R15G	3&6&9	R48R15	Tukey's HSD	-0.04919	0.5154	-0.5646	-0.6583	-0.4709	0.03938	36	36	99	20.28	1.25E-25
E6h	2&5&8	R48B04	3&6&9	R48R15	Tukey's HSD	0.304	0.5154	-0.2114	-0.3051	-0.1177	0.03938	36	36	99	7.592	1.57E-06
E10cd	1	Bp2	2	G4	Tukey's HSD	1.452	0.916	0.536	0.2892	0.7829	0.1048	144	144	282	7.236	1.72E-06
E10cd	1	Bp2	3	G5	Tukey's HSD	1.452	0.6684	0.7836	0.5367	1.03	0.1048	144	144	282	10.58	3.16E-12
E10cd	2	G4	3	G5	Tukey's HSD	0.916	0.6684	0.2475	0.0007073	0.4944	0.1048	144	144	282	3.342	0.04916
