# Supplementary material for: Dopaminergic systems create reward seeking despite adverse consequences
Source: Nature. 2023 Oct 25;623(7986):356–65. doi: 10.1038/s41586-023-06671-8 (PMC10632144; doi:10.1038/s41586-023-06671-8)
Supplement: Supplementary file 7 — Descriptive statistics and individual values for all behavioural results, confocal cell counts, peak calcium responses, and mean baseline calcium signals in figures and extended data figures. [file 41586_2023_6671_MOESM7_ESM.csv]

Figure	Group	Short Name	Genotype	State	Training	Test (s)	Choice 1	Choice 2	Region	Stimulus	Mean	STD	SEM	Lower CI	Upper CI	Min	Max	n	1	2	3	4	5	6	7	8	9	10	11	12	13	14	15	16	17	18	19	20	21	22	23	24	25	26	27	28	29	30	31
1a	1	TrainCtrl	Wild-type	Starved	Sucrose CS2	60	CS1	CS2	NA	NA	0.2169	0.1297	0.03243	0.1477	0.286	0.04106	0.4335	16	0.16437084	0.331693989	0.296969697	0.276769025	0.351519042	0.215265866	0.041062802	0.121375509	0.243564356	0.133249529	0.042749658	0.43347203	0.055155211	0.100574713	0.237162162	0.424751244
1a	2	Conflict15s	Wild-type	Starved	Sucrose CS2	15	CS1	CS2 with 90 V	NA	NA	-0.06981	0.1583	0.03957	-0.1542	0.01454	-0.2982	0.1506	16	0.123086735	-0.055287407	-0.008145363	-0.241134752	0.150642326	0.070966195	-0.199631861	-0.270180437	-0.162622393	0.010294118	-0.298245614	-0.293532338	-0.009661836	0.058743169	-0.12168325	0.129464286
1a	3	Conflict30s	Wild-type	Starved	Sucrose CS2	30	CS1	CS2 with 90 V	NA	NA	-0.2173	0.1871	0.04678	-0.3171	-0.1176	-0.4984	0.1829	16	-0.221744878	-0.237864078	-0.391429891	-0.310464611	-0.090366581	-0.346754057	-0.412825059	-0.250915751	-0.333251019	-0.498376623	-0.266547139	-0.315018315	0.013377926	0.018037975	0.182949309	-0.016304348
1a	4	Conflict60s	Wild-type	Starved	Sucrose CS2	60	CS1	CS2 with 90 V	NA	NA	-0.4008	0.2319	0.05798	-0.5243	-0.2772	-0.6994	0.1021	16	-0.503861004	-0.486173957	-0.463127453	-0.497280497	-0.504117647	-0.257542147	-0.699376352	-0.563549832	-0.655251142	-0.230312555	-0.657803983	-0.545131696	-0.197647059	-0.168687167	-0.084309133	0.102143758
1a	5	TestCtrl	Wild-type	Starved	Mock	60	CS1	CS2 with 90 V	NA	NA	-0.5919	0.1416	0.03541	-0.6673	-0.5164	-0.823	-0.3208	16	-0.607864078	-0.713658866	-0.564230541	-0.649217485	-0.647286822	-0.599193548	-0.765190692	-0.822951428	-0.73498452	-0.519864341	-0.518637418	-0.704901961	-0.435555556	-0.470765521	-0.394871795	-0.320762712
1b	1	TrainCtrl	UAS-CsChr/+; 0273-GAL4/+	Starved	Red Light CS2	60	CS1	CS2	NA	NA	0.1565	0.09941	0.0287	0.09331	0.2196	-0.05449	0.2906	12	0.176243981	0.284803672	0.143922317	0.114100186	0.223115193	-0.05448505	0.029027576	0.163108922	0.109637731	0.290584416	0.22	0.177624602
1b	2	Conflict15s	UAS-CsChr/+; 0273-GAL4/+	Starved	Red Light CS2	15	CS1	CS2 with 90 V	NA	NA	0.0407	0.056	0.01617	0.005115	0.07628	-0.03413	0.1323	12	0.007444668	-0.027887658	0.113636364	0.073644003	-0.005390836	0.038333333	0.132258065	0.024561404	0.090643275	0.07881137	-0.003581761	-0.034126984
1b	3	Conflict30s	UAS-CsChr/+; 0273-GAL4/+	Starved	Red Light CS2	30	CS1	CS2 with 90 V	NA	NA	0.05449	0.07973	0.02302	0.003832	0.1051	-0.1419	0.1767	12	0.176695563	0.141721491	0.079622132	0.079020014	0.106792144	-0.141909814	0.054025424	-0.003353204	0.053209877	0.030719358	0.024102564	0.053221289
1b	4	Conflict60s	UAS-CsChr/+; 0273-GAL4/+	Starved	Red Light CS2	60	CS1	CS2 with 90 V	NA	NA	0.03462	0.1258	0.03632	-0.04532	0.1146	-0.2799	0.1859	12	0.130977131	-0.27994228	0.106334842	0.035372451	0.042655367	0.062252964	0.114559387	0.058474576	0.09475032	0.185907046	-0.016094033	-0.119856887
1b	5	TestCtrl	UAS-CsChr/+; 0273-GAL4/+	Starved	Mock	60	CS1	CS2 with 90 V	NA	NA	-0.5276	0.1305	0.03768	-0.6106	-0.4447	-0.6925	-0.3061	12	-0.45150312	-0.553908356	-0.692460317	-0.6	-0.335916442	-0.306089744	-0.40875755	-0.531105991	-0.671397519	-0.63680347	-0.4943101	-0.649357489
1c	1	Mock	UAS-CsChr/+; 0273-GAL4/+	Starved	Mock	60	CS1	CS2 with 90 V	NA	NA	-0.6053	0.1567	0.04956	-0.7174	-0.4932	-0.8971	-0.3949	10	-0.8229167	-0.6353664	-0.509878419	-0.691423519	-0.552795031	-0.524077548	-0.52183908	-0.502525253	-0.394918174	-0.897058824
1c	2	Sucrose	UAS-CsChr/+; 0273-GAL4/+	Starved	Sucrose CS2	60	CS1	CS2 with 90 V	NA	NA	-0.4767	0.1258	0.03979	-0.5667	-0.3867	-0.6816	-0.3465	10	-0.6816326	-0.5555255	-0.6636364	-0.4313559	-0.370614035	-0.516732543	-0.346497765	-0.352307692	-0.367276888	-0.481343284
1c	3	RedLight	UAS-CsChr/+; 0273-GAL4/+	Starved	Red Light CS2	60	CS1	CS2 with 90 V	NA	NA	0.1792	0.1098	0.03471	0.1007	0.2578	-0.02409	0.392	10	0.3920178	0.1820896	0.2153846	0.1572682	0.141456583	-0.024089307	0.287277702	0.134920635	0.110714286	0.195420245
2b	1	0273	UAS-mCD8::GFP/+; 0273-GAL4/247-LexA::vp16, LexAop-rCD2::RFP	NA	NA	NA	NA	NA	NA	NA	135.5	15.24	6.222	119.5	151.5	110	148	6	148	146	125	110	137	147
2b	2	0273R15	R15A04-GAL80/UAS-mCD8::GFP; 0273-GAL4/247-LexA::vp16, LexAop-rCD2::RFP	NA	NA	NA	NA	NA	NA	NA	83.71	21.14	7.99	64.16	103.3	51	108	7	51	74	106	108	99	72	76
2b	3	0273R48	R48B04-GAL80/UAS-mCD8::GFP; 0273-GAL4/247-LexA::vp16, LexAop-rCD2::RFP	NA	NA	NA	NA	NA	NA	NA	45.75	6.065	2.144	40.68	50.82	38	54	8	48	39	50	54	38	52	43	42
2b	4	0273R58	UAS-mCD8::GFP/+; 0273-GAL4, R58E02-GAL80/247-LexA::vp16, LexAop-rCD2::RFP	NA	NA	NA	NA	NA	NA	NA	29.75	5.874	2.077	24.84	34.66	23	39	8	32	23	33	39	26	23	35	27
2c	1	0273	UAS-CsChr/+; 0273-GAL4/+	Starved	Red Light CS2	60	CS1	CS2 with 90 V	NA	NA	0.09749	0.09574	0.02393	0.04647	0.1485	-0.08283	0.3527	16	0.051158645	0.000512295	0.041666667	0.073989321	0.078216989	0.235377358	0.352702703	0.065774805	0.089699074	0.098611111	0.12905452	0.148577741	0.076293103	0.093772894	0.107188703	-0.082831325
2c	2	0273R15	R15A04-GAL80/UAS-CsChr; 0273-GAL4/+	Starved	Red Light CS2	60	CS1	CS2 with 90 V	NA	NA	-0.007645	0.1883	0.04706	-0.108	0.09267	-0.3611	0.3539	16	-0.070995671	-0.361054767	-0.317460317	0.130263158	0.076190476	-0.017460317	0.101666667	-0.243589744	0.111025145	-0.049099836	0.211111111	0.353927987	-0.104723708	-0.022113022	-0.006849315	0.086830079
2c	3	0273R48	R48B04-GAL80/UAS-CsChr; 0273-GAL4/+	Starved	Red Light CS2	60	CS1	CS2 with 90 V	NA	NA	-0.1914	0.2001	0.05001	-0.298	-0.0848	-0.5499	0.03348	16	-0.549889135	-0.366710875	-0.44778481	-0.241532977	-0.452173913	0.008578431	0.033479349	-0.472706156	-0.020440252	-0.006349206	-0.050757576	-0.106092437	-0.036231884	-0.145855379	-0.064306661	-0.143627195
2c	4	0273R58	UAS-CsChr/+; 0273-GAL4, R58E02-GAL80/+	Starved	Red Light CS2	60	CS1	CS2 with 90 V	NA	NA	-0.09401	0.2047	0.05116	-0.2031	0.01505	-0.5225	0.2512	16	-0.321478521	-0.318007663	-0.522463768	0.129876161	-0.262987013	-0.178030303	0.147058824	-0.096153846	0.251189847	-0.049660787	0.177476255	-0.118681319	-0.095106383	-0.066835764	-0.053333333	-0.126984127
2c	5	CsChrCtrl	UAS-CsChr/+	Starved	Red Light CS2	60	CS1	CS2 with 90 V	NA	NA	-0.8033	0.1393	0.03482	-0.8775	-0.7291	-0.9741	-0.4786	16	-0.944405594	-0.950935213	-0.943848834	-0.97414361	-0.924107143	-0.684292989	-0.805892256	-0.81597611	-0.597464002	-0.799521531	-0.868377138	-0.478571429	-0.804750403	-0.815762274	-0.777777778	-0.667019027
2d	1	TrainCtrl	R15A04-GAL80/UAS-CsChr	Starved	Red Light CS2	60	CS1	CS2	NA	NA	-0.07075	0.1253	0.03617	-0.1504	0.00886	-0.2218	0.1233	12	-0.120295699	0.012841091	0.070118412	-0.205994898	-0.157458979	-0.185227273	0.107526882	-0.221813725	-0.111607143	-0.008089722	0.123290531	-0.152314815
2d	2	Conflict15s	R15A04-GAL80/UAS-CsChr	Starved	Red Light CS2	15	CS1	CS2 with 90 V	NA	NA	-0.3113	0.1222	0.03527	-0.389	-0.2337	-0.5367	-0.1093	12	-0.404002426	-0.53672496	-0.109284333	-0.323514212	-0.260709505	-0.165739269	-0.344006148	-0.367109635	-0.44057971	-0.285446512	-0.175770308	-0.323134208
2d	3	Conflict30s	R15A04-GAL80/UAS-CsChr	Starved	Red Light CS2	30	CS1	CS2 with 90 V	NA	NA	-0.5556	0.1404	0.04052	-0.6448	-0.4665	-0.7465	-0.3735	12	-0.746459726	-0.72616408	-0.400264784	-0.482900433	-0.442105263	-0.373482726	-0.651647893	-0.511166253	-0.536567999	-0.663763066	-0.405056847	-0.728202549
2d	4	Conflict60s	R15A04-GAL80/UAS-CsChr	Starved	Red Light CS2	60	CS1	CS2 with 90 V	NA	NA	-0.7253	0.1447	0.04176	-0.8172	-0.6334	-0.9256	-0.401	12	-0.701478495	-0.925580038	-0.758404303	-0.649741064	-0.660457516	-0.813884494	-0.905882353	-0.786490316	-0.72568694	-0.802380952	-0.401004304	-0.573109244
2d	5	TestCtrl	R15A04-GAL80/UAS-CsChr	Starved	Mock	60	CS1	CS2 with 90 V	NA	NA	-0.7679	0.08347	0.0241	-0.8209	-0.7148	-0.8812	-0.6296	12	-0.871075124	-0.834703947	-0.760435993	-0.704513256	-0.881165049	-0.811887255	-0.630064955	-0.62962963	-0.738888889	-0.798039216	-0.813428402	-0.740570241
2d	6	TrainCtrl	UAS-CsChr/+; R48B04-GAL4/+	Starved	Red Light CS2	60	CS1	CS2	NA	NA	0.1845	0.09262	0.02674	0.1256	0.2433	0.05971	0.3314	12	0.331389183	0.15708502	0.244877049	0.149421789	0.315312046	0.270303527	0.20155749	0.090700344	0.20466596	0.059714045	0.119949495	0.06848816
2d	7	Conflict15s	UAS-CsChr/+; R48B04-GAL4/+	Starved	Red Light CS2	15	CS1	CS2 with 90 V	NA	NA	0.03569	0.08494	0.02452	-0.01828	0.08966	-0.06793	0.1593	12	-0.042780749	0.150483559	0.128301887	0.139880952	0.159282971	0.001481481	0.010770505	0.011055832	-0.067934783	-0.038105808	-0.04504644	0.020861833
2d	8	Conflict30s	UAS-CsChr/+; R48B04-GAL4/+	Starved	Red Light CS2	30	CS1	CS2 with 90 V	NA	NA	0.02974	0.1097	0.03167	-0.03996	0.09945	-0.1528	0.2158	12	0.215844402	0.011627907	0.026223776	-0.152777778	0.030294977	0.196887901	0.048387097	-0.11372549	0.028234649	0.092996556	0.047619048	-0.074712644
2d	9	Conflict60s	UAS-CsChr/+; R48B04-GAL4/+	Starved	Red Light CS2	60	CS1	CS2 with 90 V	NA	NA	0.02364	0.1519	0.04384	-0.07284	0.1201	-0.3195	0.2274	12	0.159503632	-0.024322169	0.202377941	-0.011910215	-0.020671835	0.166353383	0.034408602	-0.31950431	0.227355072	-0.018728223	-0.098381071	-0.012784091
2d	10	TestCtrl	UAS-CsChr/+; R48B04-GAL4/+	Starved	Mock	60	CS1	CS2 with 90 V	NA	NA	-0.6102	0.1343	0.03877	-0.6955	-0.5249	-0.7945	-0.3815	12	-0.683527542	-0.768299395	-0.794471154	-0.55030303	-0.527173913	-0.381520119	-0.438434983	-0.627171216	-0.737887597	-0.481103553	-0.699507389	-0.633116883
2d	11	TrainCtrl	R15A04-GAL80/UAS-CsChr; R48B04-GAL4/+	Starved	Red Light CS2	60	CS1	CS2	NA	NA	0.2336	0.0974	0.02812	0.1717	0.2955	0.117	0.3874	12	0.333950389	0.309551208	0.117647059	0.294830197	0.116989698	0.387421567	0.352526926	0.196689622	0.199200913	0.187532924	0.118706048	0.18821628
2d	12	Conflict15s	R15A04-GAL80/UAS-CsChr; R48B04-GAL4/+	Starved	Red Light CS2	15	CS1	CS2 with 90 V	NA	NA	0.05528	0.1003	0.02896	-0.008471	0.119	-0.06818	0.2813	12	0.074705882	0.28125	-0.068181818	0.112244898	-0.031168831	-0.008797654	0.10989011	0.019669743	0.064244186	0.005896444	0.157665505	-0.054112554
2d	13	Conflict30s	R15A04-GAL80/UAS-CsChr; R48B04-GAL4/+	Starved	Red Light CS2	30	CS1	CS2 with 90 V	NA	NA	0.05106	0.1247	0.036	-0.02818	0.1303	-0.1682	0.2531	12	0.004353234	0.050434064	-0.155393457	0.201553614	0.051566081	-0.168158568	0.253077975	0.088636364	-0.020999367	0.095313627	0.098235766	0.114081996
2d	14	Conflict60s	R15A04-GAL80/UAS-CsChr; R48B04-GAL4/+	Starved	Red Light CS2	60	CS1	CS2 with 90 V	NA	NA	0.07907	0.1392	0.04017	-0.009342	0.1675	-0.07867	0.4156	12	-0.055727554	0.04	-0.047017544	0.415584416	-0.078674948	0.053626374	0.071834625	0.029304029	0.218392558	0.172002511	0.126567625	0.002953586
2d	15	TestCtrl	R15A04-GAL80/UAS-CsChr; R48B04-GAL4/+	Starved	Mock	60	CS1	CS2 with 90 V	NA	NA	-0.697	0.09116	0.02632	-0.7549	-0.6391	-0.8001	-0.4704	12	-0.800068705	-0.748762847	-0.690879596	-0.727205882	-0.667717777	-0.757936508	-0.759493671	-0.62	-0.791666667	-0.678816467	-0.470366229	-0.651098901
2e	1	0273TrainCtrl	UAS-CsChr/+; 0273-GAL4/+	Starved	Red Light CS2	60	CS1	CS2	NA	NA	0.3736	0.1195	0.03605	0.2933	0.4539	0.1396	0.5737	11	0.271015	0.5736704	0.4344538	0.39	0.4729064	0.46452	0.4008704	0.373496873	0.139553429	0.327833572	0.261111111
2e	2	R48R15TrainCtrl	R15A04-GAL80/UAS-CsChr; R48B04-GAL4/+	Starved	Red Light CS2	60	CS1	CS2	NA	NA	0.3488	0.1324	0.04186	0.2541	0.4434	0.1827	0.5588	10	0.1826514	0.2630347	0.5138996	0.244426	0.3512337	0.4938763	0.2415238	0.5588235	0.263732768	0.374358974
2e	3	0273Conflict60s	UAS-CsChr/+; 0273-GAL4/+	Starved	Red Light CS2	60	CS1	CS2 with 90 V	NA	NA	0.1656	0.1219	0.03855	0.07837	0.2528	-0.01399	0.3103	10	0.3103175	-0.01398767	0.2272727	0.2614379	0.2844585	0.251684	0.01210654	0.04576144	0.08085431	0.195854372
2e	4	R48R15Conflict60s	R15A04-GAL80/UAS-CsChr; R48B04-GAL4/+	Starved	Red Light CS2	60	CS1	CS2 with 90 V	NA	NA	0.1359	0.1371	0.04336	0.03786	0.234	-0.04451	0.3827	10	-0.04450743	0.1817416	-0.02597403	0.2244444	0.1053571	0.2562837	0.382684	0.06244261	0.201344017	0.015584416
2e	5	0273TestCtrl	UAS-CsChr/+; 0273-GAL4/+	Starved	Mock	60	CS1	CS2 with 90 V	NA	NA	-0.6732	0.133	0.04207	-0.7684	-0.578	-0.8901	-0.5003	10	-0.8901109	-0.7630122	-0.7413793	-0.8057644	-0.507952	-0.7350428	-0.622519841	-0.550961538	-0.500302663	-0.614973262
2e	6	R48R15TestCtrl	R15A04-GAL80/UAS-CsChr; R48B04-GAL4/+	Starved	Mock	60	CS1	CS2 with 90 V	NA	NA	-0.5953	0.2157	0.06504	-0.7402	-0.4504	-0.8464	-0.2304	11	-0.2303922	-0.385468	-0.4561562	-0.5206789	-0.6467488	-0.7371254	-0.3522303	-0.846345029	-0.752154719	-0.786357786	-0.834541063
3a	1	GtACtrl	UAS-GtACR1/+	Starved	Green Light CS2	120	CS1	CS2	NA	NA	-0.01785	0.141	0.03525	-0.09299	0.05729	-0.3119	0.1587	16	0.1254028	0.108871	0.05083089	0.06317073	0.048336798	0.069932432	-0.311904762	-0.04060728	-0.026216344	-0.31047619	-0.154418752	0.158730159	-0.105090312	-0.001443001	0.070219436	-0.030892449
3a	2	0273Ctrl	0273-GAL4/+	Starved	Green Light CS2	120	CS1	CS2	NA	NA	0.02219	0.1503	0.04532	-0.0788	0.1232	-0.1549	0.3204	11	0.07962076	0.02761668	0.1440994	0.3204124	0.08171701	-0.150392817	-0.154882155	-0.016006403	-0.086315789	0.140243902	-0.142036125
3a	3	0273GtA	0273-GAL4/UAS-GtACR1	Starved	Green Light CS2	120	CS1	CS2	NA	NA	-0.5601	0.1404	0.03752	-0.6411	-0.479	-0.7579	-0.3225	14	-0.7506733	-0.4318182	-0.5607129	-0.5631636	-0.5671233	-0.3538462	-0.322510823	-0.741254934	-0.673103213	-0.580378251	-0.447354636	-0.490133897	-0.757936508	-0.601171113
3a	4	R48R15Ctrl	R15A04-GAL80/+; R48B04-GAL4/+	Starved	Green Light CS2	120	CS1	CS2	NA	NA	0.01796	0.1684	0.05076	-0.09514	0.1311	-0.2356	0.2945	11	0.244508	0.1506791	0.2944899	0.03219603	0.04205754	-0.235599694	-0.099217639	0.069281046	-0.165381019	-0.003389331	-0.132075472
3a	5	R48R15GtA	R15A04-GAL80/+; R48B04-GAL4/UAS-GtACR1	Starved	Green Light CS2	120	CS1	CS2	NA	NA	-0.2243	0.1107	0.03196	-0.2946	-0.1539	-0.415	-0.07475	12	-0.07474662	-0.1116197	-0.1124511	-0.08908909	-0.414973262	-0.193946669	-0.321568627	-0.310150376	-0.238610596	-0.212916667	-0.280393836	-0.331052632
3b	1	GtACtrl	UAS-GtACR1/+	Starved	Green Light CS2	60	CS1	CS2	NA	NA	0.05799	0.2109	0.04971	-0.04689	0.1629	-0.2779	0.4399	18	0.039663462	0.232525629	0.170576735	0.207070707	0.319155354	0.439922481	0.391857143	-0.086178479	-0.151680527	-0.14667079	-0.043498168	0.008098892	-0.277910686	-0.08996328	-0.107067351	0.201472557	-0.184829278	0.121212121
3b	2	0273GtA	0273-GAL4/UAS-GtACR1	Starved	Green Light CS2	60	CS1	CS2	NA	NA	-0.4415	0.2038	0.04446	-0.5342	-0.3487	-0.6976	0	21	-0.436776213	-0.030501089	-0.486237614	-0.416550571	-0.451480263	-0.496807152	0	-0.03625731	-0.629310345	-0.503836317	-0.553606238	-0.233811802	-0.614386792	-0.551459293	-0.454513523	-0.697580645	-0.432900433	-0.62813036	-0.420504386	-0.667070218	-0.529100529
3b	3	THGtA	TH-GAL4/UAS-GtACR1	Starved	Green Light CS2	60	CS1	CS2	NA	NA	-0.09035	0.1458	0.03182	-0.1567	-0.02398	-0.4035	0.1494	21	0.104398516	-0.097748593	-0.285657339	0.009276438	-0.244594595	-0.045997611	0.011612903	0.007686932	-0.159058824	-0.017045455	-0.204731308	-0.085012372	-0.003246753	-0.049333935	-0.066386555	0.070422535	-0.403502094	-0.228652751	0.14944266	-0.327780915	-0.031523379
3b	4	0273&THGtA	0273-GAL4, TH-GAL4/UAS-GtACR1	Starved	Green Light CS2	60	CS1	CS2	NA	NA	-0.1714	0.2446	0.06116	-0.3018	-0.04107	-0.5739	0.3864	16	-0.154166667	0.386363636	-0.153846154	-0.133684211	-0.031168831	0.024242424	-0.262032086	-0.33938294	0.03030303	-0.267857143	-0.277777778	-0.573863636	0.122222222	-0.560041408	-0.214157706	-0.337915743
3c	1	R15G	R15A04-GAL80/UAS-CsChr	Starved	Red Light CS2 then 90 V CS3	120	CS3	CS4	NA	NA	-0.4838	0.1477	0.04264	-0.5777	-0.3899	-0.6972	-0.212	12	-0.428136551	-0.363663004	-0.697154472	-0.211983067	-0.442564103	-0.589446589	-0.554320988	-0.513059034	-0.667261905	-0.4023542	-0.615528921	-0.32017673
3c	2	0273	UAS-CsChr/+; 0273-GAL4/+	Starved	Red Light CS2 then 90 V CS3	120	CS3	CS4	NA	NA	-0.131	0.1567	0.04525	-0.2306	-0.03137	-0.4033	0.02864	12	0.027653727	-0.40327381	0.028637771	-0.398550725	-0.106060606	0.026163724	-0.057017544	-0.118181818	-0.035576923	-0.151235861	-0.078125	-0.305986696
3c	3	R48B04	UAS-CsChr/+; R48B04-GAL4/+	Starved	Red Light CS2 then 90 V CS3	120	CS3	CS4	NA	NA	-0.1884	0.09282	0.02679	-0.2474	-0.1294	-0.3524	-0.02051	12	-0.127372053	-0.289442777	-0.280952381	-0.126582278	-0.020508614	-0.352390852	-0.126685393	-0.238351254	-0.182441215	-0.227686255	-0.11622589	-0.17196057
3c	4	R48R15	R15A04-GAL80/UAS-CsChr; R48B04-GAL4/+	Starved	Red Light CS2 then 90 V CS3	120	CS3	CS4	NA	NA	-0.2134	0.1235	0.03566	-0.2919	-0.1349	-0.3599	0.056	12	-0.295919574	-0.221957514	-0.166866029	-0.338333333	-0.312597809	-0.211111111	-0.04812009	-0.231093544	-0.139079852	-0.292142857	0.056003584	-0.359888515
3d	1	R15GCtrl	R15A04-GAL80/UAS-CsChr	Starved	Mock	60	0 V	90 V	NA	NA	-0.3764	0.1124	0.03244	-0.4478	-0.305	-0.5532	-0.1471	12	-0.292682927	-0.388235294	-0.38028169	-0.553191489	-0.454545455	-0.452054795	-0.325	-0.450549451	-0.147058824	-0.225	-0.41025641	-0.438202247
3d	2	R15GOpto	R15A04-GAL80/UAS-CsChr	Starved	Unpaired Red Light	60	0 V	90 V	NA	NA	-0.4845	0.07331	0.02116	-0.5311	-0.4379	-0.6533	-0.3726	12	-0.506849315	-0.488888889	-0.505617978	-0.431034483	-0.551724138	-0.653333333	-0.37254902	-0.454545455	-0.422222222	-0.492063492	-0.514285714	-0.421052632
3d	3	0273Ctrl	UAS-CsChr/+; 0273-GAL4/+	Starved	Mock	60	0 V	90 V	NA	NA	-0.3657	0.1713	0.04945	-0.4746	-0.2569	-0.746	-0.1642	12	-0.612903226	-0.296703297	-0.428571429	-0.164179104	-0.315789474	-0.260273973	-0.413793103	-0.253333333	-0.375	-0.168539326	-0.353846154	-0.746031746
3d	4	0273Opto	UAS-CsChr/+; 0273-GAL4/+	Starved	Unpaired Red Light	60	0 V	90 V	NA	NA	-0.1528	0.1339	0.03864	-0.2379	-0.06777	-0.3418	0.1111	12	-0.142857143	-0.270588235	-0.088888889	-0.113924051	-0.192982456	0	-0.03030303	-0.341772152	-0.230769231	0.111111111	-0.278688525	-0.254237288
3d	5	R48B04Ctrl	UAS-CsChr/+; R48B04-GAL4/+	Starved	Mock	60	0 V	90 V	NA	NA	-0.4199	0.07849	0.02266	-0.4698	-0.37	-0.5918	-0.3131	12	-0.456	-0.362068966	-0.448979592	-0.40625	-0.364485981	-0.4375	-0.519230769	-0.418803419	-0.591836735	-0.38	-0.313131313	-0.340659341
3d	6	R48B04Opto	UAS-CsChr/+; R48B04-GAL4/+	Starved	Unpaired Red Light	60	0 V	90 V	NA	NA	-0.1021	0.1436	0.04145	-0.1933	-0.01086	-0.3034	0.2137	12	-0.163636364	0.026548673	-0.160714286	0.009345794	-0.282608696	0.213675214	-0.113924051	-0.11827957	-0.011764706	-0.195402299	-0.303370787	-0.125
3d	7	R48R15Ctrl	R15A04-GAL80/UAS-CsChr; R48B04-GAL4/+	Starved	Mock	60	0 V	90 V	NA	NA	-0.3978	0.1727	0.04986	-0.5076	-0.2881	-0.7067	-0.1429	12	-0.390243902	-0.448275862	-0.397849462	-0.392156863	-0.238095238	-0.438202247	-0.314285714	-0.419354839	-0.142857143	-0.191489362	-0.694444444	-0.706666667
3d	8	R48R15Opto	R15A04-GAL80/UAS-CsChr; R48B04-GAL4/+	Starved	Unpaired Red Light	60	0 V	90 V	NA	NA	-0.1919	0.1199	0.03461	-0.268	-0.1157	-0.3265	0.07692	12	-0.186813187	-0.06122449	-0.225806452	-0.236842105	-0.283950617	-0.318181818	-0.243243243	-0.326530612	0.076923077	-0.1	-0.121212121	-0.275362319
3e	1	GtACtrlNone	UAS-GtACR1/+	Starved	NA	60	0 V	90 V	NA	NA	-0.5258	0.1784	0.04461	-0.6209	-0.4307	-0.791	-0.1707	16	-0.791044776	-0.673913043	-0.692307692	-0.402061856	-0.287671233	-0.710526316	-0.658536585	-0.36	-0.5	-0.652173913	-0.590361446	-0.441860465	-0.544554455	-0.170731707	-0.317647059	-0.619047619
3e	2	GtACtrlOpto	UAS-GtACR1/+	Starved	NA	60	0 V with Green Light	90 V with Green Light	NA	NA	-0.4402	0.1416	0.03539	-0.5156	-0.3647	-0.7303	-0.2222	16	-0.378378378	-0.294117647	-0.521126761	-0.352941176	-0.540229885	-0.52238806	-0.428571429	-0.552941176	-0.25	-0.360824742	-0.730337079	-0.576470588	-0.59375	-0.325301205	-0.222222222	-0.393258427
3e	3	GAL4GtANone	R52H03-p65.AD/UAS-GtACR1; ple-GAL4.DBD/+	Starved	NA	60	0 V	90 V	NA	NA	-0.4157	0.1605	0.04013	-0.5013	-0.3302	-0.7241	-0.1605	16	-0.395348837	-0.568627451	-0.377777778	-0.302752294	-0.425	-0.160493827	-0.411764706	-0.551020408	-0.421686747	-0.724137931	-0.62	-0.221052632	-0.432432432	-0.567010309	-0.272727273	-0.2
3e	4	GAL4GtAOpto	R52H03-p65.AD/UAS-GtACR1; ple-GAL4.DBD/+	Starved	NA	60	0 V with Green Light	90 V with Green Light	NA	NA	-0.266	0.1994	0.04985	-0.3722	-0.1597	-0.6495	0.03615	16	-0.154639175	-0.131313131	-0.649484536	-0.395833333	0.036144578	-0.126436782	-0.397590361	-0.159090909	-0.05	-0.075268817	-0.5	-0.357798165	-0.557692308	-0.382978723	-0.149425287	-0.204081633
4a	1	Mock	UAS-CsChr/+; 0273-GAL4/+	Starved	Mock	120	CS1 with Sucrose	CS2	NA	NA	-0.2281	0.1494	0.04504	-0.3284	-0.1277	-0.5284	-0.02764	11	-0.528421	-0.3635571	-0.3420647	-0.2630907	-0.2261795	-0.04848485	-0.02764228	-0.185214626	-0.281853282	-0.107755102	-0.134680135
4a	2	Sucrose	UAS-CsChr/+; 0273-GAL4/+	Starved	Sucrose CS2	120	CS1 with Sucrose	CS2	NA	NA	0.04354	0.1188	0.03757	-0.04144	0.1285	-0.1498	0.2494	10	-0.149807	-0.08684932	0.02060932	0.03134041	0.03278186	0.2493606	0.049307666	0.091803279	0.201112141	-0.004271476
4a	3	RedLight	UAS-CsChr/+; 0273-GAL4/+	Starved	Red Light CS2	120	CS1 with Sucrose	CS2	NA	NA	0.352	0.0718	0.0227	0.3006	0.4033	0.2309	0.4679	10	0.2309091	0.2916667	0.2935636	0.3126362	0.4196158	0.4678858	0.411764706	0.387179487	0.364801865	0.33974359
4b	1	TrainCtrl	R15A04-GAL80/UAS-CsChr; R48B04-GAL4/+	Starved	Red Light CS2	120	CS1	CS2	NA	NA	0.3999	0.1023	0.03236	0.3267	0.4731	0.236	0.5737	10	0.294282744	0.549145299	0.401069519	0.573669468	0.421312541	0.348640833	0.40678733	0.236036036	0.392322097	0.375404531
4b	2	Conflict	R15A04-GAL80/UAS-CsChr; R48B04-GAL4/+	Starved	Red Light CS2	120	CS1 with Sucrose	CS2	NA	NA	0.4212	0.1087	0.03438	0.3434	0.4989	0.2576	0.5955	10	0.351696833	0.426372077	0.380136986	0.45475305	0.595505618	0.503386769	0.347701149	0.328805337	0.565604364	0.257643422
4b	3	TestCtrl	R15A04-GAL80/UAS-CsChr; R48B04-GAL4/+	Starved	Mock	120	CS1 with Sucrose	CS2	NA	NA	-0.1572	0.106	0.03351	-0.233	-0.08142	-0.2934	0.06239	10	-0.112052848	-0.094938674	-0.243281471	-0.122231062	0.062393162	-0.101990782	-0.262650602	-0.174226804	-0.229875036	-0.293440637
4c	1	R15GCtrl	R15A04-GAL80/UAS-CsChr	Starved	Mock	120	Filter Paper	Sucrose	NA	NA	0.1564	0.2845	0.05579	0.04153	0.2713	-0.4074	0.7727	26	0.52688172	0.102040816	-0.012658228	0.365853659	0.230769231	0.125	0.340425532	0.178947368	-0.081081081	0.378378378	0.772727273	0.487804878	-0.407407407	0.081967213	0.230769231	-0.022222222	-0.09375	0.1	-0.234567901	-0.104477612	0.152173913	0.640449438	0.113043478	0.282608696	-0.355555556	0.269230769
4c	2	R15GOpto	R15A04-GAL80/UAS-CsChr	Starved	Unpaired Red Light	120	Filter Paper	Sucrose	NA	NA	0.2201	0.3161	0.062	0.09239	0.3478	-0.5122	0.6203	26	-0.146067416	0.277777778	0.472527473	-0.072164948	0.458823529	0.533333333	-0.15	0.428571429	0.456790123	0.090909091	0.577464789	0.620253165	-0.083333333	0.50617284	0.483870968	0	-0.512195122	0.558823529	-0.316455696	-0.064935065	0.184466019	0.611111111	0.308411215	0.103448276	0.081081081	0.313131313
4c	3	0273Ctrl	UAS-CsChr/+; 0273-GAL4/+	Starved	Mock	120	Filter Paper	Sucrose	NA	NA	0.3267	0.209	0.04099	0.2423	0.4111	-0.1059	0.8261	26	0.661971831	0.1875	-0.054945055	0.5	0.408163265	0.136842105	0	0.228070175	0.52173913	0.298245614	0.826086957	0.375	0.415384615	0.373134328	0.26	0.317647059	0.367088608	0.12	-0.105882353	0.311827957	0.596774194	0.328125	0.259259259	0.398058252	0.388429752	0.375
4c	4	0273Opto	UAS-CsChr/+; 0273-GAL4/+	Starved	Unpaired Red Light	120	Filter Paper	Sucrose	NA	NA	0.114	0.1701	0.03337	0.04532	0.1828	-0.2632	0.4762	26	0.013333333	0.013333333	0.074074074	0.157894737	0.14893617	-0.068181818	0.111111111	0.245283019	0.186440678	-0.029411765	0.172413793	-0.148148148	0.04	0.347826087	0.476190476	-0.263157895	0.333333333	-0.014925373	0.168539326	0.216216216	0.272727273	-0.063063063	0.142857143	0.04950495	0.371428571	0.010526316
4c	5	R48B04Ctrl	UAS-CsChr/+; R48B04-GAL4/+	Starved	Mock	120	Filter Paper	Sucrose	NA	NA	0.2872	0.2913	0.05505	0.1743	0.4002	-0.2432	0.9294	28	0.545454545	0.085714286	0.2	0.681818182	0.789473684	0.16	0.108108108	0.492537313	0.511627907	-0.066666667	0.929411765	0.4	0.068181818	0.479166667	0.466666667	0.085714286	0.101449275	0.461538462	0.223880597	-0.243243243	0.188679245	0.548387097	0.028037383	-0.120689655	-0.016129032	0.431034483	0.517857143	-0.015873016
4c	6	R48B04Opto	UAS-CsChr/+; R48B04-GAL4/+	Starved	Unpaired Red Light	120	Filter Paper	Sucrose	NA	NA	0.04884	0.1492	0.0282	-0.00903	0.1067	-0.275	0.4054	28	0.232323232	0.054054054	0.345794393	0.142857143	0.191919192	0.153846154	-0.121212121	-0.064935065	-0.083333333	-0.111111111	-0.020833333	-0.12195122	-0.275	0.092783505	0.405405405	0.034482759	0.014925373	-0.050847458	-0.138461538	0.090909091	0.137931034	0.076923077	0.203703704	0.028037383	-0.017241379	0.057471264	0.04	0.068965517
4c	7	R48R15Ctrl	R15A04-GAL80/UAS-CsChr; R48B04-GAL4/+	Starved	Mock	120	Filter Paper	Sucrose	NA	NA	0.3085	0.2992	0.06108	0.1822	0.4349	-0.2152	0.8025	24	-0.088888889	0.564102564	0.529411765	0.264367816	0.54	0.105263158	0.26	0.107438017	-0.087378641	0.230769231	0.78021978	0.802469136	-0.215189873	0.415384615	0.674418605	-0.175	0.058823529	0.135802469	0.346938776	0.471264368	0.279279279	0.23364486	0.38	0.791666667
4c	8	R48R15Opto	R15A04-GAL80/UAS-CsChr; R48B04-GAL4/+	Starved	Unpaired Red Light	120	Filter Paper	Sucrose	NA	NA	0.1264	0.1245	0.02541	0.07383	0.179	-0.1304	0.4167	24	0.244897959	0.108910891	0.111111111	0.063291139	0.12195122	0.177777778	0.142857143	0.060869565	0.29787234	-0.066666667	0.123287671	-0.130434783	0.021276596	0.304347826	0.146666667	0.027027027	0.416666667	0.15625	0.216494845	0.00990099	0.244897959	0.053763441	0.180722892	0
4c	9	VT006202Ctrl	UAS-CsChr/+; VT006202-GAL4/+	Starved	Mock	120	Filter Paper	Sucrose	NA	NA	0.3047	0.1855	0.04148	0.2179	0.3915	-0.08738	0.5946	20	0.594594595	0.41025641	0.147058824	0.333333333	0.316455696	0.316455696	0.319148936	0.317647059	0.086419753	0.541666667	0.470588235	0.58974359	-0.087378641	0.113636364	0.116883117	0.185185185	0.108433735	0.45	0.318181818	0.446153846
4c	10	VT006202Opto	UAS-CsChr/+; VT006202-GAL4/+	Starved	Unpaired Red Light	120	Filter Paper	Sucrose	NA	NA	0.2962	0.2939	0.06571	0.1586	0.4337	-0.1389	0.7647	20	0.5	0.264705882	0.6	0.012658228	0.444444444	-0.05	0.564102564	0.44	0.267605634	0.571428571	0.076923077	0.764705882	0.082352941	-0.027027027	0.475409836	-0.042253521	-0.095238095	0.694444444	-0.138888889	0.518072289
6d	1	Bp2MCH1	UAS-GCaMP6f/+; UAS-tdTomato/R48B04-GAL4	Satiated	NA	NA	NA	NA	Bp2	MCH1	3.03	1.759	0.47	2.014	4.045	0.6905	5.202	14	2.159426214	4.893002735	2.258322395	4.567627006	5.202202705	1.561884603	3.049509852	4.943316983	5.080009235	1.113400075	1.511796536	0.69054763	4.510300822	0.875193937
6d	2	G4MCH1	UAS-GCaMP6f/+; UAS-tdTomato/R48B04-GAL4	Satiated	NA	NA	NA	NA	G4	MCH1	2.446	1.285	0.3433	1.705	3.188	0.6721	4.826	14	2.114150496	2.550411348	0.733066706	3.165414687	2.947802423	1.223069357	2.640546274	3.744320463	4.825940164	0.672106059	2.552828409	0.707889233	4.04244255	2.326803018
6d	3	G5MCH1	UAS-GCaMP6f/+; UAS-tdTomato/R48B04-GAL4	Satiated	NA	NA	NA	NA	G5	MCH1	0.751	0.58	0.155	0.4161	1.086	0.156	1.79	14	0.229537451	0.401673936	0.240284617	0.410619924	1.210412183	0.166886864	1.790027963	1.56687881	1.300802284	0.156027469	0.545263409	0.478919898	0.560651078	1.455572068
6d	4	Bp2OCT1	UAS-GCaMP6f/+; UAS-tdTomato/R48B04-GAL4	Satiated	NA	NA	NA	NA	Bp2	Oct-01	2.104	1.73	0.4624	1.105	3.103	0.3093	5.505	14	3.564338388	4.188283169	1.600980412	5.504949822	4.22290645	0.98803936	3.478424611	0.820390005	1.78575491	0.309263294	0.467775222	0.696870893	1.432519634	0.398629844
6d	5	G4OCT1	UAS-GCaMP6f/+; UAS-tdTomato/R48B04-GAL4	Satiated	NA	NA	NA	NA	G4	Oct-01	1.985	0.9981	0.2667	1.409	2.562	0.2553	3.36	14	3.359754823	2.694023711	0.947982509	3.118306997	2.744142491	1.494852865	2.566916363	2.066275068	3.071543721	0.539010008	1.358181932	0.255333446	2.178895152	1.400380401
6d	6	G5OCT1	UAS-GCaMP6f/+; UAS-tdTomato/R48B04-GAL4	Satiated	NA	NA	NA	NA	G5	Oct-01	0.4648	0.2297	0.0614	0.3321	0.5974	0.1946	1.097	14	0.704437102	0.418718456	0.230027099	0.225941465	0.563964049	0.363014365	0.404431917	0.396911852	0.542769539	0.194562351	0.516669294	0.448593576	0.399563231	1.096960895
6d	7	Bp2Sucrose1	UAS-GCaMP6f/+; UAS-tdTomato/R48B04-GAL4	Starved	NA	NA	NA	NA	Bp2	Sucrose1	1.203	0.4395	0.1175	0.9491	1.457	0.02515	1.866	14	1.612574324	1.86566781	0.836197484	1.062229901	0.997799342	1.684898969	1.317038151	1.162879621	1.115961589	1.192174404	0.025152196	1.217669055	1.434799277	1.314707341
6d	8	G4Sucrose1	UAS-GCaMP6f/+; UAS-tdTomato/R48B04-GAL4	Starved	NA	NA	NA	NA	G4	Sucrose1	1.158	0.3368	0.09002	0.9635	1.352	0.6673	1.936	14	1.936273052	1.138136116	1.059071758	1.409895839	1.595366881	1.179920663	0.693946097	0.667280744	0.91096705	1.314816111	1.040421416	1.16565905	1.161496676	0.93880723
6d	9	G5Sucrose1	UAS-GCaMP6f/+; UAS-tdTomato/R48B04-GAL4	Starved	NA	NA	NA	NA	G5	Sucrose1	3.529	0.9106	0.2434	3.004	4.055	2.093	4.908	14	4.908421848	3.625341736	2.100631278	4.110145908	3.460273681	4.437274203	3.275177608	2.478409505	2.09349397	2.995798575	3.646102663	4.296404787	4.73910384	3.244819875
6e	1	Bp2MCH1	UAS-GCaMP6f/+; UAS-tdTomato/R48B04-GAL4	Satiated	NA	NA	NA	NA	Bp2	MCH1	3.03	1.759	0.47	2.014	4.045	0.6905	5.202	14	2.159426214	4.893002735	2.258322395	4.567627006	5.202202705	1.561884603	3.049509852	4.943316983	5.080009235	1.113400075	1.511796536	0.69054763	4.510300822	0.875193937
6e	1	G4MCH1	UAS-GCaMP6f/+; UAS-tdTomato/R48B04-GAL4	Satiated	NA	NA	NA	NA	G4	MCH1	2.446	1.285	0.3433	1.705	3.188	0.6721	4.826	14	2.114150496	2.550411348	0.733066706	3.165414687	2.947802423	1.223069357	2.640546274	3.744320463	4.825940164	0.672106059	2.552828409	0.707889233	4.04244255	2.326803018
6e	1	G5MCH1	UAS-GCaMP6f/+; UAS-tdTomato/R48B04-GAL4	Satiated	NA	NA	NA	NA	G5	MCH1	0.751	0.58	0.155	0.4161	1.086	0.156	1.79	14	0.229537451	0.401673936	0.240284617	0.410619924	1.210412183	0.166886864	1.790027963	1.56687881	1.300802284	0.156027469	0.545263409	0.478919898	0.560651078	1.455572068
6e	2	Bp2MCH2	UAS-GCaMP6f/+; UAS-tdTomato/R48B04-GAL4	Satiated	NA	NA	NA	NA	Bp2	MCH2	1.196	0.908	0.2427	0.6722	1.721	0.1629	3.369	14	1.004983054	1.628986659	1.384648705	3.369470026	2.259112219	0.488510893	1.61248228	0.551116799	2.011181356	0.162902115	0.318023583	0.65777025	0.904739606	0.397067507
6e	2	G4MCH2	UAS-GCaMP6f/+; UAS-tdTomato/R48B04-GAL4	Satiated	NA	NA	NA	NA	G4	MCH2	1.107	0.7514	0.2008	0.6733	1.541	0.142	2.189	14	1.790087453	1.1899368	0.793968682	2.111366198	1.871170192	0.330072611	0.73853655	0.563707051	2.05561785	0.334636774	0.142005415	0.376616831	1.013495708	2.189249563
6e	2	G5MCH2	UAS-GCaMP6f/+; UAS-tdTomato/R48B04-GAL4	Satiated	NA	NA	NA	NA	G5	MCH2	0.4099	0.1859	0.04969	0.3026	0.5172	0.1128	0.841	14	0.24956712	0.112824213	0.368871642	0.351543575	0.379467519	0.514921747	0.49423093	0.376011115	0.841010374	0.196255405	0.502703246	0.564774952	0.242494799	0.543956564
6e	3	Bp2MCH3	UAS-GCaMP6f/+; UAS-tdTomato/R48B04-GAL4	Satiated	NA	NA	NA	NA	Bp2	MCH3	0.946	0.6474	0.173	0.5722	1.32	0.2358	2.637	14	0.636769239	1.153468792	0.299051316	2.637358695	1.194761312	0.983273644	1.388329309	0.491804396	1.576605278	0.235786063	0.284418616	0.890110134	0.995744752	0.476907876
6e	3	G4MCH3	UAS-GCaMP6f/+; UAS-tdTomato/R48B04-GAL4	Satiated	NA	NA	NA	NA	G4	MCH3	0.7809	0.4761	0.1272	0.5061	1.056	0.2165	1.692	14	0.773614901	1.091109756	0.388615557	1.004609118	0.936167082	0.216483401	0.659639892	0.392905692	1.69190196	0.330218571	0.302866551	0.390167345	1.456553628	1.298420021
6e	3	G5MCH3	UAS-GCaMP6f/+; UAS-tdTomato/R48B04-GAL4	Satiated	NA	NA	NA	NA	G5	MCH3	0.337	0.2169	0.05798	0.2118	0.4623	0.1033	0.9135	14	0.171382558	0.202015255	0.103275766	0.183565603	0.234853738	0.245897922	0.628927257	0.43796298	0.913482267	0.1472298	0.336414756	0.382179405	0.335565159	0.395713702
6e	4	Bp2MCH4	UAS-GCaMP6f/+; UAS-tdTomato/R48B04-GAL4	Satiated	NA	NA	NA	NA	Bp2	MCH4	0.8276	0.6911	0.1847	0.4286	1.227	0.1531	2.429	14	0.380326933	0.532573936	0.394594807	1.956741021	2.429394859	0.497103347	1.613512004	0.466096327	1.077488256	0.250767266	0.153058348	0.783877909	0.537400762	0.512848426
6e	4	G4MCH4	UAS-GCaMP6f/+; UAS-tdTomato/R48B04-GAL4	Satiated	NA	NA	NA	NA	G4	MCH4	0.6805	0.478	0.1278	0.4045	0.9565	0.09413	1.751	14	0.389269869	0.780554311	0.390833144	0.666969014	1.27559949	0.094132395	0.896929923	0.327939483	1.21493783	0.250931995	0.15478728	0.546915105	0.785932135	1.751459241
6e	4	G5MCH4	UAS-GCaMP6f/+; UAS-tdTomato/R48B04-GAL4	Satiated	NA	NA	NA	NA	G5	MCH4	0.3928	0.2681	0.07165	0.238	0.5476	0.1136	0.9403	14	0.171775388	0.166223038	0.158208796	0.205785672	0.419438625	0.940268045	0.295598849	0.529096879	0.306705426	0.113558186	0.424560487	0.252125	0.904297275	0.61172701
6e	5	Bp2OCT1	UAS-GCaMP6f/+; UAS-tdTomato/R48B04-GAL4	Satiated	NA	NA	NA	NA	Bp2	Oct-01	2.104	1.73	0.4624	1.105	3.103	0.3093	5.505	14	3.564338388	4.188283169	1.600980412	5.504949822	4.22290645	0.98803936	3.478424611	0.820390005	1.78575491	0.309263294	0.467775222	0.696870893	1.432519634	0.398629844
6e	5	G4OCT1	UAS-GCaMP6f/+; UAS-tdTomato/R48B04-GAL4	Satiated	NA	NA	NA	NA	G4	Oct-01	1.985	0.9981	0.2667	1.409	2.562	0.2553	3.36	14	3.359754823	2.694023711	0.947982509	3.118306997	2.744142491	1.494852865	2.566916363	2.066275068	3.071543721	0.539010008	1.358181932	0.255333446	2.178895152	1.400380401
6e	5	G5OCT1	UAS-GCaMP6f/+; UAS-tdTomato/R48B04-GAL4	Satiated	NA	NA	NA	NA	G5	Oct-01	0.4648	0.2297	0.0614	0.3321	0.5974	0.1946	1.097	14	0.704437102	0.418718456	0.230027099	0.225941465	0.563964049	0.363014365	0.404431917	0.396911852	0.542769539	0.194562351	0.516669294	0.448593576	0.399563231	1.096960895
6e	6	Bp2OCT2	UAS-GCaMP6f/+; UAS-tdTomato/R48B04-GAL4	Satiated	NA	NA	NA	NA	Bp2	Oct-02	0.9995	0.5729	0.1531	0.6687	1.33	0.2289	2.079	14	1.230159606	1.855019068	0.612814006	1.345158682	2.078947123	0.992169862	1.55559305	0.685415027	1.170003026	0.228862842	0.240808384	0.448181559	0.910838681	0.639410144
6e	6	G4OCT2	UAS-GCaMP6f/+; UAS-tdTomato/R48B04-GAL4	Satiated	NA	NA	NA	NA	G4	Oct-02	0.9024	0.5355	0.1431	0.5932	1.212	0.2545	1.821	14	1.25817426	1.607325397	0.254532943	0.781234547	1.581297255	0.299031553	0.839799741	0.504936866	1.10472698	0.649210875	0.335521155	0.356336789	1.240461422	1.821109857
6e	6	G5OCT2	UAS-GCaMP6f/+; UAS-tdTomato/R48B04-GAL4	Satiated	NA	NA	NA	NA	G5	Oct-02	0.411	0.3811	0.1018	0.191	0.6311	-0.08398	1.442	14	0.413242975	0.260971778	0.222733871	-0.083981817	0.314521811	0.340424045	0.304043132	0.154147049	1.442074748	0.22257489	0.441678541	0.383711953	0.308970298	1.029383172
6e	7	Bp2OCT3	UAS-GCaMP6f/+; UAS-tdTomato/R48B04-GAL4	Satiated	NA	NA	NA	NA	Bp2	Oct-03	0.5667	0.405	0.1082	0.3329	0.8006	0.1811	1.544	14	0.338219326	0.411952263	0.248262003	0.951332725	1.543522349	0.40963026	1.234133638	0.331634208	0.300465644	0.245179362	0.18106018	0.628526375	0.539444382	0.570937849
6e	7	G4OCT3	UAS-GCaMP6f/+; UAS-tdTomato/R48B04-GAL4	Satiated	NA	NA	NA	NA	G4	Oct-03	0.6465	0.4123	0.1102	0.4084	0.8845	0.2022	1.383	14	0.295628558	0.619937038	0.288439237	0.495271524	1.383327084	0.256863858	0.872652621	0.202229098	0.508591898	0.715113768	0.416754187	0.397156933	1.277695708	1.320921702
6e	7	G5OCT3	UAS-GCaMP6f/+; UAS-tdTomato/R48B04-GAL4	Satiated	NA	NA	NA	NA	G5	Oct-03	0.3494	0.1679	0.04486	0.2525	0.4464	0.1023	0.6806	14	0.355045103	0.102295687	0.217251081	0.322486387	0.47719343	0.290982134	0.375687926	0.365163783	0.205519073	0.163214084	0.42899424	0.262642503	0.645097096	0.680588166
6e	8	Bp2OCT4	UAS-GCaMP6f/+; UAS-tdTomato/R48B04-GAL4	Satiated	NA	NA	NA	NA	Bp2	Oct-04	0.6298	0.5218	0.1395	0.3285	0.9311	0.2521	2.229	14	0.701551903	0.514927959	0.506515565	0.35150081	2.228513305	0.275266696	1.1404719	0.301430582	0.695953147	0.252100835	0.258816409	0.45543884	0.734988214	0.39986566
6e	8	G4OCT4	UAS-GCaMP6f/+; UAS-tdTomato/R48B04-GAL4	Satiated	NA	NA	NA	NA	G4	Oct-04	0.6128	0.4818	0.1288	0.3346	0.8909	0.2145	1.832	14	0.637864979	0.323434215	0.266206551	0.323229575	1.832371828	0.214517582	0.703034345	0.294733045	0.352490592	0.562340319	0.371953997	0.306669312	1.387076446	1.002604108
6e	8	G5OCT4	UAS-GCaMP6f/+; UAS-tdTomato/R48B04-GAL4	Satiated	NA	NA	NA	NA	G5	Oct-04	0.3172	0.1985	0.05306	0.2026	0.4319	0.137	0.7782	14	0.267112796	0.213544054	0.165834371	0.138756434	0.778203488	0.136994724	0.354379467	0.620238731	0.192016733	0.176492736	0.475872389	0.137461372	0.361405122	0.423164537
6e	9	Bp2Sucrose1	UAS-GCaMP6f/+; UAS-tdTomato/R48B04-GAL4	Starved	NA	NA	NA	NA	Bp2	Sucrose1	1.203	0.4395	0.1175	0.9491	1.457	0.02515	1.866	14	1.612574324	1.86566781	0.836197484	1.062229901	0.997799342	1.684898969	1.317038151	1.162879621	1.115961589	1.192174404	0.025152196	1.217669055	1.434799277	1.314707341
6e	9	G4Sucrose1	UAS-GCaMP6f/+; UAS-tdTomato/R48B04-GAL4	Starved	NA	NA	NA	NA	G4	Sucrose1	1.158	0.3368	0.09002	0.9635	1.352	0.6673	1.936	14	1.936273052	1.138136116	1.059071758	1.409895839	1.595366881	1.179920663	0.693946097	0.667280744	0.91096705	1.314816111	1.040421416	1.16565905	1.161496676	0.93880723
6e	9	G5Sucrose1	UAS-GCaMP6f/+; UAS-tdTomato/R48B04-GAL4	Starved	NA	NA	NA	NA	G5	Sucrose1	3.529	0.9106	0.2434	3.004	4.055	2.093	4.908	14	4.908421848	3.625341736	2.100631278	4.110145908	3.460273681	4.437274203	3.275177608	2.478409505	2.09349397	2.995798575	3.646102663	4.296404787	4.73910384	3.244819875
6e	10	Bp2Sucrose2	UAS-GCaMP6f/+; UAS-tdTomato/R48B04-GAL4	Starved	NA	NA	NA	NA	Bp2	Sucrose2	0.8842	0.3262	0.08717	0.6959	1.072	0.3542	1.312	14	0.975491729	1.312332478	0.354204646	1.128271747	0.930318365	1.257165805	0.984416026	0.699101663	0.804575622	1.307439804	0.431137297	0.595971124	0.501536977	1.096431461
6e	10	G4Sucrose2	UAS-GCaMP6f/+; UAS-tdTomato/R48B04-GAL4	Starved	NA	NA	NA	NA	G4	Sucrose2	0.896	0.3834	0.1025	0.6747	1.117	0.3152	1.537	14	1.064124389	1.08762526	0.315184165	1.536911548	0.892658227	1.019425587	0.497837356	1.049735803	1.197432736	1.525035361	0.654389679	0.422912126	0.619159376	0.66225688
6e	10	G5Sucrose2	UAS-GCaMP6f/+; UAS-tdTomato/R48B04-GAL4	Starved	NA	NA	NA	NA	G5	Sucrose2	1.997	0.9805	0.2621	1.43	2.563	0.8746	3.702	14	2.810714184	3.116346408	1.353972862	3.552647444	1.568012847	3.702347209	2.142711741	0.992103784	0.87457185	0.876708508	2.205639488	2.062672338	1.677917766	1.01635682
6e	11	Bp2Sucrose3	UAS-GCaMP6f/+; UAS-tdTomato/R48B04-GAL4	Starved	NA	NA	NA	NA	Bp2	Sucrose3	0.9491	0.6438	0.1721	0.5773	1.321	0.02285	2.564	14	0.51158357	1.693206255	0.552732035	0.980984949	0.682143742	0.580325929	0.745848483	0.795620316	1.548922953	1.081019777	0.374805077	0.022850738	2.563763063	1.152989024
6e	11	G4Sucrose3	UAS-GCaMP6f/+; UAS-tdTomato/R48B04-GAL4	Starved	NA	NA	NA	NA	G4	Sucrose3	0.9016	0.3508	0.09376	0.6991	1.104	0.4456	1.455	14	0.917039045	1.21643502	0.471929135	1.093354081	1.454800517	0.890953145	0.619742405	0.445569431	1.431943258	0.968097427	0.505193473	0.613400676	1.263296966	0.73125334
6e	11	G5Sucrose3	UAS-GCaMP6f/+; UAS-tdTomato/R48B04-GAL4	Starved	NA	NA	NA	NA	G5	Sucrose3	1.395	0.6796	0.1816	1.003	1.787	0.2809	2.355	14	2.098964326	2.178157857	1.379483494	1.666932414	1.771477101	2.354803402	1.798236952	0.280923611	1.267667349	0.542463546	1.425517236	1.704247965	0.628267254	0.432543161
6e	12	Bp2Sucrose4	UAS-GCaMP6f/+; UAS-tdTomato/R48B04-GAL4	Starved	NA	NA	NA	NA	Bp2	Sucrose4	0.9319	0.5869	0.1569	0.5931	1.271	0.007343	2.286	14	0.780376798	0.823753317	0.830649791	0.89077622	0.840712255	1.603466731	0.460359506	0.510523329	0.589486128	1.425872685	0.491862082	0.007342775	2.285834588	1.506102794
6e	12	G4Sucrose4	UAS-GCaMP6f/+; UAS-tdTomato/R48B04-GAL4	Starved	NA	NA	NA	NA	G4	Sucrose4	0.8443	0.3889	0.104	0.6198	1.069	0.3766	1.652	14	0.591156933	0.720471705	0.885776084	0.614172766	1.148294582	1.537332999	0.817851855	0.440189472	0.376609716	1.039703097	0.550611531	0.534864329	1.6520116	0.911449977
6e	12	G5Sucrose4	UAS-GCaMP6f/+; UAS-tdTomato/R48B04-GAL4	Starved	NA	NA	NA	NA	G5	Sucrose4	0.9558	0.2701	0.07219	0.7998	1.112	0.3554	1.416	14	1.012922611	1.26885834	1.016455615	1.17608604	0.899509186	1.415674638	1.173652039	0.821115236	0.355384443	0.943130568	0.984647028	0.710779164	0.650580677	0.951780941
E1a	1	TrainCtrl	UAS-CsChr/+	Starved	Red Light CS2	60	CS1	CS2	NA	NA	0.04479	0.1777	0.06282	-0.1038	0.1933	-0.2571	0.378	8	-0.257130125	0.115151515	-0.064822695	0.019980741	0.378027378	0.034573535	0.056882022	0.075663467
E1a	2	Conflict15s	UAS-CsChr/+	Starved	Red Light CS2	15	CS1	CS2 with 90 V	NA	NA	-0.4113	0.1369	0.0484	-0.5257	-0.2968	-0.6313	-0.1937	8	-0.631342062	-0.4	-0.355793226	-0.54841821	-0.193693694	-0.313336307	-0.381884058	-0.465625
E1a	3	Conflict30s	UAS-CsChr/+	Starved	Red Light CS2	30	CS1	CS2 with 90 V	NA	NA	-0.6475	0.0839	0.02966	-0.7176	-0.5774	-0.767	-0.5112	8	-0.673325934	-0.580847724	-0.766997857	-0.747828691	-0.624457791	-0.511180124	-0.653715258	-0.621621622
E1a	4	Conflict60s	UAS-CsChr/+	Starved	Red Light CS2	60	CS1	CS2 with 90 V	NA	NA	-0.8232	0.04552	0.01609	-0.8613	-0.7852	-0.8786	-0.7521	8	-0.834604106	-0.784791966	-0.856033755	-0.777310924	-0.878571429	-0.854545455	-0.847843137	-0.752063213
E1a	5	ShockCtrl	UAS-CsChr/+	Starved	Mock	60	CS1	CS2 with 90 V	NA	NA	-0.8675	0.06202	0.02193	-0.9194	-0.8157	-0.9383	-0.7526	8	-0.859369202	-0.752564103	-0.897798742	-0.911764706	-0.838557067	-0.920359053	-0.821382429	-0.938271605
E1b	1	0273Ctrl	0273-GAL4/+	Starved	Red Light CS2	60	CS1	CS2 with 90 V	NA	NA	-0.6623	0.05251	0.02144	-0.7174	-0.6072	-0.7219	-0.6068	6	-0.6068111	-0.6095238	-0.6948529	-0.7103408	-0.6305272	-0.7218608
E1b	2	0273CsChr	UAS-CsChr/+; 0273-GAL4/+	Starved	Red Light CS2	60	CS1	CS2 with 90 V	NA	NA	0.2205	0.1325	0.0419	0.1257	0.3153	0.03238	0.4641	10	0.46411483	0.1097561	0.25	0.18844985	0.18460648	0.36015326	0.33740639	0.16572505	0.03238015	0.11245421
E1b	3	CsChrCtrl	UAS-CsChr/+	Starved	Red Light CS2	60	CS1	CS2 with 90 V	NA	NA	-0.4737	0.1084	0.03833	-0.5643	-0.383	-0.7316	-0.3889	8	-0.4259259	-0.3888889	-0.4304511	-0.4975524	-0.4371981	-0.7316384	-0.4333333	-0.4444444
E1c	1	ShockTrain	UAS-CsChr/+; 0273-GAL4/+	Starved	90 V CS2	60	CS1	CS2	NA	NA	-0.4118	0.1789	0.05659	-0.5398	-0.2838	-0.7178	-0.2096	10	-0.5727273	-0.329291	-0.7178437	-0.4615385	-0.5921053	-0.4876535	-0.229328915	-0.267689685	-0.209615385	-0.250132205
E1c	2	RedLightTrain	UAS-CsChr/+; 0273-GAL4/+	Starved	Red Light CS2	60	CS1	CS2	NA	NA	0.4674	0.1182	0.03736	0.3829	0.5519	0.2736	0.6225	10	0.5403852	0.4591304	0.5474232	0.3735632	0.4974916	0.2736142	0.411688312	0.614285714	0.62251816	0.333846944
E1c	3	BothTrain	UAS-CsChr/+; 0273-GAL4/+	Starved	90 V & Red Light CS2	60	CS1	CS2	NA	NA	0.466	0.2126	0.06411	0.3232	0.6089	0.1045	0.8435	11	0.1045455	0.6021867	0.843502	0.6100909	0.1443032	0.4962922	0.4887393	0.563338301	0.395613161	0.341769414	0.536013986
E1d	1	ShockTrain	UAS-CsChr/+; 0273-GAL4/+	Starved	120 V CS2	60	CS1	CS2	NA	NA	-0.3765	0.219	0.07744	-0.5596	-0.1934	-0.7082	-0.1213	8	-0.3766234	-0.5295465	-0.7082067	-0.6011904	-0.320075758	-0.224831485	-0.121287955	-0.130337079
E1d	2	RedLightTrain	UAS-CsChr/+; 0273-GAL4/+	Starved	Red Light CS2	60	CS1	CS2	NA	NA	0.5126	0.07897	0.02792	0.4466	0.5786	0.388	0.5974	8	0.5968254	0.5381697	0.3879552	0.5321637	0.59735023	0.401403509	0.533652313	0.513175231
E1d	3	BothTrain	UAS-CsChr/+; 0273-GAL4/+	Starved	120 V & Red Light CS2	60	CS1	CS2	NA	NA	0.4729	0.0794	0.02807	0.4066	0.5393	0.3763	0.6357	8	0.6357033	0.3849206	0.3763482	0.4611246	0.4794926	0.47311828	0.488917862	0.483809524
E1e	1	ShockTrain	UAS-CsChr/+; 0273-GAL4/+	Starved	90 V CS1	60	CS1	CS2	NA	NA	-0.3702	0.1061	0.03356	-0.4461	-0.2942	-0.4974	-0.1952	10	-0.4648623	-0.4329083	-0.2094907	-0.4551887	-0.3345154	-0.400793651	-0.30102459	-0.497427101	-0.410192147	-0.19519774
E1e	2	RedLightTrain	UAS-CsChr/+; 0273-GAL4/+	Starved	Red Light CS1	60	CS1	CS2	NA	NA	0.5122	0.2146	0.06786	0.3587	0.6657	0.2906	0.8196	10	0.5599079	0.50447	0.4227273	0.7853618	0.7823303	0.8196488	0.290617849	0.340654608	0.307595573	0.308302808
E1e	3	BothTrain	UAS-CsChr/+; 0273-GAL4/+	Starved	90 V & Red Light CS1	60	CS1	CS2	NA	NA	0.3851	0.2109	0.06087	0.2512	0.5191	0.03529	0.7561	12	0.6115092	0.4494983	0.4105263	0.620313	0.4839216	0.7561282	0.300955043	0.035294118	0.241339931	0.170940171	0.334375	0.206974638
E2a	1	0273Ctrl	0273-GAL4/+	Starved	Red Light CS2	120	CS1	CS2	NA	NA	-0.1634	0.1516	0.03789	-0.2442	-0.08264	-0.4407	0.103	16	-0.337271751	-0.032070707	0.018243243	-0.015384615	-0.278846154	-0.440681646	-0.133505352	-0.336738906	-0.083762376	-0.262790698	-0.202540579	0.103027694	-0.120656162	-0.15625	-0.044318182	-0.291025641
E2a	2	0273GAL80Ctrl	0273-GAL4, Cha-GAL80/+	Starved	Red Light CS2	120	CS1	CS2	NA	NA	-0.08611	0.1228	0.0307	-0.1515	-0.02067	-0.3172	0.1062	16	-0.106666667	0.049019608	0.103146853	-0.170238095	0.036969697	-0.038095238	-0.186717268	0.106167846	-0.269657724	-0.034111976	-0.162679426	-0.149182334	-0.073015873	-0.071428571	-0.094017094	-0.317192544
E2a	3	CsChrCtrl	UAS-CsChr/+	Starved	Red Light CS2	120	CS1	CS2	NA	NA	-0.06062	0.1016	0.0254	-0.1148	-0.006477	-0.2223	0.1172	16	0.117211704	-0.087466587	0.098245614	0.02173913	-0.143638851	-0.113297151	-0.002797203	0.051862891	-0.222334683	0.042380325	-0.138110215	-0.169829222	-0.114933115	-0.120385675	-0.12032967	-0.068249543
E2a	4	0273CsChr	UAS-CsChr/+; 0273-GAL4/+	Starved	Red Light CS2	120	CS1	CS2	NA	NA	0.504	0.2013	0.05033	0.3968	0.6113	0.2237	0.8997	16	0.539215686	0.503370098	0.674951456	0.668330465	0.659275781	0.899726719	0.74325214	0.533333333	0.521164021	0.591836735	0.400297619	0.241702742	0.33892928	0.223665224	0.291985367	0.233333333
E2a	5	0273GAL80CsChr	UAS-CsChr/+; 0273-GAL4, Cha-GAL80/+	Starved	Red Light CS2	120	CS1	CS2	NA	NA	0.6673	0.1506	0.03764	0.5871	0.7475	0.4124	0.8934	16	0.893431193	0.814787879	0.717211229	0.787878788	0.790994274	0.774564331	0.749292929	0.709728868	0.809065934	0.586786114	0.486090226	0.420942164	0.412385321	0.548390143	0.549582067	0.625757576
E2a	6	0273Ctrl	0273-GAL4/+	Starved	Red Light CS2	120	CS1	CS2	NA	NA	-0.0373	0.08938	0.02234	-0.08493	0.01032	-0.1735	0.1092	16	0.0906	0.0028	-0.0217633	-0.15	-0.1734694	-0.0535443	0.061598952	-0.127858628	0.109247967	-0.017011494	0.056872883	-0.087489575	0.012208835	-0.058538732	-0.153326713	-0.087179487
E2a	7	0273GAL80Ctrl	VGlut-GAL80/+; 0273-GAL4/+	Starved	Red Light CS2	120	CS1	CS2	NA	NA	-0.04851	0.09594	0.02399	-0.09964	0.002611	-0.2279	0.1429	16	-0.0498565	-0.1050702	-0.0814176	-0.1641484	-0.1171429	-0.0682171	-0.0991881	-0.0479303	-0.042929293	-0.092316855	-0.023255814	0.093776641	0.06776263	0.142857143	0.038726334	-0.227855478
E2a	8	CsChrCtrl	UAS-CsChr/+	Starved	Red Light CS2	120	CS1	CS2	NA	NA	0.008867	0.1717	0.04293	-0.08264	0.1004	-0.2907	0.3965	16	0.0428	-0.094	0.06084656	0.39649123	0.11071429	-0.1216554	-0.000506586	-0.132757131	0.193581781	-0.037946429	0.159232828	0.051136364	0.12568306	-0.290662888	-0.226399838	-0.094684385
E2a	9	0273CsChr	UAS-CsChr/+; 0273-GAL4/+	Starved	Red Light CS2	120	CS1	CS2	NA	NA	0.3476	0.1126	0.02815	0.2876	0.4076	0.03367	0.51	16	0.27346939	0.26815981	0.34158295	0.03367003	0.3018018	0.33482587	0.44960317	0.30655313	0.379901961	0.348484848	0.318888889	0.32952183	0.42484472	0.447619048	0.492173913	0.50997151
E2a	10	0273GAL80CsChr	VGlut-GAL80/UAS-CsChr; 0273-GAL4/+	Starved	Red Light CS2	120	CS1	CS2	NA	NA	0.7171	0.1643	0.04108	0.6296	0.8047	0.1833	0.9083	16	0.81497175	0.66892809	0.90826331	0.18333333	0.79158936	0.67391304	0.81823028	0.69986631	0.781133161	0.819407008	0.685893417	0.844736842	0.623397436	0.632653061	0.735294118	0.792424242
E2a	11	0273Ctrl	0273-GAL4/+	Starved	Red Light CS2	120	CS1	CS2	NA	NA	-0.1006	0.124	0.04383	-0.2042	0.003084	-0.3356	0.02588	8	0.01360544	-0.1564626	0.02083333	0.02587694	-0.075188	-0.1403509	-0.157082749	-0.335646312
E2a	12	0273GAL80Ctrl	GAD1-GAL80/+; 0273-GAL4/+	Starved	Red Light CS2	120	CS1	CS2	NA	NA	-0.0414	0.1675	0.05923	-0.1815	0.09865	-0.2548	0.2418	8	0.05443548	-0.2547619	0.24175824	-0.0584615	0.064516129	-0.149735943	0.003059976	-0.232013623
E2a	13	CsChrCtrl	UAS-CsChr/+	Starved	Red Light CS2	120	CS1	CS2	NA	NA	-0.01611	0.1158	0.04096	-0.113	0.08074	-0.181	0.1215	8	-0.0763889	-0.059322	-0.1809524	-0.1451917	0.08604178	0.02525253	0.10022252	0.12147743
E2a	14	0273CsChr	UAS-CsChr/+; 0273-GAL4/+	Starved	Red Light CS2	120	CS1	CS2	NA	NA	0.5222	0.1205	0.04259	0.4215	0.6229	0.3352	0.7068	8	0.70677452	0.41129032	0.48228767	0.53876828	0.52074139	0.33516484	0.65773691	0.52502434
E2a	15	0273GAL80CsChr	GAD1-GAL80/UAS-CsChr; 0273-GAL4/+	Starved	Red Light CS2	120	CS1	CS2	NA	NA	0.5216	0.09508	0.03361	0.4422	0.6011	0.303	0.6023	8	0.5721562	0.3030303	0.60227273	0.52484472	0.58922559	0.51764706	0.56047785	0.50347222
E2a	16	0273Ctrl	0273-GAL4/+	Starved	Red Light CS2	120	CS1	CS2	NA	NA	-0.09539	0.1237	0.03912	-0.1839	-0.006885	-0.3291	0.03175	10	-0.001136364	-0.067973856	-0.015878378	-0.089070568	-0.148594378	-0.055384615	0.006868132	-0.329059829	-0.285416667	0.031752874
E2a	17	0273GAL80Ctrl	TH-GAL80/+; 0273-GAL4/+	Starved	Red Light CS2	120	CS1	CS2	NA	NA	-0.03404	0.1677	0.05929	-0.1742	0.1062	-0.2976	0.1417	8	0.030612245	-0.297619048	0.131505458	0.114656032	-0.1479592	-0.0385171	-0.2066607	0.14166667
E2a	18	CsChrCtrl	UAS-CsChr/+	Starved	Red Light CS2	120	CS1	CS2	NA	NA	-0.04921	0.1276	0.04036	-0.1405	0.04209	-0.2807	0.112	10	0.053418803	0.111982083	0.001082251	0.01532567	-0.022058824	0.07852057	-0.189179935	-0.126041756	-0.134482759	-0.280661216
E2a	19	0273CsChr	UAS-CsChr/+; 0273-GAL4/+	Starved	Red Light CS2	120	CS1	CS2	NA	NA	0.4559	0.09405	0.02514	0.4016	0.5102	0.2944	0.6186	14	0.470742686	0.438235294	0.377757353	0.423510467	0.500562249	0.585253456	0.294372294	0.502233654	0.431372549	0.588137318	0.369809203	0.61856109	0.39418605	0.38825137
E2a	20	0273GAL80CsChr	TH-GAL80/UAS-CsChr; 0273-GAL4/+	Starved	Red Light CS2	120	CS1	CS2	NA	NA	0.2672	0.1717	0.04956	0.1581	0.3763	-0.06718	0.5253	12	0.282727725	0.305982906	0.348484848	0.328671329	0.202702703	0.525283798	0.107692308	0.5	0.324986959	0.294146341	-0.0671835	0.05315615
E2c	1	0273Ctrl	0273-GAL4/+	Starved	Red Light CS2	60	CS1	CS2 with 90 V	NA	NA	-0.6623	0.05251	0.02144	-0.7174	-0.6072	-0.7219	-0.6068	6	-0.6068111	-0.6095238	-0.6948529	-0.7103408	-0.6305272	-0.7218608
E2c	2	0273GAL80Ctrl	TH-GAL80/+; 0273-GAL4/+	Starved	Red Light CS2	60	CS1	CS2 with 90 V	NA	NA	-0.5413	0.09979	0.04074	-0.646	-0.4365	-0.6378	-0.4039	6	-0.5615385	-0.6378378	-0.4321739	-0.584878	-0.4039409	-0.627234
E2c	3	CsChrCtrl	UAS-CsChr/+	Starved	Red Light CS2	60	CS1	CS2 with 90 V	NA	NA	-0.4737	0.1084	0.03833	-0.5643	-0.383	-0.7316	-0.3889	8	-0.4259259	-0.3888889	-0.4304511	-0.4975524	-0.4371981	-0.7316384	-0.4333333	-0.4444444
E2c	4	0273CsChr	UAS-CsChr/+; 0273-GAL4/+	Starved	Red Light CS2	60	CS1	CS2 with 90 V	NA	NA	0.2205	0.1325	0.0419	0.1257	0.3153	0.03238	0.4641	10	0.46411483	0.1097561	0.25	0.18844985	0.18460648	0.36015326	0.33740639	0.16572505	0.03238015	0.11245421
E2c	5	0273GAL80CsChr	TH-GAL80/UAS-CsChr; 0273-GAL4/+	Starved	Red Light CS2	60	CS1	CS2 with 90 V	NA	NA	0.02678	0.06653	0.02104	-0.02081	0.07438	-0.08704	0.1247	10	0.12470588	-0.0169935	-0.0020833	0.05692803	0.11168831	0.05515118	-0.087037	-0.04	0.05605477	0.00942761
E2d	1	CsChrCtrl	UAS-CsChr/+	Starved	Red Light CS2	60	CS1	CS2 with 90 V	NA	NA	-0.5151	0.1102	0.03898	-0.6073	-0.4229	-0.663	-0.3568	8	-0.663035585	-0.630701754	-0.554083381	-0.484848485	-0.405973935	-0.584848485	-0.440522876	-0.356818182
E2d	2	R58E02	UAS-CsChr/+; R58E02-GAL4/+	Starved	Red Light CS2	60	CS1	CS2 with 90 V	NA	NA	-0.1786	0.1937	0.06848	-0.3406	-0.01672	-0.3785	0.1838	8	-0.378459034	-0.371782497	-0.35660461	-0.218572277	-0.104761905	-0.094405594	-0.088372093	0.183834877
E2d	3	0273	UAS-CsChr/+; 0273-GAL4/+	Starved	Red Light CS2	60	CS1	CS2 with 90 V	NA	NA	0.2718	0.1719	0.06079	0.128	0.4155	-0.00595	0.529	8	-0.005952381	0.197176241	0.257518797	0.399366802	0.52902805	0.162980769	0.203681473	0.430300807
E2e	1	0273	UAS-CsChr/+; 0273-GAL4/+	Starved	Red Light CS2	120	CS1	CS2	NA	NA	0.3649	0.1972	0.04648	0.2668	0.463	0.1806	0.7448	18	0.66044776	0.43685074	0.69455861	0.74484127	0.32748538	0.7189244	0.280771412	0.195002231	0.311325819	0.309641971	0.204334365	0.180555556	0.194638695	0.2063593	0.247195513	0.288569504	0.276699029	0.289649865
E2e	2	R58E02	UAS-CsChr/+; R58E02-GAL4/+	Starved	Red Light CS2	120	CS1	CS2	NA	NA	0.1641	0.1186	0.02652	0.1086	0.2196	-0.03649	0.4	20	0.30380037	0.4	0.22902758	0.32492492	0.19071146	0.12288786	0.19047619	-0.0357143	0.261739647	-0.002335669	0.084104015	-0.036493972	0.103980986	0.235172414	0.130162703	0.150226244	0.293010753	0.124671651	0.114431024	0.097906404
E2e	3	R29C06	UAS-CsChr/+; R29C06-GAL4/+	Starved	Red Light CS2	120	CS1	CS2	NA	NA	-0.0573	0.1012	0.02263	-0.1047	-0.009934	-0.2576	0.1009	20	-0.0671386	0.09401709	-0.0483871	0.03674948	-0.1369048	-0.1337535	0.01626805	-0.0040352	-0.167819149	-0.122067001	-0.257575758	0.043859649	-0.025362319	-0.228607918	0.026631658	-0.149242649	-0.082940457	0.004173187	0.100870126	-0.044647861
E2e	4	R58&R29	UAS-CsChr/+; R58E02-GAL4/R29C06-GAL4	Starved	Red Light CS2	120	CS1	CS2	NA	NA	0.09179	0.1716	0.0429	0.0003637	0.1832	-0.176	0.4559	16	0.17261905	0.20879121	0.4559	-0.176	0.108714789	0.084715213	0.364979848	0.015555556	-0.03968254	0.214913709	0.119339045	-0.157894737	-0.101405622	0.035137702	0.085929108	0.077099738
E2f	1	TrainCtrl	UAS-CsChr/+; R48B04-GAL4/+	Starved	Red Light CS2	60	CS1	CS2	NA	NA	0.2102	0.09392	0.0297	0.143	0.2774	0.03757	0.3339	10	0.333902439	0.147265212	0.307048984	0.091139683	0.231405763	0.251815749	0.274675097	0.22781655	0.037573806	0.198975964
E2f	2	Conflict60s	UAS-CsChr/+; R48B04-GAL4/+	Starved	Red Light CS2	60	CS1	CS2 with 90 V	NA	NA	-0.05043	0.1408	0.04452	-0.1511	0.05028	-0.2622	0.1463	10	-0.084441489	0.07902555	0.104388658	-0.078240943	0.038253825	-0.208060109	-0.049537037	-0.26223092	0.146320346	-0.189753908
E2f	3	TestCtrl	UAS-CsChr/+; R48B04-GAL4/+	Starved	Mock	60	CS1	CS2 with 90 V	NA	NA	-0.7105	0.06275	0.01984	-0.7554	-0.6656	-0.8028	-0.5977	10	-0.699779978	-0.658655521	-0.673490924	-0.769847117	-0.711643631	-0.788353863	-0.802816901	-0.597652297	-0.690084388	-0.71291866
E2g	1	TrainCtrl	R15A04-GAL80/UAS-CsChr; R48B04-GAL4/+	Satiated	Red Light CS2	120	CS1	CS2	NA	NA	0.4326	0.07155	0.0253	0.3728	0.4924	0.3351	0.5618	8	0.441712797	0.375764994	0.386893743	0.335125448	0.496031746	0.421590909	0.442011632	0.561816913
E2g	2	Conflict120s	R15A04-GAL80/UAS-CsChr; R48B04-GAL4/+	Satiated	Red Light CS2	120	CS1	CS2 with 90 V	NA	NA	-0.000465	0.2444	0.0864	-0.2048	0.2038	-0.2805	0.3129	8	-0.254841757	0.312918789	0.170310702	-0.280487805	-0.096170775	0.181245225	0.210475423	-0.247169811
E2g	3	TestCtrl	R15A04-GAL80/UAS-CsChr; R48B04-GAL4/+	Satiated	Mock	120	CS1	CS2 with 90 V	NA	NA	-0.6276	0.124	0.04384	-0.7313	-0.524	-0.7673	-0.4689	8	-0.5375	-0.743554953	-0.767267267	-0.519457245	-0.723822382	-0.468929416	-0.731238274	-0.529264214
E3f	1	R48B04	UAS-CsChr/+; +; R48B04-GAL4/+	Starved	Red Light CS2	60	CS1	CS2 with 90 V	NA	NA	-0.0732	0.1509	0.04773	-0.1812	0.03478	-0.3578	0.1038	10	0.103844803	-0.092353525	-0.112626359	-0.052083333	-0.06003996	0.071984733	-0.287795126	0.064693446	-0.009803922	-0.357777778
E3f	2	R48R58	UAS-CsChr/+; +; R48B04-GAL4/R58E02-GAL80	Starved	Red Light CS2	60	CS1	CS2 with 90 V	NA	NA	-0.3999	0.1164	0.03681	-0.4831	-0.3166	-0.5833	-0.2472	10	-0.302555168	-0.435714286	-0.323809524	-0.268518519	-0.247222222	-0.347474747	-0.583333333	-0.505681818	-0.481707317	-0.50255102
E3f	3	R58G	UAS-CsChr/+; +; R58E02-GAL80/+	Starved	Red Light CS2	60	CS1	CS2 with 90 V	NA	NA	-0.8238	0.04439	0.01404	-0.8556	-0.792	-0.8813	-0.7332	10	-0.832459249	-0.802066773	-0.823891626	-0.840244551	-0.877100554	-0.733203883	-0.827149041	-0.843279709	-0.777272727	-0.881334842
E3g	1	R48B04	UAS-CsChr/+; R48B04-GAL4/+	Starved	Red Light CS2	60	CS1	CS2 with 90 V	NA	NA	0.07185	0.1379	0.04362	-0.02682	0.1705	-0.1073	0.4	10	0.12712161	0.028816327	-0.016803039	0.031256831	0.399965859	0.110275689	0.124548903	-0.04097561	0.061586741	-0.107260049
E3g	2	R48tsh	tsh-GAL80/UAS-CsChr; R48B04-GAL4/+	Starved	Red Light CS2	60	CS1	CS2 with 90 V	NA	NA	0.05761	0.1552	0.04908	-0.05341	0.1686	-0.3058	0.265	10	0.077300786	-0.027041452	0.011263318	0.152048976	0.15625	0.265025672	-0.305841924	0	0.098076363	0.148990544
E3g	3	tshG	tsh-GAL80/UAS-CsChr	Starved	Red Light CS2	60	CS1	CS2 with 90 V	NA	NA	-0.8079	0.0447	0.0158	-0.8452	-0.7705	-0.8756	-0.7465	8	-0.860989172	-0.805159705	-0.74646693	-0.875599616	-0.764102564	-0.781296388	-0.808080808	-0.821128451
E4a	1	MB056BCtrl	R76F05-p65.AD/UAS-CsChr; R80G12-GAL4.DBD/+	Satiated	Mock	120	CS1	CS2	NA	NA	-0.03943	0.09901	0.035	-0.1222	0.04334	-0.1574	0.1369	8	-0.101081081	0.031677271	-0.153021442	0.003039514	-0.15743349	-0.033823529	-0.041750503	0.136904762
E4a	2	MB056BOpto	R76F05-p65.AD/UAS-CsChr; R80G12-GAL4.DBD/+	Satiated	Red Light CS2	120	CS1	CS2	NA	NA	-0.06389	0.156	0.05516	-0.1943	0.06654	-0.3033	0.1568	8	-0.185812932	-0.147411807	0.156776263	-0.020361991	0.086206897	-0.303278689	0.045350052	-0.142607393
E4a	3	MB312CCtrl	UAS-CsChr/+; R10G03-GAL4.DBD, R58E02-p65.AD/+	Satiated	Mock	120	CS1	CS2	NA	NA	-0.154	0.1425	0.0475	-0.2635	-0.04447	-0.4218	0.09211	9	-0.23544785	-0.206153846	0.092105263	-0.035137495	-0.14047619	-0.196428571	-0.421769663	-0.085414808	-0.157315732
E4a	4	MB312COpto	UAS-CsChr/+; R10G03-GAL4.DBD, R58E02-p65.AD/+	Satiated	Red Light CS2	120	CS1	CS2	NA	NA	-0.003089	0.1127	0.03755	-0.08968	0.0835	-0.1655	0.1497	9	0.149727553	-0.153571429	0.089271089	-0.165499533	-0.012466125	0.058652729	0.077292246	-0.099421178	0.028211285
E4a	5	R48R15Ctrl	R15A04-GAL80/UAS-CsChr; R48B04-GAL4/+	Satiated	Mock	120	CS1	CS2	NA	NA	-0.1489	0.1454	0.0514	-0.2704	-0.02732	-0.3881	0.05961	8	-0.252555076	0.059611013	-0.257352941	-0.118321641	-0.145476974	-0.012786325	-0.388062548	-0.076
E4a	6	R48R15Opto	R15A04-GAL80/UAS-CsChr; R48B04-GAL4/+	Satiated	Red Light CS2	120	CS1	CS2	NA	NA	0.5461	0.0715	0.02528	0.4863	0.6058	0.4691	0.6653	8	0.586252166	0.477086048	0.539915966	0.478292556	0.61370562	0.538839725	0.665334665	0.469090909
E4a	7	MB109BCtrl	R76F05-p65.AD/UAS-CsChr; R23C12-GAL4.DBD/+	Satiated	Mock	120	CS1	CS2	NA	NA	-0.01978	0.1372	0.04851	-0.1345	0.09493	-0.1667	0.2083	8	-0.110526316	0.169047619	-0.100041771	-0.044357469	0.208333333	-0.166666667	-0.104242424	-0.009790832
E4a	8	MB109BOpto	R76F05-p65.AD/UAS-CsChr; R23C12-GAL4.DBD/+	Satiated	Red Light CS2	120	CS1	CS2	NA	NA	-0.07332	0.1024	0.0362	-0.1589	0.01228	-0.2308	0.03936	8	0.03935743	-0.008108108	-0.189806129	0.034672971	-0.138786765	-0.028037383	-0.065036352	-0.230769231
E4a	9	VT006202Ctrl	UAS-CsChr/+; VT006202-GAL4/+	Satiated	Mock	120	CS1	CS2	NA	NA	-0.06775	0.3027	0.107	-0.3208	0.1853	-0.4743	0.2708	8	-0.275519422	0.221880942	-0.329847693	0.247213779	-0.474344777	0.270833333	-0.280067758	0.077865613
E4a	10	VT006202Opto	UAS-CsChr/+; VT006202-GAL4/+	Satiated	Red Light CS2	120	CS1	CS2	NA	NA	-0.09564	0.2731	0.09655	-0.3239	0.1327	-0.4221	0.2781	8	0.101328273	-0.422127255	0.278095238	-0.30841302	0.051315789	-0.38011988	0.161816305	-0.247003745
E4b	1	TrainCtrl	R58E02-p65.AD/UAS-CsChr; R22E04-GAL4.DBD/+	Starved	Red Light CS2	60	CS1	CS2	NA	NA	0.102	0.08475	0.02997	0.03115	0.1729	0.01009	0.22	8	0.010093168	0.174800355	0.188311688	0.051515152	0.025269542	0.022792023	0.123263889	0.22
E4b	2	Conflict60s	R58E02-p65.AD/UAS-CsChr; R22E04-GAL4.DBD/+	Starved	Red Light CS2	60	CS1	CS2 with 90 V	NA	NA	-0.7521	0.05116	0.01809	-0.7949	-0.7093	-0.8466	-0.6761	8	-0.758420441	-0.783783784	-0.846604215	-0.710541311	-0.726566416	-0.765625	-0.749007937	-0.676082863
E4b	3	TestCtrl	R58E02-p65.AD/UAS-CsChr; R22E04-GAL4.DBD/+	Starved	Mock	60	CS1	CS2 with 90 V	NA	NA	-0.8134	0.05679	0.02008	-0.8608	-0.7659	-0.9343	-0.7599	8	-0.934299517	-0.769736842	-0.83844189	-0.807575758	-0.759856631	-0.802350758	-0.766603416	-0.828036132
E4c	1	TrainCtrl	R58E02-p65.AD/UAS-CsChr; R93G08-GAL4.DBD/+	Starved	Red Light CS2	60	CS1	CS2	NA	NA	0.05604	0.0682	0.02411	-0.0009802	0.1131	-0.03718	0.1408	8	0.073312236	-0.020833333	0.140833989	0.12347561	-0.006557377	0.089869281	0.085365854	-0.037179487
E4c	2	Conflict60s	R58E02-p65.AD/UAS-CsChr; R93G08-GAL4.DBD/+	Starved	Red Light CS2	60	CS1	CS2 with 90 V	NA	NA	-0.7842	0.08331	0.02945	-0.8539	-0.7146	-0.8846	-0.6658	8	-0.665762508	-0.735854342	-0.857843137	-0.884232583	-0.790332706	-0.716283716	-0.738896681	-0.884615385
E4c	3	TestCtrl	R58E02-p65.AD/UAS-CsChr; R93G08-GAL4.DBD/+	Starved	Mock	60	CS1	CS2 with 90 V	NA	NA	-0.8134	0.04087	0.01445	-0.8475	-0.7792	-0.8667	-0.739	8	-0.818494272	-0.866666667	-0.738954345	-0.820855615	-0.768939394	-0.818461538	-0.830392157	-0.844077961
E4d	1	CtrlFirstTest	R15A04-GAL80/UAS-CsChr; R48B04-GAL4/+	Starved	Mock	60	CS1	CS2 with 90 V	NA	NA	-0.6825	0.1152	0.03643	-0.765	-0.6001	-0.8363	-0.5249	10	-0.698084677	-0.638566694	-0.824358974	-0.794470353	-0.630555556	-0.534987042	-0.747222222	-0.524873828	-0.83625731	-0.596017316
E4d	2	TrainFirstTest	R15A04-GAL80/UAS-CsChr; R48B04-GAL4/+	Starved	Red Light CS2	60	CS1	CS2 with 90 V	NA	NA	0.2857	0.1343	0.04248	0.1896	0.3818	0.08521	0.4921	10	0.099164134	0.288259958	0.492063492	0.085211268	0.358359133	0.31957672	0.176301555	0.288461538	0.302631579	0.447435897
E4d	3	CtrlRetestCSMinus	R15A04-GAL80/UAS-CsChr; R48B04-GAL4/+	Starved	Mock	60	CS1	CS2 with 90 V	NA	NA	-0.6423	0.08486	0.02684	-0.703	-0.5815	-0.7437	-0.526	10	-0.743671173	-0.560810811	-0.742528736	-0.732373801	-0.633297258	-0.624207428	-0.64119381	-0.691724205	-0.526683842	-0.526041667
E4d	4	TrainRetestCSMinus	R15A04-GAL80/UAS-CsChr; R48B04-GAL4/+	Starved	Red Light CS2	60	CS1	CS2 with 90 V	NA	NA	0.04915	0.1599	0.05056	-0.06521	0.1635	-0.2473	0.2333	10	-0.095897436	0.039742213	-0.071794872	0.177865613	0.17513369	-0.247311828	0.228571429	0.233333333	-0.032142857	0.084033613
E4d	5	CtrlRetestCSPlus	R15A04-GAL80/UAS-CsChr; R48B04-GAL4/+	Starved	Mock	60	CS1	CS2 with 90 V	NA	NA	-0.7419	0.1559	0.0493	-0.8534	-0.6304	-0.9412	-0.531	10	-0.661654135	-0.875	-0.531034483	-0.941176471	-0.913043478	-0.783653846	-0.539130435	-0.785547786	-0.568181818	-0.820512821
E4d	6	TrainRetestCSPlus	R15A04-GAL80/UAS-CsChr; R48B04-GAL4/+	Starved	Red Light CS2	60	CS1	CS2 with 90 V	NA	NA	-0.1365	0.2364	0.07477	-0.3056	0.03262	-0.5104	0.2809	10	-0.38155922	-0.510416667	-0.045454545	0.280882353	0.018518519	-0.039836188	-0.06124031	-0.006823821	-0.25978217	-0.359375
E4e	1	R15G	R15A04-GAL80/UAS-CsChr	Starved	Red Light CS2 then 90 V CS2	120	CS1	CS2	NA	NA	-0.365	0.103	0.02974	-0.4304	-0.2995	-0.5575	-0.2556	12	-0.557461407	-0.321765645	-0.273209549	-0.467418059	-0.531240918	-0.370653907	-0.387747616	-0.296583851	-0.25563204	-0.260910816	-0.34493614	-0.311881188
E4e	2	0273	UAS-CsChr/+; 0273-GAL4/+	Starved	Red Light CS2 then 90 V CS2	120	CS1	CS2	NA	NA	0.05888	0.07503	0.02166	0.01121	0.1065	-0.06905	0.175	12	0.095297806	0.120689655	0.156641604	0.070395371	0.119230769	0.174964438	0.007849294	0.018888097	0.014285714	-0.069047619	-0.010114817	0.007433991
E4e	3	R48B04	UAS-CsChr/+; R48B04-GAL4/+	Starved	Red Light CS2 then 90 V CS2	120	CS1	CS2	NA	NA	-0.04798	0.07574	0.02186	-0.0961	0.0001428	-0.1242	0.1711	12	-0.101010101	-0.043279234	-0.030357143	-0.029405034	-0.12416397	-0.081490768	-0.089488893	-0.041563582	-0.06377709	0.171082251	-0.099518459	-0.042784459
E4e	4	R48R15	R15A04-GAL80/UAS-CsChr; R48B04-GAL4/+	Starved	Red Light CS2 then 90 V CS2	120	CS1	CS2	NA	NA	-0.01177	0.07509	0.02168	-0.05948	0.03594	-0.1193	0.1092	12	-0.020512821	-0.054945055	-0.119339623	0.0704737	0.067142857	-0.040746055	0.003959276	-0.03956044	-0.077496892	0.109173127	0.065696302	-0.105124179
E5a	1	THCtrl	UAS-CsChr/+; TH-GAL4/+	Starved	Mock	60	0 V	90 V	NA	NA	-0.5691	0.09662	0.02789	-0.6305	-0.5077	-0.7231	-0.4516	12	-0.507692308	-0.64556962	-0.723076923	-0.697674419	-0.459459459	-0.661016949	-0.470588235	-0.52	-0.5	-0.451612903	-0.586206897	-0.606060606
E5a	2	THOpto	UAS-CsChr/+; TH-GAL4/+	Starved	Unpaired Red Light	60	0 V	90 V	NA	NA	-0.4847	0.1833	0.0529	-0.6011	-0.3682	-0.7808	-0.2	12	-0.633802817	-0.56626506	-0.780821918	-0.588235294	-0.521126761	-0.627118644	-0.384615385	-0.24137931	-0.288135593	-0.366666667	-0.617647059	-0.2
E5a	3	0273Ctrl	UAS-CsChr/+; 0273-GAL4/+	Starved	Mock	60	0 V	90 V	NA	NA	-0.6436	0.1744	0.05036	-0.7544	-0.5327	-0.8519	-0.2162	12	-0.806451613	-0.851851852	-0.546666667	-0.8	-0.724770642	-0.6875	-0.75	-0.648148148	-0.216216216	-0.533333333	-0.642105263	-0.515789474
E5a	4	0273Opto	UAS-CsChr/+; 0273-GAL4/+	Starved	Unpaired Red Light	60	0 V	90 V	NA	NA	-0.2385	0.1063	0.03067	-0.306	-0.171	-0.3846	0	12	-0.333333333	-0.285714286	-0.320754717	-0.228070175	-0.27027027	-0.295238095	-0.164835165	-0.28	-0.169230769	0	-0.384615385	-0.130434783
E5a	5	0273&THCtrl	UAS-CsChr/+; 0273-GAL4, TH-GAL4/+	Starved	Mock	60	0 V	90 V	NA	NA	-0.7054	0.1729	0.04991	-0.8153	-0.5956	-0.9333	-0.2632	12	-0.85	-0.704918033	-0.771428571	-0.263157895	-0.803921569	-0.609756098	-0.722222222	-0.625	-0.777777778	-0.58974359	-0.933333333	-0.813953488
E5a	6	0273&THOpto	UAS-CsChr/+; 0273-GAL4, TH-GAL4/+	Starved	Unpaired Red Light	60	0 V	90 V	NA	NA	-0.2426	0.164	0.04734	-0.3468	-0.1384	-0.5714	0.03448	12	-0.181818182	0	-0.571428571	-0.25	-0.384615385	-0.277777778	-0.235294118	-0.375	-0.285714286	0.034482759	-0.157894737	-0.225806452
E5b	1	R48R15Ctrl30s	R15A04-GAL80/UAS-CsChr; R48B04-GAL4/+	Starved	Mock	60	0 V	90 V	NA	NA	-0.6531	0.1383	0.03092	-0.7178	-0.5884	-0.8933	-0.3429	20	-0.893333333	-0.636363636	-0.783783784	-0.68	-0.698113208	-0.52	-0.725490196	-0.8	-0.689655172	-0.696969697	-0.731343284	-0.5	-0.692307692	-0.494252874	-0.607476636	-0.860465116	-0.682926829	-0.518072289	-0.342857143	-0.508196721
E5b	2	R48R15Opto30s	R15A04-GAL80/UAS-CsChr; R48B04-GAL4/+	Starved	Unpaired Red Light	60	0 V	90 V	NA	NA	-0.2243	0.1701	0.03803	-0.3039	-0.1447	-0.5429	0.1011	20	-0.285714286	-0.032258065	-0.304347826	-0.170731707	-0.346153846	-0.461538462	-0.387755102	-0.107142857	-0.368421053	-0.245283019	-0.074074074	-0.122807018	-0.159090909	0.101123596	0.074074074	-0.245283019	-0.217391304	-0.402061856	-0.542857143	-0.189189189
E5b	3	R15GOpto30s	R15A04-GAL80/UAS-CsChr	Starved	Unpaired Red Light	60	0 V	90 V	NA	NA	-0.7572	0.08003	0.0179	-0.7947	-0.7198	-0.8689	-0.5833	20	-0.855072464	-0.75	-0.774647887	-0.768115942	-0.807692308	-0.841269841	-0.76	-0.868852459	-0.842105263	-0.777777778	-0.849056604	-0.774193548	-0.609756098	-0.76119403	-0.684210526	-0.771929825	-0.68	-0.583333333	-0.666666667	-0.718309859
E5b	4	R48R15Ctrl10min	R15A04-GAL80/UAS-CsChr; R48B04-GAL4/+	Starved	Mock	60	0 V	90 V	NA	NA	-0.6343	0.09076	0.02029	-0.6768	-0.5919	-0.8214	-0.4769	20	-0.727272727	-0.527272727	-0.632653061	-0.615384615	-0.70212766	-0.476923077	-0.821428571	-0.694915254	-0.658536585	-0.590909091	-0.625	-0.794117647	-0.569892473	-0.68115942	-0.650793651	-0.682539683	-0.494252874	-0.575757576	-0.546666667	-0.619047619
E5b	5	R48R15Opto10min	R15A04-GAL80/UAS-CsChr; R48B04-GAL4/+	Starved	Unpaired Red Light	60	0 V	90 V	NA	NA	-0.5306	0.129	0.02884	-0.591	-0.4703	-0.7313	-0.3134	20	-0.62962963	-0.441860465	-0.405405405	-0.644444444	-0.666666667	-0.514285714	-0.61038961	-0.731343284	-0.609756098	-0.389830508	-0.411764706	-0.518072289	-0.631578947	-0.457142857	-0.555555556	-0.313432836	-0.678571429	-0.678571429	-0.37254902	-0.352112676
E5b	6	R15GOpto10min	R15A04-GAL80/UAS-CsChr	Starved	Unpaired Red Light	60	0 V	90 V	NA	NA	-0.721	0.1239	0.0277	-0.7789	-0.663	-0.9273	-0.4915	20	-0.510204082	-0.6	-0.781818182	-0.793103448	-0.818181818	-0.491525424	-0.927272727	-0.873015873	-0.917808219	-0.773584906	-0.777777778	-0.702702703	-0.739130435	-0.790697674	-0.654320988	-0.71875	-0.576923077	-0.6	-0.727272727	-0.64516129
E5b	7	R48R15Ctrl60min	R15A04-GAL80/UAS-CsChr; R48B04-GAL4/+	Starved	Mock	60	0 V	90 V	NA	NA	-0.7414	0.1157	0.02587	-0.7956	-0.6873	-0.9326	-0.4571	20	-0.780821918	-0.567567568	-0.72972973	-0.68	-0.696969697	-0.681818182	-0.807692308	-0.632653061	-0.92	-0.827586207	-0.457142857	-0.686746988	-0.76344086	-0.757575758	-0.860465116	-0.93258427	-0.671232877	-0.825	-0.710843373	-0.83908046
E5b	8	R48R15Opto60min	R15A04-GAL80/UAS-CsChr; R48B04-GAL4/+	Starved	Unpaired Red Light	60	0 V	90 V	NA	NA	-0.6715	0.1296	0.02897	-0.7321	-0.6109	-0.8889	-0.4375	20	-0.4375	-0.58974359	-0.82278481	-0.726027397	-0.660377358	-0.888888889	-0.8	-0.8	-0.491525424	-0.648648649	-0.684210526	-0.695652174	-0.731707317	-0.487804878	-0.704918033	-0.47826087	-0.694117647	-0.85	-0.662650602	-0.575
E5b	9	R15GOpto60min	R15A04-GAL80/UAS-CsChr	Starved	Unpaired Red Light	60	0 V	90 V	NA	NA	-0.7355	0.141	0.03153	-0.8015	-0.6695	-0.913	-0.3939	20	-0.540983607	-0.679012346	-0.887323944	-0.634146341	-0.913043478	-0.72	-0.901639344	-0.854545455	-0.846153846	-0.842105263	-0.862068966	-0.393939394	-0.644444444	-0.722222222	-0.567567568	-0.8	-0.762376238	-0.575757576	-0.815789474	-0.746478873
E5c	1	Mock30s	R15A04-GAL80/UAS-CsChr; R48B04-GAL4/+	Starved	Mock	60	0 V	90 V	NA	NA	-0.6524	0.1483	0.04689	-0.7585	-0.5463	-0.8333	-0.403	10	-0.630769231	-0.747126437	-0.706666667	-0.402985075	-0.813953488	-0.701492537	-0.6	-0.677419355	-0.41025641	-0.833333333
E5c	2	Opto30s	R15A04-GAL80/UAS-CsChr; R48B04-GAL4/+	Starved	Unpaired Red Light	60	0 V	90 V	NA	NA	-0.07724	0.1722	0.05445	-0.2004	0.04594	-0.2973	0.28	10	-0.1875	-0.015384615	0.014492754	-0.118644068	0.28	-0.297297297	-0.2	-0.060606061	-0.25	0.0625
E5d	1	R15GCtrl	R15A04-GAL80/UAS-CsChr	Starved	Mock	60	0 V	90 V	NA	NA	-0.8489	0.1076	0.03805	-0.9388	-0.7589	-1	-0.68	8	-1	-0.882352941	-0.870967742	-0.68	-0.922077922	-0.821428571	-0.903225806	-0.710843373
E5d	2	R15GSucrose	R15A04-GAL80/UAS-CsChr	Starved	Unpaired Sucrose	60	0 V	90 V	NA	NA	-0.8024	0.07814	0.02763	-0.8677	-0.737	-0.9167	-0.6901	8	-0.916666667	-0.842105263	-0.80952381	-0.827586207	-0.86440678	-0.763157895	-0.705263158	-0.690140845
E5d	3	R48R15Ctrl	R15A04-GAL80/UAS-CsChr; R48B04-GAL4/+	Starved	Mock	60	0 V	90 V	NA	NA	-0.747	0.07861	0.02779	-0.8128	-0.6813	-0.907	-0.6615	8	-0.701492537	-0.906976744	-0.818181818	-0.661538462	-0.735294118	-0.72972973	-0.723076923	-0.7
E5d	4	R48R15Sucrose	R15A04-GAL80/UAS-CsChr; R48B04-GAL4/+	Starved	Unpaired Sucrose	60	0 V	90 V	NA	NA	-0.7651	0.09847	0.03481	-0.8474	-0.6827	-0.907	-0.6207	8	-0.846153846	-0.620689655	-0.906976744	-0.8	-0.777777778	-0.714285714	-0.80952381	-0.64516129
E6a	1	Test60s	UAS-CsChr/+; 0273-GAL4/+	Starved	Red Light CS2	60	CS1	CS2	NA	NA	0.2449	0.1003	0.03172	0.1731	0.3167	0.1263	0.4321	10	0.126262626	0.432121491	0.166666667	0.136752137	0.145112782	0.247619048	0.260063559	0.310714286	0.303846154	0.319945355
E6a	2	Test120s	UAS-CsChr/+; 0273-GAL4/+	Starved	Red Light CS2	120	CS1	CS2	NA	NA	0.3038	0.1221	0.03862	0.2164	0.3911	0.05823	0.4401	10	0.420918956	0.058230683	0.440122044	0.23923312	0.370118846	0.184822845	0.379916853	0.312046005	0.236308316	0.396031061
E6b	1	0273Mock	UAS-CsChr/+; 0273-GAL4/+	Starved	Mock	120	CS1 with Sucrose	CS2	NA	NA	-0.2077	0.2321	0.06203	-0.3417	-0.07368	-0.6098	0.2769	14	0.069202	0.27694	-0.17625	0.067766	-0.2	-0.05902	-0.41547	-0.39394	-0.35236	-0.60979	-0.35251	-0.24805	-0.28714	-0.22705
E6b	2	0273THMock	TH-GAL80/UAS-CsChr; 0273-GAL4/+	Starved	Mock	120	CS1 with Sucrose	CS2	NA	NA	-0.2526	0.1221	0.03262	-0.3231	-0.1822	-0.5156	-0.09043	14	-0.38156	-0.21748	-0.09043	-0.17886	-0.28571	-0.32553	-0.38055	-0.2842	-0.1709	-0.10976	-0.22857	-0.1001	-0.51558	-0.26786
E6b	3	R58E02Mock	UAS-CsChr/+; R58E02-GAL4/+	Starved	Mock	120	CS1 with Sucrose	CS2	NA	NA	-0.3147	0.1412	0.04464	-0.4157	-0.2137	-0.5294	-0.06667	10	-0.52937	-0.38752	-0.45142	-0.46657	-0.25974	-0.22286	-0.29335	-0.06667	-0.23381	-0.23563
E6b	4	0273Train	UAS-CsChr/+; 0273-GAL4/+	Starved	Red Light CS2	120	CS1 with Sucrose	CS2	NA	NA	0.2934	0.1052	0.02812	0.2326	0.3541	0.1043	0.4599	14	0.411348	0.22758	0.418831	0.269285	0.459921	0.334482	0.198413	0.398707	0.347059	0.187179	0.226891	0.219858	0.303258	0.104278
E6b	5	0273THTrain	TH-GAL80/UAS-CsChr; 0273-GAL4/+	Starved	Red Light CS2	120	CS1 with Sucrose	CS2	NA	NA	0.1133	0.1713	0.04577	0.01445	0.2122	-0.1488	0.4943	14	0.021739	0.323253	0.183456	0.169413	0.081871	0.494253	0.041475	-0.09524	0.069264	-0.01757	0.069264	0.302564	0.091756	-0.14881
E6b	6	R58E02Train	UAS-CsChr/+; R58E02-GAL4/+	Starved	Red Light CS2	120	CS1 with Sucrose	CS2	NA	NA	0.1323	0.1574	0.04746	0.02653	0.238	-0.07419	0.4864	11	-0.07419	-0.02597	-0.03733	0.096057	0.171299	0.486443	0.191724	0.168785	0.064368	0.242063	0.171837
E6c	1	TrainCtrl	UAS-CsChr/+; R48B04-GAL4/+	Starved	Red Light CS2	120	CS1	CS2	NA	NA	0.2648	0.1114	0.03523	0.1851	0.3445	0.05805	0.4888	10	0.292868872	0.058053252	0.488814757	0.251020408	0.331108144	0.187058579	0.231219073	0.208283313	0.282467532	0.316877637
E6c	2	Conflict	UAS-CsChr/+; R48B04-GAL4/+	Starved	Red Light CS2	120	CS1 with Sucrose	CS2	NA	NA	0.3565	0.0856	0.02707	0.2953	0.4178	0.258	0.5144	10	0.275198796	0.296296296	0.495140665	0.325297677	0.257979192	0.514427988	0.351343475	0.343915344	0.371124031	0.33470696
E6c	3	TestCtrl	UAS-CsChr/+; R48B04-GAL4/+	Starved	Mock	120	CS1 with Sucrose	CS2	NA	NA	-0.3407	0.1587	0.05019	-0.4542	-0.2271	-0.5621	-0.1494	10	-0.149438416	-0.268877551	-0.464121654	-0.205940594	-0.169181034	-0.562087912	-0.504284135	-0.224456959	-0.521943574	-0.336279461
E6d	1	CS2vsCS1	R15A04-GAL80/UAS-CsChr; R48B04-GAL4/+	Starved	Red Light CS2	120	CS1	CS2	NA	NA	0.6075	0.1116	0.0353	0.5277	0.6874	0.4067	0.7504	10	0.750414594	0.406650956	0.529289325	0.650880389	0.542191142	0.549853372	0.535278515	0.730363985	0.659722222	0.720580186
E6d	2	CS2vsNovel	R15A04-GAL80/UAS-CsChr; R48B04-GAL4/+	Starved	Red Light CS2	120	CS3	CS2	NA	NA	0.586	0.1293	0.04088	0.4935	0.6784	0.3752	0.751	10	0.711779449	0.571348941	0.485498108	0.481818182	0.670634921	0.375180375	0.750980392	0.686930091	0.670573871	0.454761905
E6d	3	CS1vsNovel	R15A04-GAL80/UAS-CsChr; R48B04-GAL4/+	Starved	Red Light CS2	120	CS1	CS3	NA	NA	-0.01909	0.07366	0.02329	-0.07178	0.03361	-0.1612	0.07582	10	-0.107503608	-0.039732143	0.030099357	-0.161188811	0.033206831	0.034313725	0.075824176	0.000668896	0.009287207	-0.065830721
E6e	1	SucroseTrain	UAS-CsChr/+; 0273-GAL4/+	Starved	Sucrose CS2	120	CS1	CS2	NA	NA	0.1895	0.1511	0.04777	0.08144	0.2975	-0.07317	0.3915	10	0.391534392	0.360034453	0.192607393	0.096889952	0.032931727	0.353230494	0.153218284	0.244791667	-0.073170732	0.142857143
E6e	2	RedLightTrain	UAS-CsChr/+; 0273-GAL4/+	Starved	Red Light CS2	120	CS1	CS2	NA	NA	0.169	0.1295	0.04095	0.07633	0.2616	-0.01464	0.3484	10	0.290009251	0.348440748	0.171568627	0.21368805	-0.014643762	0.206066012	0.29178618	0.16674938	0.002657807	0.013335331
E6e	3	BothTrain	UAS-CsChr/+; 0273-GAL4/+	Starved	Sucrose & Red Light CS2	120	CS1	CS2	NA	NA	0.1976	0.1696	0.05363	0.0763	0.319	-0.1122	0.4188	10	0.418768328	0.350097249	0.157319528	0.308231569	0.196969697	0.383669609	0.074858757	-0.112215079	0.036619718	0.161991585
E6f	1	SuCS2	UAS-CsChr/+; 0273-GAL4/+	Starved	Sucrose CS2	120	CS1	CS2	NA	NA	0.229	0.1104	0.03493	0.15	0.308	0.02891	0.4176	10	0.159983292	0.301659125	0.18870674	0.202488202	0.366843034	0.234337057	0.180295567	0.209235209	0.028906339	0.417640321
E6f	2	OpCS1SuCS2	UAS-CsChr/+; 0273-GAL4/+	Starved	Red Light CS1 & Sucrose CS2	120	CS1	CS2	NA	NA	-0.4789	0.1391	0.04398	-0.5784	-0.3794	-0.618	-0.2	10	-0.5597543	-0.4805485	-0.6180352	-0.2	-0.518031682	-0.494871795	-0.266419981	-0.490581491	-0.617180205	-0.543869892
E6f	3	SuCS1	UAS-CsChr/+; 0273-GAL4/+	Starved	Sucrose CS1	120	CS1	CS2	NA	NA	-0.1652	0.1122	0.03549	-0.2455	-0.08495	-0.3095	0.08095	10	-0.19170076	-0.238761975	-0.213408213	-0.239837398	-0.147490347	-0.052214452	0.080952381	-0.218974136	-0.30952381	-0.12125903
E6f	4	SuCS1OpCS2	UAS-CsChr/+; 0273-GAL4/+	Starved	Sucrose CS1 & Red Light CS2	120	CS1	CS2	NA	NA	0.4754	0.09809	0.03102	0.4052	0.5455	0.3095	0.6441	10	0.4345074	0.4844055	0.41378	0.3095238	0.407142857	0.439393939	0.475113122	0.565363881	0.580371077	0.644121365
E6g	1	RRSuCS2	R15A04-GAL80/UAS-CsChr; R48B04-GAL4/+	Starved	Sucrose CS2	120	CS1	CS2	NA	NA	0.2338	0.1165	0.03113	0.1665	0.301	-0.01799	0.3712	14	0.214542484	0.237091222	0.292033451	0.289178618	-0.017989418	0.243233083	0.014736444	0.253196931	0.371212121	0.128234399	0.346520298	0.303800719	0.269583333	0.327526132
E6g	2	RROpCS1SuCS2	R15A04-GAL80/UAS-CsChr; R48B04-GAL4/+	Starved	Red Light CS1 & Sucrose CS2	120	CS1	CS2	NA	NA	-0.4316	0.1258	0.03363	-0.5043	-0.359	-0.6012	-0.239	14	-0.369510135	-0.287431694	-0.292546584	-0.369604725	-0.238989272	-0.495410628	-0.599739244	-0.592945129	-0.433849402	-0.518660287	-0.42962963	-0.601190476	-0.294977412	-0.518552036
E6g	3	R15GOpCS1SuCS2	R15A04-GAL80/UAS-CsChr	Starved	Red Light CS1 & Sucrose CS2	120	CS1	CS2	NA	NA	0.1458	0.2025	0.05847	0.01711	0.2745	-0.2314	0.5	12	0.088594401	0.262686567	-0.15884058	0.16437613	0.234202899	-0.231443995	0.072632058	0.203835447	0.380620155	0.114158636	0.118735363	0.5
E6g	4	RRSuCS1	R15A04-GAL80/UAS-CsChr; R48B04-GAL4/+	Starved	Sucrose CS1	120	CS1	CS2	NA	NA	-0.09816	0.122	0.03261	-0.1686	-0.0277	-0.3333	0.1081	14	-0.130487805	-0.045099875	-0.333333333	-0.024013403	-0.153278689	0.057767369	-0.181369863	-0.093490879	-0.196816976	0.108143839	0.039158387	-0.08156682	-0.250205086	-0.089601438
E6g	5	RRSuCS1OpCS2	R15A04-GAL80/UAS-CsChr; R48B04-GAL4/+	Starved	Sucrose CS1 & Red Light CS2	120	CS1	CS2	NA	NA	0.7088	0.09003	0.02406	0.6568	0.7607	0.5246	0.8384	14	0.685594344	0.703386989	0.694167852	0.554775122	0.524637681	0.682539683	0.815736652	0.838370902	0.724242424	0.767819828	0.754385965	0.70428354	0.809469012	0.66317734
E6g	6	R15GSuCS1OpCS2	R15A04-GAL80/UAS-CsChr	Starved	Sucrose CS1 & Red Light CS2	120	CS1	CS2	NA	NA	-0.1126	0.148	0.04273	-0.2067	-0.01858	-0.277	0.1456	12	0.046153846	-0.136161083	-0.262411348	0.145591851	-0.272863568	0.038461538	-0.234375	-0.033990148	0.017612524	-0.180124224	-0.202322206	-0.27703456
E6h	1	R15GStarved	R15A04-GAL80/UAS-CsChr	Starved	Red Light CS2	120	CS1	CS2	NA	NA	-0.0693	0.154	0.04445	-0.1671	0.02853	-0.3644	0.174	12	-0.099111734	-0.364423077	0.173957797	-0.332049307	-0.096850733	0.054532056	-0.076690821	-0.044343891	-0.069581281	0.004470939	-0.061768369	0.08020327
E6h	2	R48B04Starved	UAS-CsChr/+; R48B04-GAL4/+	Starved	Red Light CS2	120	CS1	CS2	NA	NA	0.3089	0.1454	0.04196	0.2165	0.4012	0.08363	0.5412	12	0.479166667	0.427777778	0.541174618	0.429645937	0.259538712	0.247687327	0.218832891	0.253448276	0.211507937	0.420454545	0.133599509	0.083628632
E6h	3	R48R15Starved	R15A04-GAL80/UAS-CsChr; R48B04-GAL4/+	Starved	Red Light CS2	120	CS1	CS2	NA	NA	0.518	0.1872	0.05404	0.399	0.6369	0.1613	0.7681	12	0.768115942	0.649717514	0.73030303	0.613046701	0.527777778	0.684002633	0.496394231	0.40175769	0.254852321	0.525987526	0.402439024	0.16134843
E6h	4	R15GDehydrated	R15A04-GAL80/UAS-CsChr	Dehydrated	Red Light CS2	120	CS1	CS2	NA	NA	-0.001753	0.1327	0.03829	-0.08604	0.08253	-0.1717	0.2252	12	-0.039779682	0.003571429	-0.171671672	-0.125027086	0.225158562	-0.136294691	-0.170491803	0.092045455	0.008674908	0.054112554	0.053723089	0.184931507
E6h	5	R48B04Dehydrated	UAS-CsChr/+; R48B04-GAL4/+	Dehydrated	Red Light CS2	120	CS1	CS2	NA	NA	0.2873	0.2083	0.06013	0.1549	0.4196	0.05252	0.6294	12	0.291216216	0.571118012	0.629445823	0.623211447	0.227743271	0.14288725	0.196040868	0.17536071	0.052521008	0.314035088	0.157692308	0.066017316
E6h	6	R48R15Dehydrated	R15A04-GAL80/UAS-CsChr; R48B04-GAL4/+	Dehydrated	Red Light CS2	120	CS1	CS2	NA	NA	0.5161	0.1836	0.053	0.3995	0.6328	0.2431	0.8318	12	0.488516746	0.785185185	0.620139581	0.831797235	0.357986646	0.631321939	0.618037135	0.327044025	0.4889201	0.422975518	0.243139224	0.378724879
E6h	7	R15GSatiated	R15A04-GAL80/UAS-CsChr	Satiated	Red Light CS2	120	CS1	CS2	NA	NA	-0.07652	0.1279	0.03691	-0.1578	0.00472	-0.3149	0.0987	12	-0.314884696	0.038502674	-0.245454545	-0.021441441	-0.073809524	-0.012156863	-0.152724595	-0.171663443	0.080645161	-0.028571429	-0.115412186	0.098704039
E6h	8	R48B04Satiated	UAS-CsChr/+; R48B04-GAL4/+	Satiated	Red Light CS2	120	CS1	CS2	NA	NA	0.3159	0.1328	0.03834	0.2315	0.4003	0.1241	0.5065	12	0.124143836	0.444044944	0.506451613	0.467349809	0.320634921	0.381572098	0.382650602	0.15376677	0.34898056	0.32997416	0.166054172	0.165
E6h	9	R48R15Satiated	R15A04-GAL80/UAS-CsChr; R48B04-GAL4/+	Satiated	Red Light CS2	120	CS1	CS2	NA	NA	0.5121	0.2065	0.05962	0.3809	0.6434	0.08085	0.7584	12	0.682539683	0.724761905	0.530172414	0.758377425	0.675760286	0.665266106	0.275689223	0.517050691	0.433366337	0.474547023	0.08084512	0.327290448
E10	1	Bp2Starved	UAS-GCaMP6f/+; UAS-tdTomato/R48B04-GAL4	Starved	NA	NA	NA	NA	Bp2	Baseline	1.26	2.632	0.3799	0.4959	2.024	0.0597	9.282	48	0.077234059	0.063101422	0.092334825	0.074583727	0.075703631	0.06969974	0.106100376	0.0991635	0.088814162	0.093368004	0.06801371	0.071337969	0.086002931	0.127186904	0.116456385	0.089060374	0.113680406	0.103918833	0.059696964	0.066326097	0.060012377	0.065946391	0.063856069	0.07390963	8.673525889	5.795939733	4.929591473	9.282142724	7.557844012	7.483715758	4.896260124
E10	2	Bp2Dehydrated	UAS-GCaMP6f/+; UAS-tdTomato/R48B04-GAL4	Dehydrated	NA	NA	NA	NA	Bp2	Baseline	1.687	3.611	0.5211	0.6383	2.735	0.05136	14.79	48	0.085442694	0.116907919	0.115452959	0.090598507	0.100172945	0.055731393	0.097236501	0.086272564	0.084909284	0.051362201	0.06233273	0.086575623	0.091334444	0.052843391	0.08075367	0.121541128	0.092292212	0.134928641	0.069138068	0.094961944	0.10974101	0.090407612	0.073160031	0.052086164	6.060661738	11.30570491	4.590387083	14.78905684	5.743454032	8.333210222	6.13723501
E10	3	Bp2Satiated	UAS-GCaMP6f/+; UAS-tdTomato/R48B04-GAL4	Satiated	NA	NA	NA	NA	Bp2	Baseline	1.409	2.698	0.3894	0.6258	2.193	0.04854	10.49	48	0.083872296	4.171425766	0.080537043	0.078873044	0.090979773	0.084165968	0.073197973	0.087361327	0.05500907	0.07102209	0.054297853	0.048538192	0.066551958	0.070421525	0.098263103	0.07825983	0.109217773	0.076332454	0.060987841	0.082902322	0.058217304	0.061523402	0.059344549	0.063975614	7.572120229	7.394470064	5.852073433	10.48607652	4.443441668	5.484900934	7.241729891
E10	4	G4Starved	UAS-GCaMP6f/+; UAS-tdTomato/R48B04-GAL4	Starved	NA	NA	NA	NA	G4	Baseline	0.7977	1.687	0.2435	0.3078	1.288	0.02862	6.275	48	0.042981309	0.043827426	0.047390353	0.041365426	0.046289379	0.028621245	0.049909435	0.055915884	0.04634775	0.053721708	0.041063622	0.034763735	0.037029355	0.055678543	0.052929308	0.046083159	0.055136831	0.061688674	0.038157525	0.044390193	0.066559696	0.061763687	0.038101399	0.052069677	5.163562465	3.812773268	3.354235572	6.274997229	4.078564838	5.105604264	3.089693001
E10	5	G4Dehydrated	UAS-GCaMP6f/+; UAS-tdTomato/R48B04-GAL4	Dehydrated	NA	NA	NA	NA	G4	Baseline	1.052	2.192	0.3164	0.4158	1.689	0.02805	7.966	48	0.04834076	0.058430432	0.070039523	0.055039904	0.045013006	0.042582358	0.044695831	0.048812812	0.048356319	0.028046142	0.041931325	0.040138009	0.047238972	0.033139659	0.039850952	0.068945275	0.05081409	0.057235788	0.042164977	0.073782592	0.047566633	0.051678592	0.052777425	0.034963536	3.810341161	7.965543719	3.461191136	7.23348705	4.070051178	5.140318127	4.263108163
E10	6	G4Satiated	UAS-GCaMP6f/+; UAS-tdTomato/R48B04-GAL4	Satiated	NA	NA	NA	NA	G4	Baseline	0.8979	1.738	0.2508	0.3933	1.402	0.02576	6.085	48	0.036247278	1.981378888	0.049409806	0.04981394	0.048057516	0.054713001	0.046754181	0.049189458	0.034822374	0.030710485	0.037919149	0.033237954	0.04081695	0.025756746	0.052087761	0.050704308	0.049291111	0.049361362	0.040063632	0.063306112	0.038041662	0.03718946	0.052675783	0.051994907	4.870674774	2.962498983	4.420146726	5.985907895	3.469737538	3.624930803	4.065563692
E10	7	G5Starved	UAS-GCaMP6f/+; UAS-tdTomato/R48B04-GAL4	Starved	NA	NA	NA	NA	G5	Baseline	0.6469	1.429	0.2063	0.2319	1.062	0.02108	5.57	48	0.031940632	0.03577312	0.038052712	0.031537125	0.0375751	0.021074519	0.036684548	0.042212752	0.036984175	0.03645352	0.030622199	0.030657571	0.028107093	0.048354879	0.03333986	0.035420722	0.035588701	0.042270692	0.032943522	0.034137684	0.039558845	0.039436538	0.034014207	0.032173022	3.23788398	2.628146417	2.634815882	5.57047544	2.790061691	5.450649766	2.731066905
E10	8	G5Dehydrated	UAS-GCaMP6f/+; UAS-tdTomato/R48B04-GAL4	Dehydrated	NA	NA	NA	NA	G5	Baseline	0.7721	1.622	0.234	0.3012	1.243	0.02311	6.393	48	0.045290715	0.038651794	0.049314731	0.052936139	0.03776004	0.034064725	0.032629593	0.04143676	0.037854646	0.024291744	0.030606915	0.027189315	0.042402848	0.02864584	0.028757507	0.045549076	0.039755691	0.041544067	0.032713038	0.031070316	0.035577363	0.037679261	0.036287157	0.023107863	2.627591442	6.392865795	2.616751482	4.184213635	2.904918571	4.080383867	2.710574605
E10	9	G5Satiated	UAS-GCaMP6f/+; UAS-tdTomato/R48B04-GAL4	Satiated	NA	NA	NA	NA	G5	Baseline	0.5863	1.085	0.1566	0.2713	0.9013	0.0208	3.451	48	0.033167701	1.896851952	0.036522387	0.035874686	0.046707172	0.039002362	0.036715302	0.036326242	0.020797603	0.028575484	0.032389874	0.02762154	0.030784385	0.029322191	0.037326616	0.037252367	0.035283767	0.035120101	0.040407639	0.039993951	0.030183294	0.026674145	0.034752867	0.031861658	2.708163996	2.254084743	2.632749872	3.451268793	1.799663594	2.345917222	3.135622293
[truncated: 17 more columns]
