# Supplementary material for: Dopaminergic systems create reward seeking despite adverse consequences
Source: Nature. 2023 Oct 25;623(7986):356–65. doi: 10.1038/s41586-023-06671-8 (PMC10632144; doi:10.1038/s41586-023-06671-8)
Supplement: Supplementary file 8 — Individual calcium responses for all imaging data in Fig. 6. [file 41586_2023_6671_MOESM8_ESM.csv]

Figure	Genotype	State	Sample ID	Region	Stimulus	Frames	1	2	3	4	5	6	7	8	9	10	11	12	13	14	15	16	17	18	19	20	21	22	23	24	25	26	27	28	29	30	31	32	33	34	35	36	37	38	39	40	41	42	43
6b	UAS-GCaMP6f/+; UAS-tdTomato/R48B04-GAL4	Satiated	3410	Bp2	MCH1	173	-0.090777563	-0.006026865	0.04987696	0.081019553	-0.033875173	0.03120731	0.033554806	-0.075022782	0.027449865	0.008072652	0.043796819	0.018912182	0.013030281	-0.029268233	-0.020360351	0.074722559	-0.014517469	0.00096799	-0.066136547	-0.047895953	-0.038196072	-0.015225898	-0.041607151	-0.039690627	0.051630508	0.09738481	-0.00113976	-0.025156392	0.00230183	0.010968711	0.017496001	-0.148722137	-0.108047358	0.862780585	1.724207199	2.159426214	1.915761194	1.928393657	1.754483966	1.845991945	1.750415965	1.657408204	1.243830347
6b	UAS-GCaMP6f/+; UAS-tdTomato/R48B04-GAL4	Satiated	3414	Bp2	MCH1	173	0.039461875	0.05058019	-0.080388118	-0.113120031	-0.057159002	-0.016021127	-0.070366215	-0.025113691	-0.01734185	-0.057168618	-0.010802175	-0.013810685	-0.11349603	-0.035533518	-0.067207518	-0.030927769	0.03885832	-0.089359365	0.035681193	-0.052095489	0.022078047	0.030504229	0.20627058	0.040280397	-0.086245212	0.112481075	0.18685803	0.107669172	0.099908633	-0.034475329	-0.177123383	-0.175521563	-0.169007612	1.658608539	4.62068183	4.893002735	3.471287284	2.347497831	1.200313341	0.701495397	0.365847586	0.25338542	0.16285663
6b	UAS-GCaMP6f/+; UAS-tdTomato/R48B04-GAL4	Satiated	3417	Bp2	MCH1	173	-0.002581587	-0.02736951	-0.100205108	-0.077142778	0.013642993	-0.038049427	-0.066168917	0.019641023	0.076926541	0.130054623	0.121191477	0.062265223	0.090276417	0.009208325	0.049999614	-0.067449894	-0.187260265	-0.115856875	-0.055440142	0.122088311	0.01190898	-0.031150128	0.075427486	-0.001057176	0.110660139	0.005252596	-0.047440075	-0.041214079	-0.019823767	-0.020334021	0.044389227	-0.037578665	0.080426456	1.707520509	2.258322395	2.192147671	1.283241832	0.731856878	0.294159823	0.09021707	-0.119898724	-0.163486049	-0.111349103
6b	UAS-GCaMP6f/+; UAS-tdTomato/R48B04-GAL4	Satiated	3418	Bp2	MCH1	173	-0.013248763	0.129406339	0.074142123	0.139018226	0.487291092	0.267116531	0.053965444	-0.005819393	-0.097892322	-0.179850655	-0.197760029	-0.236832461	-0.214459045	-0.193785609	-0.162812889	-0.154913913	-0.047711872	0.019487295	0.073922003	-0.03838843	0.016081126	0.22089353	0.133236893	0.031151358	0.048962937	0.026687073	0.12289364	-0.054036584	-0.091762259	-0.154981386	-0.193361397	-0.27233729	0.195638104	3.666253715	4.567627006	3.658347806	2.68044386	1.924312564	1.408817965	1.197555484	0.912490159	1.249881163	0.864704504
6b	UAS-GCaMP6f/+; UAS-tdTomato/R48B04-GAL4	Satiated	3420	Bp2	MCH1	173	0.044867611	0.033815101	0.083630458	0.136762044	-0.03658854	-0.085220391	-0.084282749	-0.09429245	-0.114809784	-0.077803698	-0.030346134	0.068645337	0.078008909	0.068269224	-0.033682266	0.04152643	-0.046585709	-0.075555392	-0.041540402	0.028848093	0.021708868	0.109598913	0.037717322	0.031532021	0.045239865	0.059794013	-0.000472522	0.003037727	-0.08646153	-0.085360367	0.046458259	0.293150468	0.343127753	2.184563457	5.202202705	4.647254019	3.571004915	2.758406372	1.802262627	1.365153374	0.8470708	0.595381308	0.529189646
6b	UAS-GCaMP6f/+; UAS-tdTomato/R48B04-GAL4	Satiated	3423	Bp2	MCH1	173	-0.027560597	-0.103676758	-0.020631017	-0.130357234	-0.101693989	-0.030227099	-0.091961951	-0.164083639	-0.124502263	-0.162736019	-0.141516683	-0.065632396	-0.103026496	-0.028043779	0.029234311	0.025195987	0.040875408	-0.023774629	-0.118325836	-0.117943385	-0.0394113	0.036969257	0.105209062	0.108321521	0.337084517	0.372601752	0.3184746	0.109462874	0.101082714	0.010593066	-0.038455343	-0.06686737	-0.036355826	0.523473584	1.561884603	1.23229879	0.810219522	0.492109797	0.319025936	0.186040693	0.080135671	0.000230408	0.033344981
6b	UAS-GCaMP6f/+; UAS-tdTomato/R48B04-GAL4	Satiated	3424	Bp2	MCH1	173	0.017189938	-0.099239979	0.008711671	-0.005081851	0.067083932	-0.094693207	0.002023008	0.00685337	-0.062768992	0.050135133	-0.059470783	0.027342947	-0.038093317	0.214185576	-0.032691733	-0.001176798	-0.104443851	0.019052276	0.063510922	0.167866263	0.210822926	0.10176716	0.036820088	-0.154571747	-0.077861021	-0.220001933	-0.000646307	-0.066782848	-0.053150638	0.077309797	0.029749721	0.000616267	-0.16471129	0.823989649	1.674603012	3.049509852	2.589954023	2.360151269	2.64632085	2.508635471	2.067898505	1.538482522	1.155983198
6b	UAS-GCaMP6f/+; UAS-tdTomato/R48B04-GAL4	Satiated	3426	Bp2	MCH1	173	0.111709558	0.018388324	0.022312232	-0.045988625	0.021587108	-0.101892564	0.01235196	-0.06258001	-0.074240961	-0.079763728	0.09165482	0.070822366	-0.017407676	0.053507595	0.143686401	0.128919789	0.042507664	0.034802295	0.002989294	-0.009984152	0.013260464	0.068447271	-0.10150928	-0.130971517	-0.162985351	-0.108523034	-0.149380325	-0.033134192	0.10469304	0.136721232	0.038465575	-0.040377696	0.018927568	2.125404755	4.943316983	3.6430901	2.769506999	1.97819279	1.237330855	0.892163654	0.716693545	0.966101449	1.149305876
6b	UAS-GCaMP6f/+; UAS-tdTomato/R48B04-GAL4	Satiated	3430	Bp2	MCH1	173	0.135006737	0.10856084	0.134788292	0.009512817	0.029317092	0.023797116	0.115362442	0.116820257	0.0858992	-0.017768146	0.0951424	0.045805724	0.065619636	0.022560192	-0.037782312	-0.005493295	-0.061653732	-0.002034707	0.024663638	-0.050872366	-0.079190954	-0.096132645	-0.145931336	-0.014525665	0.031923939	-0.04509947	-0.130130625	-0.112127812	-0.139553751	-0.106483507	-0.179500145	-0.121911097	0.099988856	4.524942074	5.080009235	3.891709817	3.034854552	2.087970574	1.508801037	1.018445755	0.750771378	0.474591023	0.323221198
6b	UAS-GCaMP6f/+; UAS-tdTomato/R48B04-GAL4	Satiated	3433	Bp2	MCH1	173	-0.046572964	-0.067243229	0.125100287	0.069878349	-0.023403593	-0.012354225	-0.044470428	-0.079241882	-0.076290468	0.012120578	0.022444827	0.031841362	0.031374825	0.069534944	-0.011938534	0.009446833	0.062223969	0.077903403	0.003753048	-0.045782133	0.023100669	-0.059252242	0.010578537	-0.017273052	0.027119113	-0.039716456	0.000829913	0.038427943	-0.003061045	-0.089078347	-0.060781467	-0.017550009	-0.002071429	0.336508059	1.113400075	0.809840747	0.468986249	0.272298885	0.109399401	0.074368505	0.015452997	0.098582887	0.053925069
6b	UAS-GCaMP6f/+; UAS-tdTomato/R48B04-GAL4	Satiated	3444	Bp2	MCH1	173	0.007973572	0.083842367	0.092958758	0.014189225	-0.007054754	-0.011752602	-0.011063567	-0.11563967	-0.118039362	-0.123583852	-0.077203562	0.003988366	0.020200245	-0.011841545	0.035747281	-0.014330904	-0.082480135	-0.046029832	-0.04516469	0.018584215	-0.033369374	0.009544267	0.042383644	0.121077047	0.213972759	0.069394712	-0.031784347	-0.012126601	0.011846619	-0.004238282	0.043763786	0.029705121	-0.069257893	0.235017372	0.854180737	1.437540705	1.511796536	1.141784733	0.944857419	0.736988386	0.617189831	0.457364126	0.329363903
6b	UAS-GCaMP6f/+; UAS-tdTomato/R48B04-GAL4	Satiated	3447	Bp2	MCH1	173	0.170032421	0.186534246	0.070217367	-0.018024329	-0.017652683	0.019873875	0.000142818	-0.012535594	0.134814642	0.053198466	0.055366999	-0.046992226	-0.068974189	-0.136618123	-0.114241352	-0.077365064	-0.059345417	-0.026611255	-0.003082776	0.068514462	0.017993999	-0.003928129	0.058628912	0.074217752	0.079387597	-0.003549695	-0.077355564	-0.126137132	-0.118878605	-0.077631423	0.070449167	0.077827252	0.163234413	0.445174405	0.69054763	0.683116297	0.576029208	0.607974176	0.591501601	0.614584683	0.435949834	0.309230361	0.3035113
6b	UAS-GCaMP6f/+; UAS-tdTomato/R48B04-GAL4	Satiated	3449	Bp2	MCH1	173	0.073303738	0.136175531	0.06293221	0.078334321	0.010066184	-0.093848465	-0.029240256	-0.044752333	-0.123559912	-0.01240409	0.053031863	0.033137671	0.026050374	0.028624517	-0.024346645	-0.029714999	-0.018404441	-0.011471716	0.047233502	0.02306881	-0.016447423	0.086120556	0.001175245	-0.00049425	-0.031480183	-0.042471719	-0.084315668	0.009160654	-0.080243839	-0.025219239	-0.072394107	-0.081700173	0.024001423	2.210440697	4.510300822	4.42113282	3.759686732	2.650269571	1.943725741	1.380216143	0.834064997	0.621465012	0.62788178
6b	UAS-GCaMP6f/+; UAS-tdTomato/R48B04-GAL4	Satiated	3450	Bp2	MCH1	173	-0.020881517	0.030883711	-0.044076778	-0.022825567	0.007816199	0.041651747	-0.011710643	0.010248108	-0.073553641	-0.059687261	0.052016952	-0.029006048	0.007976041	0.004498698	0.002100747	0.031899489	0.051215517	-0.007484846	-0.052205062	0.022821544	-0.01503896	-0.007492232	0.044316149	0.056828204	-0.08277285	-0.026821776	0.010852531	0.025177902	0.047500676	0.005752968	-0.063054907	-0.076245881	0.067901254	0.435303362	0.808142363	0.875193937	0.65393776	0.48383995	0.361208213	0.317183956	0.174577516	0.264486173	0.228284881
6b	UAS-GCaMP6f/+; UAS-tdTomato/R48B04-GAL4	Satiated	3410	Bp2	MCH2	173	0.051570504	0.104180132	-0.039396874	-0.048765611	0.051599177	0.140146046	-0.010925631	0.126908787	0.045499464	0.03522015	-0.045258317	0.073939416	0.044736661	0.04996043	-0.018521109	-0.045854178	-0.072806486	-0.031013336	-0.024889796	0.037889458	-0.071194778	-0.012721363	-0.107705457	-0.043591359	-0.026527649	0.027559088	-0.020864554	-0.001992532	-0.068185642	-0.098994642	-0.045729195	-0.145229544	-0.131958467	0.001970318	0.618103506	1.004983054	0.774110617	0.794117552	0.624637737	0.689165516	0.750995388	0.605518521	0.626089445
6b	UAS-GCaMP6f/+; UAS-tdTomato/R48B04-GAL4	Satiated	3414	Bp2	MCH2	173	-0.069132175	-0.034866844	-0.122928827	-0.092325932	-0.050720564	0.083164285	-0.000691654	0.054070041	0.05379582	0.024310966	0.077790126	-0.010610686	0.057718101	-0.003243005	-0.057407255	0.002678081	-0.053438458	-0.041200505	0.002272135	0.053546883	-0.060496614	0.070929874	0.066462814	0.054324081	-0.010662448	0.014204011	-0.028126199	-0.022917677	0.012959212	0.030542414	-0.064816236	0.059159592	-0.060553208	0.056060801	0.805800548	1.628986659	1.482895578	1.036455202	0.877134364	0.511591379	0.507160361	0.485875488	0.372992166
6b	UAS-GCaMP6f/+; UAS-tdTomato/R48B04-GAL4	Satiated	3417	Bp2	MCH2	173	0.073197582	0.108073619	0.025169728	-0.112600063	-0.071469512	-0.040375122	0.027218045	-0.010141737	0.047268738	0.067363363	0.065914423	-0.050127982	-0.127411987	-0.104222569	-0.141703042	-0.164192409	-0.047240435	-0.01128579	-0.096095913	-0.040930568	-0.012201088	0.036091033	0.081378003	0.118421664	0.220642237	0.115875753	0.039929387	0.012942367	0.006201043	-0.015688769	0.156742929	0.218937048	0.092348762	0.154579365	0.802664757	1.384648705	1.038105955	0.7387184	0.358603918	0.238960959	-0.027441529	0.01883475	0.017927112
6b	UAS-GCaMP6f/+; UAS-tdTomato/R48B04-GAL4	Satiated	3418	Bp2	MCH2	173	0.037712027	-0.065204582	0.047993987	-0.061238334	-0.040648882	0.083938779	0.01753565	0.024516602	0.020979286	-0.080112354	-0.035171413	0.154968972	0.016808684	0.164222183	0.11223265	0.012849368	-0.07790831	-0.074538238	-0.014093146	0.082442705	0.025417268	0.031550358	-0.008954729	-0.042786059	-0.129908063	0.009236565	-0.051512113	-0.015268742	-0.042075822	-0.102984296	-0.10283124	-0.013731888	-0.023886734	0.063662399	1.196433566	2.666981588	3.369470026	3.036231332	2.783525758	2.396674053	2.021029518	1.637399274	1.388519452
6b	UAS-GCaMP6f/+; UAS-tdTomato/R48B04-GAL4	Satiated	3420	Bp2	MCH2	173	-0.054936121	-0.015720772	-0.042547949	0.055283235	0.042318793	0.015288899	0.020813072	-0.005588691	0.007004251	-0.060817669	-0.099709328	-0.115282876	-0.076301107	-0.034684609	-0.03343907	0.097431966	0.076433999	-0.053385304	0.054599377	0.038688149	0.017819696	-0.105228103	-0.061510738	-0.069932809	0.022032219	0.048380816	0.13997621	0.099900999	0.078414981	0.014698484	0.068739222	0.041481102	0.082052848	0.174521506	1.232024693	2.259112219	2.102640161	2.020644336	1.511952812	1.545875679	1.013306557	0.476228019	0.207280121
6b	UAS-GCaMP6f/+; UAS-tdTomato/R48B04-GAL4	Satiated	3423	Bp2	MCH2	173	0.031298913	0.158097107	0.124813015	0.112242499	0.152199539	0.028385831	-0.010168985	-0.130486597	-0.148792671	-0.106600335	-0.069162492	-0.133505505	-0.07341757	-0.069744054	-0.044011555	0.114117021	0.170995078	0.154423583	0.045209102	-0.011305957	0.135055717	0.140399542	0.02059256	-0.056128526	-0.088950868	-0.116423332	-0.058078681	-0.039752222	-0.104510013	-0.126790146	-0.142078479	-0.172682197	-0.125191039	-0.122689496	0.217684889	0.488510893	0.240703583	0.0800782	-0.09911128	-0.172684241	-0.199086042	-0.244356134	-0.173126852
6b	UAS-GCaMP6f/+; UAS-tdTomato/R48B04-GAL4	Satiated	3424	Bp2	MCH2	173	-0.065052829	-0.09904772	-0.134345455	0.06735967	0.152528973	-0.012452667	-0.034921225	-0.050317196	-0.066976447	-0.04379603	0.019192838	-0.003631831	-0.112919149	0.046307668	-0.065763204	-0.109168367	-0.082758641	0.026105894	0.050741958	0.08710715	0.05398853	0.025023008	0.095245195	-0.080238777	0.141823914	-0.066272726	-0.006242819	0.033261248	0.062740216	0.172478819	0.04265096	0.137593844	-0.000673137	0.263852615	0.552415409	1.292109414	1.369681567	1.295440968	1.53703078	1.165617057	1.61248228	1.444323879	1.074818812
6b	UAS-GCaMP6f/+; UAS-tdTomato/R48B04-GAL4	Satiated	3426	Bp2	MCH2	173	-0.022040035	-0.048782571	-0.065897409	-0.130089384	-0.011718396	-0.07363144	-0.08039276	-0.105361691	-0.100758555	3.89E-05	-0.004041099	0.028017498	-0.110891424	0.055156073	-0.060061531	0.100949595	0.0446263	-0.043623211	0.140115736	0.017423132	-0.027779254	-0.071888383	0.014878977	-0.00224339	0.164278221	0.082322758	0.114679885	0.120466118	0.055908966	0.020338346	-0.026671974	-0.049395351	0.040231098	0.209436305	0.465633418	0.551116799	0.485814745	0.315599152	0.264546305	0.28878514	0.206543445	0.060996613	0.071274584
6b	UAS-GCaMP6f/+; UAS-tdTomato/R48B04-GAL4	Satiated	3430	Bp2	MCH2	173	-0.064964939	-0.03542679	0.024140751	0.029771129	-0.05412986	-0.039262111	-0.026570623	-0.052811293	-0.05630174	-0.102588386	-0.083428699	-0.060032657	0.020485068	0.103850757	0.064510215	0.014640305	-0.039730699	-0.093178595	-0.014561358	0.044929455	-0.114577421	-0.069925913	-0.015382288	0.10815328	0.096001656	0.016503782	0.156098944	0.136020517	-0.014642919	0.122410431	0.097195929	0.022026875	0.06711798	0.244425367	0.372473573	1.072304349	2.011181356	1.848529025	1.49977224	0.987881913	0.592481312	0.483363456	0.191486732
6b	UAS-GCaMP6f/+; UAS-tdTomato/R48B04-GAL4	Satiated	3433	Bp2	MCH2	173	-0.01344924	0.029057239	-0.00829243	-0.074100196	-0.06422982	-0.114774866	-0.030080625	0.018468836	-0.032785131	0.002060342	0.002129602	-0.010636975	-0.121353006	-0.049891526	0.017813668	0.030240552	0.151059634	0.071228641	0.009147097	0.003999666	0.003848143	-0.048895535	-0.008070155	0.051210095	0.008175126	0.039779674	-0.022019915	0.045895055	0.064038539	0.050427512	0.063838104	0.002900409	0.018574827	0.071347423	0.152845119	0.162902115	0.112496585	0.036897635	0.115599372	0.046017967	-0.012758	0.027534854	0.020044984
6b	UAS-GCaMP6f/+; UAS-tdTomato/R48B04-GAL4	Satiated	3444	Bp2	MCH2	173	0.040770427	-0.032062469	-0.002765807	-0.107381159	-0.066134172	-0.085361774	-0.05860912	-0.005695032	0.001156802	0.036180973	-0.025165489	0.022761169	0.026903946	-0.027162657	-0.067090996	-0.095744787	-0.043304546	0.033127519	0.004673234	-0.022345378	-0.015334499	0.006646752	0.027648423	-0.014927213	-0.074399355	-0.0094345	0.015822703	0.27370233	0.161066926	0.102457747	0.083075355	0.045609606	0.033233694	0.278799257	0.318023583	0.178704645	0.124319713	0.094864213	-0.003994649	0.067468441	0.147075444	0.171712541	0.240072875
6b	UAS-GCaMP6f/+; UAS-tdTomato/R48B04-GAL4	Satiated	3447	Bp2	MCH2	173	-0.032002322	-0.014063776	-0.045264849	0.021114588	0.075303358	0.050371111	-0.049665253	-0.155997973	-0.141071416	-0.060988473	-0.082964959	-0.073521284	-0.092439772	-0.038858206	0.103672967	0.139769007	0.109511347	0.171390639	0.154422696	0.009659426	-0.040133271	-0.121245551	-0.102248963	-0.153767312	-0.055308489	0.060344587	0.018399153	0.118002021	0.134283319	0.093297653	0.07360129	0.067850981	-0.0259659	0.036721058	0.227179244	0.462519567	0.493676183	0.497455704	0.535685216	0.65777025	0.567263037	0.398023221	0.295478304
6b	UAS-GCaMP6f/+; UAS-tdTomato/R48B04-GAL4	Satiated	3449	Bp2	MCH2	173	-0.155080327	-0.094236684	-0.085827952	-0.041780814	-0.036987411	0.07638973	0.026101179	0.009231531	0.019658468	-0.052616638	-0.04596475	0.021076333	0.022264382	-0.028821324	-0.018936645	0.022888251	0.027836942	0.007710823	0.022992788	0.093844418	0.003798803	0.092252682	0.107000897	0.014120622	0.029734717	-0.040333146	-0.02706884	-0.025579067	-0.006774854	0.063105885	-0.030366143	-0.02853443	-0.132899136	0.044942322	0.425441703	0.652938192	0.904739606	0.774792112	0.41707024	0.224625528	0.105450606	0.008380268	-0.014505528
6b	UAS-GCaMP6f/+; UAS-tdTomato/R48B04-GAL4	Satiated	3450	Bp2	MCH2	173	0.116516845	0.027146156	0.01641251	0.01968834	0.009498685	-0.019222272	-0.04020649	-0.010896445	-0.086226496	0.00974514	0.041088771	0.114963905	0.065007376	0.016420371	0.030574271	-0.009354028	0.008117288	0.006621819	-0.021774001	0.001124595	0.028125378	-0.067579888	-0.025015356	-0.037282458	-0.04188979	0.005250431	-0.032994963	-0.089306581	-0.005279166	-0.029273944	-0.054540007	-0.088742901	-0.009197292	0.097781488	0.348348494	0.397067507	0.13432462	0.089598781	-0.024356297	0.017499495	-0.047902784	-0.080114067	-0.033106354
6b	UAS-GCaMP6f/+; UAS-tdTomato/R48B04-GAL4	Satiated	3410	Bp2	MCH3	173	-0.015067455	0.129239197	0.050540288	0.072017744	0.07488035	0.013448448	-0.014363138	-0.067696997	-0.041396462	-0.060179317	-0.008687382	0.032693646	-0.007372442	0.032169594	-0.014712976	0.064848647	0.063362856	-0.006393907	-0.090806511	-0.114971336	-0.102749306	-0.103310099	-0.057445784	-0.053887469	0.064796926	0.027635667	-0.071021609	0.074958079	0.077972343	0.051498404	0.017479324	0.081785789	-0.031940202	0.021380697	0.209667031	0.636769239	0.625191698	0.491171035	0.390881748	0.399561055	0.362642873	0.31625047	0.353072962
6b	UAS-GCaMP6f/+; UAS-tdTomato/R48B04-GAL4	Satiated	3414	Bp2	MCH3	173	-0.011354061	0.00514495	0.109406329	0.183456576	0.203316483	0.16011906	0.058355269	0.083380781	-0.03837239	-0.063214921	0.002734876	-0.02201331	-0.07750238	-0.097915901	-0.049275729	-0.123801687	-0.008207914	-0.122173671	-0.064361535	-0.068190646	-0.04260734	-0.121176578	-0.082066397	-0.060631132	-0.031660744	0.03726473	0.114921144	0.033179532	0.047325661	0.045920944	-0.124307491	-0.154215751	-0.084549594	-0.065927508	0.144520233	1.041713578	1.100890854	1.153468792	0.907027049	0.499589548	0.4014284	0.241000269	0.162781703
6b	UAS-GCaMP6f/+; UAS-tdTomato/R48B04-GAL4	Satiated	3417	Bp2	MCH3	173	0.134054611	0.073572128	0.001062891	0.057164027	0.014162115	-0.093326769	-0.056463087	-0.078602959	-0.076909034	-0.098954251	0.04679964	0.051001654	0.082570287	0.066815405	0.165137917	0.085823968	-0.026895532	-0.155614601	-0.0624788	0.057216903	0.083025754	0.062157989	0.014549665	-0.049063256	0.011012439	0.010763023	0.021421809	-0.097559753	-0.117955119	-0.124489065	-0.118668318	-0.066174874	-0.040440384	-0.03747041	0.049987217	2.99E-01	0.23113652	0.160471051	0.149225737	0.048869486	-0.049933675	-0.11495111	-0.099514454
6b	UAS-GCaMP6f/+; UAS-tdTomato/R48B04-GAL4	Satiated	3418	Bp2	MCH3	173	0.064451804	-0.061260072	-0.007483806	0.043485169	-0.003333167	0.191962776	0.174676077	0.083382019	0.017946846	-0.023396838	-0.093556684	-0.034444373	0.02674002	-0.045080298	0.050733177	-0.019600032	-0.020609239	-0.02231634	-0.057076006	0.027567314	0.012646372	-0.040332015	-0.066620373	-0.027969671	-0.107221345	-0.068813075	0.006524764	-0.017461657	0.010289199	0.006169456	-0.02378909	0.108415608	0.083000203	-0.007484289	0.65709101	1.50662277	2.367599303	2.637358695	2.575210144	1.99063825	1.889948256	1.111132271	1.155655706
6b	UAS-GCaMP6f/+; UAS-tdTomato/R48B04-GAL4	Satiated	3420	Bp2	MCH3	173	-0.005926498	-0.013171263	0.032442431	0.005773716	0.046721548	0.134968211	0.336382924	0.250094016	-0.048876183	-0.102277486	-0.039770316	-0.044038573	0.049309367	0.167338729	0.137597619	0.019733197	-0.016345786	-0.034922273	-0.144676857	-0.158047285	-0.101072437	-0.051970676	-0.033073293	-0.025505051	-0.021462321	-0.045439221	-0.118094009	-0.057153133	-0.026438814	-0.092100281	-0.139741627	-0.024698586	-0.026846064	-0.03119912	0.416413638	1.097187421	1.194761312	0.990790896	0.661004419	0.600739005	0.345183353	0.094746984	-0.005974053
6b	UAS-GCaMP6f/+; UAS-tdTomato/R48B04-GAL4	Satiated	3423	Bp2	MCH3	173	0.039094103	-0.011287813	0.090456438	0.128263004	0.177808299	0.124772337	0.052863946	0.065980536	0.047175767	0.043126211	0.016098334	-0.022464697	-0.068838974	-0.191498914	-0.182200083	-0.074787333	-0.080911284	-0.055940847	-0.201919682	-0.167973673	-0.119899818	-0.169287581	-0.11155229	-0.066083173	0.019766755	0.016433923	0.228834277	0.140057226	0.139235884	0.194679121	0.113239673	0.066914034	0.067667494	0.099236217	0.486702189	0.983273644	0.704343931	0.453147809	0.314654368	0.34223817	0.457016506	0.411756624	0.31529471
6b	UAS-GCaMP6f/+; UAS-tdTomato/R48B04-GAL4	Satiated	3424	Bp2	MCH3	173	0.130866367	0.425588818	0.383442692	0.31504469	0.329114876	0.185240979	0.122940852	0.125354956	-0.020325469	-0.013807619	-0.109165207	-0.111324047	-0.245896703	-0.110550748	-0.199806128	-0.113719932	-0.152211394	-0.015614183	-0.137995399	-0.098789636	-0.034740156	-0.164536435	0.006096944	-0.084848673	0.007246725	-0.060827906	-0.026377646	-0.100035689	-0.063365874	-0.166999055	-0.145370461	-0.175421021	-0.108386233	-0.16835335	0.171173029	0.711134203	1.189214107	1.299792648	1.388329309	1.287173859	1.045967863	1.220280044	0.667590071
6b	UAS-GCaMP6f/+; UAS-tdTomato/R48B04-GAL4	Satiated	3426	Bp2	MCH3	173	-0.007248852	-0.066810827	0.043236999	0.013380382	0.006635468	0.091736682	-0.04208207	0.014385474	0.136797434	0.20856855	0.165819845	0.288192172	0.21346688	0.153132139	0.043555665	-0.069629844	-0.103690838	-0.12730644	-0.112203136	-0.049595407	-0.070019565	0.080287084	0.030722839	0.001762701	-0.053857392	-0.128740227	-0.163766511	-0.161333538	-0.138411784	-0.196983881	-0.12353248	-0.093537672	-0.037940986	-0.088994791	0.08319086	0.216899683	0.491804396	0.407812637	0.286505195	0.110987018	0.059745352	-0.006743265	-0.061999551
6b	UAS-GCaMP6f/+; UAS-tdTomato/R48B04-GAL4	Satiated	3430	Bp2	MCH3	173	0.049258198	0.050414176	-0.002605407	0.027440902	-0.004287057	-0.042670597	-0.092942175	-0.087057403	-0.06821237	-0.118205877	-0.039617937	-0.029775418	-0.083452665	-0.047455414	-0.054923396	-0.076740531	-0.02046169	-0.035557272	-0.040549595	0.009031384	0.06549271	0.054353406	0.083437581	0.004126545	0.010946544	0.036450541	0.195250517	0.114941749	0.060160769	0.083209783	0.047734652	0.005243923	0.046265008	0.013074224	0.282785728	0.626447695	1.405119637	1.576605278	1.080188985	1.000546868	0.657897658	0.621311233	0.8664196
6b	UAS-GCaMP6f/+; UAS-tdTomato/R48B04-GAL4	Satiated	3433	Bp2	MCH3	173	0.100582908	0.020979239	-0.02807877	0.011882517	0.000741409	-0.040156418	-0.053718232	-0.046954284	-0.032565207	-0.059097708	-0.04137335	-0.060916933	-0.072934466	-0.023217401	-0.03169262	-0.048751668	0.05197654	0.040122186	0.031296943	0.126006214	0.153033302	0.046446176	-0.045315413	-0.059922316	0.027146696	0.024637378	0.027198513	-0.017325094	0.029921237	-0.029951378	0.019875427	-0.016453722	-0.034763216	0.054118694	0.158883014	0.170160121	0.235786063	0.142316046	0.071503509	0.082684675	0.164443178	0.097918591	0.026335837
6b	UAS-GCaMP6f/+; UAS-tdTomato/R48B04-GAL4	Satiated	3444	Bp2	MCH3	173	0.008416549	-0.050478979	-0.055073702	-0.091800327	0.126923297	0.048856912	0.025298844	0.065493204	-0.050062794	-0.030553974	0.003361403	-0.000688663	-0.025149334	0.086579235	0.111006846	0.051685571	-0.009822661	-0.075193002	-0.062053613	-0.091089616	-0.076703298	-0.031376993	0.009247459	0.067938944	0.026378643	-0.021426067	-0.008885256	-0.012166786	-0.012858626	0.074196788	0.141127509	0.066941407	-0.020678433	-0.019123526	0.19216929	0.206125943	0.143439183	0.132299964	0.06901924	0.120072967	0.284418616	0.174091805	0.067772706
6b	UAS-GCaMP6f/+; UAS-tdTomato/R48B04-GAL4	Satiated	3447	Bp2	MCH3	173	-0.050101918	-0.019484037	-0.025708365	0.04800013	0.173562204	0.215719566	0.258479072	0.34854995	0.272875964	0.206556179	0.123066179	0.037865163	-0.065664558	-0.055521305	-0.095447418	-0.140249975	-0.05233762	-0.016750726	0.066131184	-0.043614031	-0.064086224	-0.09688394	-0.140393752	-0.175340014	-0.156308348	-0.166778099	-0.146085581	-0.129081418	-0.116875009	0.005906749	0.09194	0.230872707	0.284977674	0.240840739	0.486931117	0.719923937	0.850614409	0.890110134	0.604684749	0.468635456	0.399841759	0.291848233	0.248713638
6b	UAS-GCaMP6f/+; UAS-tdTomato/R48B04-GAL4	Satiated	3449	Bp2	MCH3	173	0.153875529	0.11428917	0.009584216	0.15524472	0.027736554	0.080951038	0.014086645	-0.029828844	-0.025520025	-0.056362564	-0.001232541	0.029567771	-0.054128969	0.03683465	-0.050746144	-0.046457106	0.030914938	-0.005812017	0.001449795	0.05363434	0.020400367	0.048300981	-0.051530429	-0.040998469	-0.157615139	-0.105341995	-0.083318433	-0.04287854	-0.018406334	-0.006693164	0.032462528	0.019244764	0.013492685	-0.035695532	0.322783788	0.512976654	0.86297797	0.954461078	0.995744752	0.698646695	0.613799632	0.342350607	0.228098006
6b	UAS-GCaMP6f/+; UAS-tdTomato/R48B04-GAL4	Satiated	3450	Bp2	MCH3	173	0.066232614	-0.000288619	-0.039911904	-0.0712315	0.002966232	-0.031705266	-0.086824099	-0.086969011	-0.108177698	-0.066938885	-0.03863139	0.00410828	0.015080466	-0.086012608	-0.004880194	0.001752706	-0.005662715	-0.01148476	-0.016349171	0.027001888	0.040455522	-0.000310011	0.032933322	0.109298152	0.037462754	0.084829129	0.073685637	0.062462012	0.025872446	0.071236669	0.027196185	0.036585262	0.122523463	0.061825769	0.281003517	0.441518789	0.476907876	0.308336927	0.239304246	0.155160105	0.208873102	0.230915951	0.213761073
6b	UAS-GCaMP6f/+; UAS-tdTomato/R48B04-GAL4	Satiated	3410	Bp2	MCH4	173	-0.09833202	-0.03811034	-0.009281923	0.086384005	0.115295139	-0.054805746	0.019069551	0.01103433	-0.103162286	-0.024417293	0.00038406	0.042069406	-0.024034437	0.061259814	-0.016485319	-0.047633435	-0.017952701	-0.065738623	0.003349619	-0.060351992	0.040165589	0.053063098	0.019994125	-0.0510624	-0.013206575	0.034146262	-0.019025964	0.107677055	-0.016338363	0.066047367	0.075509654	-0.013455429	-0.140038718	-0.139938194	0.22178775	0.363951499	0.380326933	0.326338831	0.159487856	0.111529798	0.076737569	0.13717251	0.157646804
6b	UAS-GCaMP6f/+; UAS-tdTomato/R48B04-GAL4	Satiated	3414	Bp2	MCH4	173	-0.03806343	-0.006222534	-0.112766441	-0.189589802	0.005900475	-0.106333301	0.03820794	-0.006175675	0.035651081	-0.063808464	0.009050526	-0.06040159	-0.0764554	-0.155363193	-0.138133518	-0.094937882	-0.163726573	0.142182282	0.095600656	0.155059799	0.054849836	0.120788081	0.056187615	0.138275906	0.142166666	0.085539459	0.1288638	0.130874158	0.017497223	-0.144717698	-0.147158661	-0.090247207	-0.039686437	0.101833569	0.364629039	0.532573936	0.333217738	0.481275021	0.48058444	0.224011355	0.130121144	0.131240028	-0.049024519
6b	UAS-GCaMP6f/+; UAS-tdTomato/R48B04-GAL4	Satiated	3417	Bp2	MCH4	173	-0.071130237	0.029069829	-0.026146926	0.015576799	-0.042649263	-0.117459011	-0.080491124	-0.025863674	-0.096581723	0.025427072	0.164107127	0.202346572	0.147794796	0.114830921	0.07308731	0.043176405	0.041987868	-0.093386159	-0.113958823	-1.23E-01	-0.121197479	-0.129701474	-0.049445965	0.259926514	0.200019056	-0.020324172	-0.11562217	-0.060222851	0.016217688	-0.045965594	-0.00854056	-0.051802247	-0.14780211	0.043524244	0.274034499	0.394594807	0.185554038	0.185680341	0.041486608	-0.105641357	-0.054258418	-0.095277516	-0.178655666
6b	UAS-GCaMP6f/+; UAS-tdTomato/R48B04-GAL4	Satiated	3418	Bp2	MCH4	173	-0.069941882	-0.069240016	0.001144831	-0.020102072	-0.004890717	0.007060455	-0.061975537	-0.026882665	-0.026298561	-0.029482214	-0.077165956	0.059883925	0.070961946	-0.038913601	0.089437553	0.004225486	-0.06468984	0.023131497	-0.10697475	-0.07346534	-0.007178275	0.092118426	0.063726118	0.08856757	0.142105846	0.076965009	0.028928343	-0.070537255	-0.009749472	0.009231151	-0.073800698	-0.00032353	-0.052172332	0.031775454	0.587388178	1.150356309	1.956741021	1.751873752	1.455606812	0.842720246	0.669373833	0.410312347	0.266251134
6b	UAS-GCaMP6f/+; UAS-tdTomato/R48B04-GAL4	Satiated	3420	Bp2	MCH4	173	-0.063208028	-0.081303108	0.005110271	0.058274282	0.10387504	0.032353068	0.050028738	0.043242119	0.040703781	0.0430974	-0.039040054	-0.160567869	-0.089620452	0.00247583	-0.003704029	0.013510505	-0.02975451	-0.059585455	0.016037895	0.051750488	0.038346787	-0.019340863	-0.005088736	-0.01824238	-0.006869255	-0.042471887	0.03179	0.029256077	0.045713519	0.013230826	0.105066671	-0.064764944	-0.100187369	0.011444181	0.619067132	1.862241134	2.143944947	2.429394859	2.217790057	1.409141176	0.756558559	0.900055552	0.705163362
6b	UAS-GCaMP6f/+; UAS-tdTomato/R48B04-GAL4	Satiated	3423	Bp2	MCH4	173	0.20040751	0.023645013	-0.120538702	-0.205266767	-0.160572045	-0.115904123	-0.081398984	-0.159675146	-0.050522021	0.130318228	0.110945692	0.002937251	-0.025267653	0.023707069	0.164710685	0.026379854	0.00093366	-0.062511924	0.03556142	0.047172955	0.129522019	0.10432779	0.229454	0.031487257	0.000159615	-0.035876307	-0.015809977	-0.010078456	-0.103672827	-0.114575087	-0.03016251	-0.120763914	-0.056745617	0.035533426	0.438444723	0.497103347	0.42517349	0.219069518	0.238324781	0.357926829	0.224219059	0.159367326	0.16526499
6b	UAS-GCaMP6f/+; UAS-tdTomato/R48B04-GAL4	Satiated	3424	Bp2	MCH4	173	-0.06681905	-0.104634455	-0.116679467	-0.181955275	-0.088236914	-0.120869579	-0.105864442	-0.020537865	0.000655918	0.057234188	0.130816014	0.317491624	0.31544703	0.235043253	0.070379742	0.409202553	0.042743964	-0.01936889	-0.180666286	-0.097413488	-0.081175844	-0.033262109	-0.115351376	0.02297077	0.084906389	0.040349266	-0.029306179	-0.085498372	-0.121342099	-0.158259021	-0.147003038	-0.159469593	-0.09916292	-0.003211719	0.724771448	1.493876763	1.613512004	1.575788873	1.475697305	1.040917262	0.925256251	0.316345392	0.2427687
6b	UAS-GCaMP6f/+; UAS-tdTomato/R48B04-GAL4	Satiated	3426	Bp2	MCH4	173	0.013422401	0.034704004	0.010909822	0.155051292	0.070046016	-0.010327112	0.027122448	-0.004034121	0.078346852	-0.035272525	0.013040381	0.085109129	0.013036654	0.072047891	0.104429332	0.094684816	-0.013994296	0.004873107	-0.054968653	-0.102063376	-0.048388491	-0.008699826	-0.067811858	-0.039626233	-0.096672761	-0.002136815	-0.064760368	-0.020630403	-0.102832767	-0.104604541	-0.07825846	-0.092609054	-0.03002862	0.221956414	0.277857498	0.281320556	0.389176489	0.19789823	0.067249011	-0.001459925	-0.054626252	-0.079919991	-0.112657283
6b	UAS-GCaMP6f/+; UAS-tdTomato/R48B04-GAL4	Satiated	3430	Bp2	MCH4	173	0.034682868	0.043145174	0.047330595	0.027056125	-0.003306914	0.008188454	0.001606944	0.019818442	0.007942416	-0.03825969	-0.089158351	-0.099923043	-0.054749936	-0.034000913	-0.049425711	0.063049124	0.013161636	0.09538016	0.094422694	0.055903315	0.005745614	0.010765845	0.024718384	0.047502531	0.028461195	-0.049605874	-0.127699522	-0.075648045	0.039480168	-0.046583686	0.015091968	0.039275345	0.022146865	0.20030102	0.578915432	0.869469852	1.077488256	0.871089317	0.634593439	0.305852743	0.29538179	0.158898269	0.277544074
6b	UAS-GCaMP6f/+; UAS-tdTomato/R48B04-GAL4	Satiated	3433	Bp2	MCH4	173	0.001452407	-0.038396776	-0.017779633	0.0419261	0.032293751	-0.016436643	-0.052076066	-0.037287134	-0.053354066	0.040869548	-0.039099877	0.016597048	0.074693437	0.073966538	0.06794518	0.033100185	0.021347153	-0.033221807	-0.011683323	0.052680034	0.063178553	-0.01338076	-0.051597768	0.024908514	0.004358179	-0.081389704	-0.005164516	-0.056740884	-0.030222158	-0.011485511	-0.071719248	0.036336511	-0.097481926	0.075542738	0.250767266	0.20812792	0.20172439	0.140259976	0.096180385	0.049392099	0.015090667	0.123257187	-0.022944714
6b	UAS-GCaMP6f/+; UAS-tdTomato/R48B04-GAL4	Satiated	3444	Bp2	MCH4	173	-0.056950237	0.004863821	-0.022826123	0.023381039	0.102110879	-0.108580103	-0.153304489	-0.084220984	-0.148038123	-0.159706358	-0.074342804	-0.112399992	-0.08809691	0.02736051	-0.052518354	-0.066071152	-0.033591131	0.161972721	0.175284606	0.160543218	0.106615267	0.06570513	0.111263265	0.001939409	-0.009526019	0.058589709	0.015403141	0.044456264	-0.000316053	0.110999854	-0.019767797	-0.023296562	-0.060160368	-0.096793253	0.125259653	0.118099061	0.081319916	-0.075239913	0.00526663	0.039510851	0.032479325	-0.012441931	-0.094474432
6b	UAS-GCaMP6f/+; UAS-tdTomato/R48B04-GAL4	Satiated	3447	Bp2	MCH4	173	0.198610773	0.138843989	0.142486105	-0.010870649	-0.003128396	-0.105082863	-0.090008009	-0.107643943	-0.133114772	-0.176036837	-0.175446694	-0.049390636	0.013872132	-0.040895996	0.049382675	0.02552273	0.071498781	-0.0092416	-0.020311983	0.125499938	0.180904906	0.168549523	0.100666815	-0.01212271	-0.001608625	0.022061421	-0.051469603	-0.054481869	-0.074906633	-0.122137971	-0.058705598	-0.1110922	-0.084536935	-0.006658663	0.247438683	0.542967534	0.664024126	0.783877909	0.691515204	0.360798889	0.247405842	0.092521937	0.071289867
6b	UAS-GCaMP6f/+; UAS-tdTomato/R48B04-GAL4	Satiated	3449	Bp2	MCH4	173	0.005706319	0.011832472	-0.027382626	0.018623118	-0.019055367	0.010075312	-0.023154892	0.005070709	-2.63E-06	0.053340034	0.139116875	0.077838706	0.099750264	0.062392008	-0.023300412	-0.086282701	-0.021146701	0.047823623	0.090044513	0.060600816	0.133916333	-0.017696187	-0.001559833	-0.106799921	-0.159296341	-0.112079132	-0.044565703	-0.110820072	-0.072904826	0.009916241	0.066546497	0.048686667	-0.006886734	0.017073255	0.221154989	0.426304614	0.537400762	0.322416783	0.333445537	0.195809156	0.213321486	0.218635105	0.152097712
6b	UAS-GCaMP6f/+; UAS-tdTomato/R48B04-GAL4	Satiated	3450	Bp2	MCH4	173	0.015978937	0.025616865	-0.02371041	-0.01632208	-0.01907297	-0.000145348	-0.007830705	-0.001089157	-0.060212502	-0.007751649	-0.017796638	-0.00444689	-0.059242088	0.011582334	0.054886834	-0.024431193	0.00222429	0.037205394	0.044155883	0.009690564	-0.012042927	0.018990195	0.023616329	-0.010293388	-0.018185646	0.001686455	0.006422046	0.018314365	-0.038849648	0.051052751	-0.039425398	0.008265646	0.029856504	0.078520642	0.361732438	0.512848426	0.267745545	0.099555501	0.068574038	-0.008781827	-0.051282485	-0.04005554	0.001703855
6b	UAS-GCaMP6f/+; UAS-tdTomato/R48B04-GAL4	Satiated	3410	G4	MCH1	173	-0.026104833	0.00902806	-0.012521062	0.051185661	-0.016797416	-0.012413035	-0.044787414	-0.049266489	0.094561236	-0.037606845	0.067174541	0.106767346	0.016266087	-0.028469322	-0.055173394	-0.068329392	-0.081514892	0.047522249	0.003132838	-0.069931737	0.026957707	0.060372206	0.015504451	-0.013155406	-0.032304322	-0.000484486	-0.020448219	0.001812331	-0.012132528	0.081156082	0.017034753	0.027603451	0.067277358	1.810193167	2.114150496	1.485292042	1.07034352	0.739265079	0.464259973	0.584669632	0.747968889	0.805692597	0.586873047
6b	UAS-GCaMP6f/+; UAS-tdTomato/R48B04-GAL4	Satiated	3414	G4	MCH1	173	-0.054300991	-0.032846442	-0.053191437	-0.066712915	-0.111511701	-0.055252162	-0.070176828	-0.126637224	-0.092948543	-0.099551467	-0.061796904	-0.054393852	-0.015140865	0.016880621	-6.31E-05	0.103895783	0.004917398	0.008466976	-0.095753186	0.034566945	0.027925908	0.115699761	0.043490898	-0.026665632	0.11450218	0.154443433	0.177328153	0.109519288	-0.019890624	0.125196571	0.054828626	-0.019667639	0.046550875	2.306084256	2.550411348	1.98568354	1.460648389	1.243950911	1.228849587	0.781529777	0.927556807	0.883690419	0.534742398
6b	UAS-GCaMP6f/+; UAS-tdTomato/R48B04-GAL4	Satiated	3417	G4	MCH1	173	-0.006740666	-0.225429224	-0.034689766	-0.005949579	0.060018023	-0.011893484	-0.076656537	-0.130426428	-8.52E-02	-0.077236507	0.07809934	0.156993842	0.030528984	0.035748988	-0.026182637	0.021114974	-0.053876975	0.017063228	-0.032578323	-0.120473409	-0.099075593	0.021827188	0.071494752	0.088309637	0.047946271	-0.001396869	0.090915632	0.070658745	0.047758207	0.14934721	0.067188033	-0.072257823	-0.024079937	0.572878462	0.733066706	0.361118697	0.092998152	-0.019224387	-0.081843152	-0.022647037	-0.053206888	0.053863162	-0.078211247
6b	UAS-GCaMP6f/+; UAS-tdTomato/R48B04-GAL4	Satiated	3418	G4	MCH1	173	0.024305237	0.02064971	-0.055152452	0.112909337	-0.013769089	0.020018004	0.062066105	0.003827283	-0.052027666	-0.014550967	-0.131965715	-0.040279492	0.039167897	-0.101817202	0.009374701	-0.015039939	-0.041881737	0.052393049	0.022288891	0.032160301	-0.021475859	0.021571025	0.027893807	-0.048311097	0.050681499	-0.053324182	0.139644955	0.00106751	-0.055811774	0.005387858	-0.05368779	-0.002163638	1.581642958	2.905781891	2.158445521	1.31482967	1.015355426	1.040237467	0.987175236	1.070798205	1.022703964	1.071612638	1.12756143
6b	UAS-GCaMP6f/+; UAS-tdTomato/R48B04-GAL4	Satiated	3420	G4	MCH1	173	-0.008117696	-0.001701803	0.082952079	-0.025533181	-0.072911338	0.030224889	-0.028596224	-0.059365299	0.001604147	-0.014647725	0.009115163	0.000803252	-0.037134843	-0.009634592	0.135494649	0.027285268	-0.035728023	-0.00911397	-0.023709513	-0.004729931	0.040063936	-0.072670802	-0.067922312	-0.039295691	-0.050061647	0.055001097	0.066771768	0.021939232	0.085603758	0.004015354	-0.003052394	0.175300076	0.210417513	2.348177594	2.947802423	1.959050556	1.412503226	0.882477252	0.867185151	0.441716351	0.43743911	0.309531127	0.190313483
6b	UAS-GCaMP6f/+; UAS-tdTomato/R48B04-GAL4	Satiated	3423	G4	MCH1	173	-0.001845652	-0.098385173	-0.000902993	0.015136467	-0.009982207	-0.043740224	-0.048892549	-0.043741898	-0.000815314	-0.047183943	0.061463168	0.19118992	0.138249014	0.029986081	0.052026521	-0.006648265	0.02606941	0.030836102	0.055052874	0.004771489	0.118219206	0.075936762	0.004405602	-0.043758226	0.052664684	-0.122176913	-0.119050936	-0.078233223	-0.097265376	-0.093384405	-0.091438818	-0.099579491	-0.016180048	1.077577088	1.223069357	0.750213894	0.453086279	0.14454112	0.128735841	0.008605196	-0.093953808	-0.073100754	-0.052787755
6b	UAS-GCaMP6f/+; UAS-tdTomato/R48B04-GAL4	Satiated	3424	G4	MCH1	173	-0.037681034	-0.125233989	-0.035179099	-0.012099796	0.006917766	0.022991889	-0.0525361	-0.010077101	-0.044655163	-0.009716916	-0.015170311	-0.002476497	0.032636983	-0.088458938	0.057056478	-0.024973562	0.011997999	0.032241614	0.063910831	0.082042096	0.108004007	0.032644494	-0.018063818	0.044843689	0.013350918	0.006375741	-0.003688935	-0.02621219	-0.029894083	0.02110303	0.016925221	-0.101290485	-0.031251601	2.182160304	2.640546274	1.938911631	1.497899426	0.762376806	0.963052793	0.873835875	0.635109881	0.435439242	0.218529508
6b	UAS-GCaMP6f/+; UAS-tdTomato/R48B04-GAL4	Satiated	3426	G4	MCH1	173	0.055535117	0.152585381	0.01882992	0.069535879	0.097828991	0.043775081	0.049372746	-0.04199839	-0.033215522	-0.03468149	-0.05629158	-0.084058068	-0.035825039	0.048792031	0.103330809	0.095439533	-0.004234298	-0.005556934	-0.07443693	-0.056873527	-0.024762244	-0.134471421	0.00790422	-0.142926588	-0.057848363	-0.118485278	-0.068630845	-0.053632653	0.187603914	0.097395547	0.030197265	0.022291399	0.28149894	3.744320463	3.229630529	2.104430609	1.267483024	0.68077218	0.581574469	0.254585083	0.304097904	0.275088316	0.313772248
6b	UAS-GCaMP6f/+; UAS-tdTomato/R48B04-GAL4	Satiated	3430	G4	MCH1	173	0.186559873	0.073600598	0.074456574	-0.005172799	-0.05159423	0.015669242	0.096014154	0.022649849	0.06420891	0.024002297	0.061379757	-0.009777097	-0.017114995	-0.06345454	-0.084029696	0.002643236	0.086991425	-0.029906082	-0.012014864	-0.023581972	-0.028304439	0.025549298	-0.030426748	0.008814419	0.01421794	-0.025644817	-0.087394583	-0.033970387	-0.111548939	-0.142821381	-0.149108949	-0.03062871	2.62395987	4.825940164	4.008451597	2.634309947	1.893237297	1.451104373	1.316039967	0.847129316	0.551155964	0.326526897	0.36316162
6b	UAS-GCaMP6f/+; UAS-tdTomato/R48B04-GAL4	Satiated	3433	G4	MCH1	173	-0.022107766	0.049513007	0.021545696	-0.020018293	-0.017251972	0.048206455	-0.016137995	0.016866661	-0.051399226	-0.090312589	0.065720572	0.05166253	-0.005403849	0.001659876	0.011235459	0.026996672	0.00063008	0.072777613	-0.021319386	-0.038797701	-0.013182939	0.009195604	0.059905241	0.011108634	-0.065305341	-0.029071374	-0.023353969	-0.032756087	-0.020154879	0.019549269	-0.025890769	0.067208002	-0.001261215	0.672106059	0.605663283	0.346347736	0.098857229	0.009127978	-0.066824045	-0.114184399	-0.046231519	-0.023933288	-0.028673712
6b	UAS-GCaMP6f/+; UAS-tdTomato/R48B04-GAL4	Satiated	3444	G4	MCH1	173	-0.019081745	0.071170166	-0.0092874	-0.073307991	-0.059587232	-0.057184648	-0.030482	-0.069360849	-0.011499406	0.068912525	-0.068606581	0.043818562	-0.041503994	-0.058384002	0.004455631	-0.031561259	0.00543622	-0.001575991	0.081130076	0.037753206	-0.017801503	0.037441739	0.08490409	0.021471232	-0.019201779	0.040066957	-0.008232173	0.032638799	0.002087916	0.045371433	-0.016698266	-0.009741873	-0.034007558	1.145870106	2.552828409	2.028455909	1.284450778	0.95931423	0.889474803	0.790632404	0.756481103	0.682274863	0.579526376
6b	UAS-GCaMP6f/+; UAS-tdTomato/R48B04-GAL4	Satiated	3447	G4	MCH1	173	0.071803552	0.051716001	0.013133838	-0.020731262	-0.047777105	0.02420123	-0.064066256	-0.000563126	-0.012850236	0.12628359	0.032740279	-0.119134436	-0.147159057	-0.122287646	-0.100489556	-0.006184597	-0.079468435	0.038060498	0.062962225	0.030266284	-0.043931217	-0.077086963	0.054798489	-0.027374496	0.007931749	0.128365118	0.047380657	0.054620108	0.096187726	0.028653043	-0.114398465	-0.110906693	-0.03351506	0.548257658	0.707889233	0.313029002	0.083188142	-0.048515156	-0.114841664	-0.188188297	-0.225336627	-0.24464789	-0.278112442
6b	UAS-GCaMP6f/+; UAS-tdTomato/R48B04-GAL4	Satiated	3449	G4	MCH1	173	0.027564208	0.076996505	0.070046447	0.021407794	-0.037393956	0.0198412	-0.045158283	-0.063363361	-0.010307342	0.021572087	0.026584369	0.054152252	0.027517179	-0.063937217	-0.032509158	0.010052826	0.021777731	-0.03182731	-0.032331816	-0.001940367	0.008015647	-0.015665255	-0.042675504	0.079235995	0.041480296	0.035520004	-0.025828649	-0.052462145	-0.0716357	-0.014728475	0.018666892	0.018349822	1.04215811	4.04244255	3.766058885	2.642406904	1.942142078	1.339009545	1.582360271	1.494937928	0.839529458	0.606049618	0.719124659
6b	UAS-GCaMP6f/+; UAS-tdTomato/R48B04-GAL4	Satiated	3450	G4	MCH1	173	0.09507387	0.075884975	0.030799812	-0.137930494	-0.010306882	0.059879186	-0.023349884	-0.027537454	0.066981514	0.220821525	0.05940907	0.00462585	0.028779266	-0.099504494	0.043229372	0.050309748	-0.040769502	0.043514009	-0.124314992	-0.084589012	0.015697221	0.019448154	0.008395827	-0.062114266	-0.018696932	-0.111209621	-0.060429421	0.028691939	0.01278879	-0.063577175	-0.032304747	-0.055878154	0.273882724	2.326803018	1.967853811	1.153614511	0.548341909	0.274733968	0.044019214	-0.036069281	-0.085024224	-0.041732605	-0.070639242
6b	UAS-GCaMP6f/+; UAS-tdTomato/R48B04-GAL4	Satiated	3410	G4	MCH2	173	-0.044291715	-0.028872557	0.089838937	-0.00415586	0.060156827	0.201929734	0.140081058	-0.0107474	-0.007253166	0.00829021	-0.020108229	-0.035389585	0.014587587	-0.002783337	0.00787747	-0.021496773	0.024153531	-0.025387604	-0.037736448	-0.035929062	-0.053161256	-0.023636343	-0.081551388	0.017490567	-0.002665823	-0.064355796	-0.009970754	0.024353609	-0.068997214	-0.010269217	0.0538487	-0.027114366	0.087645833	0.736922037	1.790087453	1.347190805	0.737439695	0.570310222	0.411295342	0.370216488	0.242742129	0.226316217	0.232694604
6b	UAS-GCaMP6f/+; UAS-tdTomato/R48B04-GAL4	Satiated	3414	G4	MCH2	173	1.63E-02	0.035143372	-0.004589286	0.046989236	0.004781375	0.020571592	0.031149564	0.05692646	-0.11003208	-0.036481993	0.005575343	0.069846091	0.076881355	0.071685646	-0.011744622	-0.085265107	-0.110310287	-0.061051875	-0.00850939	-0.074505931	-0.028111888	0.058149372	-0.077163498	-0.072184425	0.068084164	0.035801364	0.071015876	0.031444143	-0.024666275	0.00427407	0.073848659	0.032790986	0.082486979	0.208818998	0.995133182	1.1899368	0.744833962	0.588311777	0.392686455	0.192645385	-0.016119263	0.102208304	0.011764796
6b	UAS-GCaMP6f/+; UAS-tdTomato/R48B04-GAL4	Satiated	3417	G4	MCH2	173	0.111119369	0.054872289	0.047337987	0.068905951	-0.012539415	0.023750363	0.038294958	0.036480266	0.042554525	0.26327492	0.024306597	-0.054382972	-0.120237138	-0.163591149	-0.061348252	-0.13086196	-0.066388222	-0.066737967	-0.080737281	-0.140400539	-0.164907107	-0.044321473	0.088162484	0.308572945	0.155111111	-0.127986712	-0.074752416	0.074528151	0.063804424	-0.091883738	0.095820375	0.020637777	0.096286345	0.078510009	0.744018882	0.793968682	0.391556589	0.159078857	0.010033501	-0.097342581	-0.172483154	-0.116159829	-0.103103476
6b	UAS-GCaMP6f/+; UAS-tdTomato/R48B04-GAL4	Satiated	3418	G4	MCH2	173	0.071408608	0.124889189	-0.004067755	-0.030167051	0.009912239	-0.022567677	-0.07241111	-0.020289159	-0.079113919	-0.005956947	0.006581642	-0.010106692	0.139260397	0.020455054	-0.09877673	0.054725071	0.038055645	0.035923314	0.029876859	0.053231362	0.000980641	0.010323457	0.033319054	-0.018235476	0.002797601	0.021346614	-0.122645056	-0.049658817	-0.055822506	-0.063267851	0.048704477	0.059607412	-0.020221957	0.527636423	1.25438015	1.821002139	2.111366198	1.430737071	1.114740591	0.628488086	0.397773849	0.356250401	0.192455289
6b	UAS-GCaMP6f/+; UAS-tdTomato/R48B04-GAL4	Satiated	3420	G4	MCH2	173	0.024111488	-0.016400481	0.135506254	0.047572521	0.014226569	0.087649195	0.022404226	-0.037521045	-0.006643356	0.071560609	-0.071475935	0.027972258	0.020449357	0.014466658	-0.031879923	-0.061405191	-0.060799367	-0.022879748	-0.009318168	-0.032109171	-0.03624143	0.030356463	-0.034267226	0.00723418	-0.089067719	0.030585815	-0.029727907	-0.019943694	-0.013236739	0.038821507	-0.006753251	0.049764454	0.053243529	0.478054346	1.871170192	1.570828414	1.193599008	0.954148993	0.884287194	0.544290142	0.285651677	0.228041968	0.125151338
6b	UAS-GCaMP6f/+; UAS-tdTomato/R48B04-GAL4	Satiated	3423	G4	MCH2	173	0.188854282	0.271879215	0.130568962	0.101017729	-0.009616789	-0.002990084	0.011765472	-0.003950076	0.025361526	-0.057113962	-0.088370572	0.011564009	-0.024232716	0.067088609	-0.101041773	-0.026222461	0.018839698	-0.045235151	-0.04430341	-0.041672587	8.22E-05	0.016642883	-0.012081063	0.025262287	-0.051377522	-0.08696126	-0.069371938	-0.078941326	-0.022544361	-0.102899857	-0.076766543	-0.077345243	-0.02462623	0.010149843	0.330072611	0.25358349	0.033866251	-0.00111916	-0.05612007	-0.02419522	-0.074724288	-0.129491886	-0.080017568
6b	UAS-GCaMP6f/+; UAS-tdTomato/R48B04-GAL4	Satiated	3424	G4	MCH2	173	-0.054711298	-0.017239831	-0.017301483	0.012588621	0.062237833	0.076560269	0.005239546	0.007975035	-0.120565678	-0.051406939	-0.011939029	0.043086647	0.053357634	-0.098439675	-0.016308124	0.026115565	0.015411083	-0.011442875	-0.038770562	-0.115900742	-0.092494038	-0.074632052	0.100553687	0.025138623	0.046260023	0.039805273	0.011557935	0.050197992	0.124532505	0.020534054	0.069682897	-0.111401562	-0.097844605	-0.112171035	0.433924356	0.525340387	0.452347584	0.630839711	0.686712378	0.73853655	0.512318835	0.613128086	0.388876482
6b	UAS-GCaMP6f/+; UAS-tdTomato/R48B04-GAL4	Satiated	3426	G4	MCH2	173	-0.052481758	-0.039347986	-0.079765798	-0.089204591	-0.004744762	0.024628111	-0.105725527	0.026619122	-0.036826339	-0.001385297	-0.025318057	-0.045737592	-0.040327864	-0.025652619	-0.016272763	0.03561663	0.160432868	0.089217661	0.139093316	0.025010284	-0.020135396	0.007642139	0.059608479	0.119480998	0.112235895	0.007736818	-0.079042415	-0.046974228	-0.031887757	-0.066491571	0.096532899	0.019766057	-0.036045498	0.091668207	0.563707051	0.335606308	0.129520157	0.090300153	0.064911515	0.002800738	0.017356689	0.014424144	-0.021163117
6b	UAS-GCaMP6f/+; UAS-tdTomato/R48B04-GAL4	Satiated	3430	G4	MCH2	173	-0.023066531	0.061343626	0.068942482	-0.008117743	0.019765017	0.0133692	-0.03032999	-0.043653271	0.018165407	-0.032513337	-0.028439093	0.025694918	0.16077969	0.033312998	0.065172706	0.023155836	-0.014417487	-0.045416148	-0.015686682	-0.01389923	-0.005975062	-0.076287287	-0.040011386	0.01409374	-0.057826828	-0.0966363	0.070336504	-0.023114377	0.00626421	-0.025005582	0.035778021	-0.019451088	0.114186814	0.140622358	0.471745775	1.003230334	2.05561785	1.925282134	1.475802317	1.046780682	0.757281645	0.578465305	0.236387509
6b	UAS-GCaMP6f/+; UAS-tdTomato/R48B04-GAL4	Satiated	3433	G4	MCH2	173	-0.01339583	0.045876211	-0.088897591	-0.010890283	-0.013617496	0.075784647	-0.073099958	0.071136669	-0.03278082	-0.037592207	0.021960979	-0.045338272	-0.017833163	-0.032156591	-0.029790991	-0.049803708	0.030450952	-0.042839815	0.048122002	0.009234899	0.014016916	0.008555488	-0.00545662	0.038326634	0.022098838	-0.044611082	0.037294656	0.017327186	0.058942109	0.038976243	0.074586944	-0.049935564	-0.035538924	0.326934981	0.303476752	0.136944213	0.061443454	0.052659619	-0.009791072	-0.03224722	-0.057769496	-0.025316529	0.014718044
6b	UAS-GCaMP6f/+; UAS-tdTomato/R48B04-GAL4	Satiated	3444	G4	MCH2	173	-0.030510095	-0.036622401	0.017962398	0.064667737	0.115976841	-0.103315613	-0.085522148	-0.057559608	0.028344408	-0.054884349	0.034381923	0.015649442	0.038462834	-0.041144684	-0.020369617	-0.041758449	-0.03088169	-0.043511931	-0.031377942	0.018111814	-0.037405536	0.023958007	-0.040999029	0.044728874	0.075723161	0.14476768	0.044384012	0.041953796	-0.072525542	0.019315706	0.037146682	-0.123588182	-0.040367213	-0.058603993	0.00755941	-0.054322323	-0.029420573	-0.043371606	-0.064764431	-0.100932624	0.010342855	0.056258346	0.009988891
6b	UAS-GCaMP6f/+; UAS-tdTomato/R48B04-GAL4	Satiated	3447	G4	MCH2	173	-0.125000693	-0.188394489	-0.183878956	-0.087196543	-0.02617761	-0.040816718	0.006070187	0.067156902	0.046594814	0.037793275	0.023547906	0.075113753	0.140818126	0.207541877	0.1019047	0.047656767	0.129543239	0.171055485	0.114018538	-0.040491724	-0.143358702	-0.052123201	-0.090447184	-0.052392405	-0.014026955	0.052184507	-0.023435371	-0.032963184	-0.093323234	-0.026973107	-0.109720552	-0.120936196	-0.13256034	-0.066422855	0.319012051	0.376616831	0.138040205	-0.039774639	-0.122490401	-0.209332964	-0.251605074	-0.216030152	-0.204407677
6b	UAS-GCaMP6f/+; UAS-tdTomato/R48B04-GAL4	Satiated	3449	G4	MCH2	173	-0.05378179	-0.106374183	-0.056580907	-0.026391595	0.057001919	0.118342587	0.136844742	0.004752098	-0.094567165	0.008345969	0.026504599	0.04372531	0.046683064	0.01962479	0.005535604	-0.010818632	0.007421801	-0.012875253	-0.001450158	-0.039722326	-0.030940722	-0.003351198	0.014063735	0.074683693	0.02805713	0.008653644	-0.10452957	-0.031079389	-0.030844282	0.003066485	-0.124459481	-0.081093954	-0.050716241	0.219128276	1.013495708	0.636852738	0.486976586	0.444594259	0.426352526	0.259569652	0.235159544	0.19621614	0.210370213
6b	UAS-GCaMP6f/+; UAS-tdTomato/R48B04-GAL4	Satiated	3450	G4	MCH2	173	-0.080874273	0.040924437	-0.075073092	-0.099790377	0.000181662	-0.046559026	-0.04405439	0.109906062	0.119495868	0.12542538	0.076897883	0.131740033	0.076036979	-0.002732228	0.007915224	0.001042883	-0.018344474	-0.043018467	0.019189878	-0.020006589	-0.080650758	0.005010985	-0.032412921	-0.03373162	-0.049087181	-0.011691657	-0.044334757	0.044545648	-0.048137741	-0.027813371	0.081458905	0.044144292	0.113732486	0.995213283	2.189249563	1.226015477	0.626711675	0.351398714	0.13163539	0.052826703	-0.034447928	-0.035568284	-0.036734027
6b	UAS-GCaMP6f/+; UAS-tdTomato/R48B04-GAL4	Satiated	3410	G4	MCH3	173	0.062926117	0.061701436	0.007895172	0.02458435	-0.03062477	-3.97E-05	0.040565837	-0.008357357	-0.051691361	0.03301064	-0.034811953	-0.024753183	0.01749898	-0.075406716	0.017146185	0.031558881	0.011004042	-0.051688832	0.04757262	-0.026547114	0.009710416	-0.009774821	-0.045015862	-0.022285717	-0.029279478	-0.0393282	-0.018362393	0.017786142	0.061290938	0.023715695	0.03113271	-0.067736369	0.066500223	-0.022309038	0.644384325	0.773614901	0.592687658	0.345338795	0.143177218	0.075945548	0.025246395	0.073826437	0.083543755
6b	UAS-GCaMP6f/+; UAS-tdTomato/R48B04-GAL4	Satiated	3414	G4	MCH3	173	-0.000352549	0.151794834	0.065224646	0.139481093	0.076152241	-0.049358063	-0.0172431	0.014758139	0.058945111	-0.023286148	0.067108788	0.082213908	0.072890334	0.068299309	-0.026119298	0.014372204	-0.032909805	-0.130752155	-0.071942193	-0.047332773	-0.097228432	-0.059898629	-0.07479848	-0.122733297	-0.098711414	0.039500634	-0.004878979	0.022097977	0.012668897	-0.0279628	-0.006507275	-0.080507506	-0.145907644	-0.01566866	0.833248787	1.091109756	0.783570273	0.33430347	0.226511895	0.238333172	0.144759704	0.021513362	-0.02009536
6b	UAS-GCaMP6f/+; UAS-tdTomato/R48B04-GAL4	Satiated	3417	G4	MCH3	173	0.117951512	-0.024868361	-0.079803681	0.056969583	0.000321899	-0.053337362	0.071215226	-0.048915827	-0.090737441	-0.017813781	-0.055326765	0.002711076	0.051936261	-0.042804516	0.039495018	0.155526834	0.087227538	-0.020421967	0.046609607	-0.040232506	0.142896808	0.092733996	0.119608558	0.028086177	-0.03847498	-0.131768098	-0.093989056	-0.038640229	-0.133073676	-0.103081846	0.109462206	0.243371292	0.102133799	-0.026944611	-0.023592304	-0.073176927	-0.132249606	-0.122481644	-0.083115035	-0.096712927	-0.086381603	-0.026310499	-0.113261348
6b	UAS-GCaMP6f/+; UAS-tdTomato/R48B04-GAL4	Satiated	3418	G4	MCH3	173	-0.017258695	-0.015843165	-0.03665529	0.201212141	0.054014365	0.141379698	0.074737621	-0.084724981	0.029714491	-0.073330663	-0.048060855	-0.033553142	-0.084847122	-0.021161984	-0.075086852	-0.063612572	-0.005485372	-0.048669331	-0.097193083	0.181237783	0.190833593	0.039905224	0.07473264	-0.003481484	-0.103499434	-0.08684619	-0.086783479	0.017135252	-0.006552911	-0.012256201	-0.061870535	-0.018881524	0.004178622	-0.098664819	1.004609118	0.991265233	0.949539986	0.919616834	0.700482424	0.762218265	0.385537585	0.293521677	0.312901849
6b	UAS-GCaMP6f/+; UAS-tdTomato/R48B04-GAL4	Satiated	3420	G4	MCH3	173	0.035570819	0.014079743	0.037752622	-0.003704096	0.110482381	0.282787977	0.171347841	0.087553749	-0.036359829	-0.064540042	-0.111897981	-0.071530048	0.139008235	0.09570695	-0.003032864	-0.013282583	-0.112522972	-0.105580316	-0.065384485	-0.086336406	-0.020172869	0.010130491	-0.088857475	-0.07402672	-0.056723689	-0.086280444	0.037587492	0.012852309	-0.080136525	0.045508735	-0.064754505	-3.80E-02	-0.100676804	0.025434452	0.562292714	0.936167082	0.804508585	0.59611283	0.440432616	0.383638234	0.130281265	0.147413218	0.106664145
6b	UAS-GCaMP6f/+; UAS-tdTomato/R48B04-GAL4	Satiated	3423	G4	MCH3	173	-0.03681721	-0.096483172	-0.109915878	-0.065944356	-0.026849899	-0.063701066	-4.44E-02	-0.055748813	-0.082785824	-0.026834829	-0.0200948	-0.021206283	-0.06845156	-0.029419028	-0.037257824	-0.030285261	-0.000841167	-0.04018081	0.04178612	0.054424276	0.012159841	0.060299415	0.02217824	0.038264453	0.043104688	0.215271345	0.143900519	0.031019376	0.06777669	0.12701896	-0.089540542	-0.057102039	-0.031308163	0.008727879	0.113492695	0.012385202	1.82E-02	0.016960976	-0.010351684	-0.067999764	-0.003908862	-0.064144738	0.023432041
6b	UAS-GCaMP6f/+; UAS-tdTomato/R48B04-GAL4	Satiated	3424	G4	MCH3	173	-0.147551185	-0.034041961	-0.084552145	0.085062826	0.097228137	-0.036948394	-0.032420834	-0.055116547	-0.095285887	-0.045323609	-0.005016096	-0.063902411	0.002793579	0.001867489	0.070479645	-0.030125506	0.061872583	-0.014256933	0.173480299	0.088918706	0.103030593	0.064850603	0.076357294	-0.020605223	0.054802662	0.074524628	-0.032428145	-0.066578931	-0.053794498	-0.137320738	-0.114079264	-0.125604612	-0.120977029	-0.209196458	0.010210119	0.659639892	0.463995588	0.599419835	0.550903401	0.374887587	0.447776475	0.293964752	0.19232053
6b	UAS-GCaMP6f/+; UAS-tdTomato/R48B04-GAL4	Satiated	3426	G4	MCH3	173	0.045016676	0.039551756	0.029806567	0.007244308	0.072835548	-0.033326802	-0.049753473	-0.091632596	0.076951586	-0.079048421	0.159167838	0.094954473	0.086828535	0.037607169	-0.031922037	-0.043218778	0.020906763	-0.037251382	-0.050116393	-0.067389555	0.03121489	0.020077221	-0.039965301	-0.026358704	-0.044123398	-0.072289045	-0.042203139	-0.024151536	0.044366317	-0.033779085	0.006017585	-0.026871239	-0.074224754	0.072070081	0.226406478	0.392905692	0.293003888	0.261946156	0.120896927	0.059138266	0.039540417	0.042845387	-0.025764179
6b	UAS-GCaMP6f/+; UAS-tdTomato/R48B04-GAL4	Satiated	3430	G4	MCH3	173	-0.021162694	-0.067559941	-0.093465948	-0.021766021	-0.05219434	-0.003172731	0.002400625	-0.051580015	-0.071360448	-0.05966741	-0.029776733	-0.048969687	-0.024692688	-0.054021007	-0.03660327	-0.041026444	-0.022498351	-0.022139601	-6.23E-05	0.120113169	0.039954919	0.071296605	0.033170893	0.13023956	0.03314648	0.129798179	0.122626076	0.03147179	0.006353617	0.001147758	0.05255169	0.104186617	-0.024268479	0.04216722	0.405179113	0.956513706	1.69190196	1.495756386	0.989803406	0.859342104	0.462115428	0.401489801	0.443468403
6b	UAS-GCaMP6f/+; UAS-tdTomato/R48B04-GAL4	Satiated	3433	G4	MCH3	173	-0.043733136	-0.000551542	-0.011817467	-0.041993751	-0.041739719	0.01447648	-0.02549162	-0.006937288	-0.080409171	0.033108807	0.033464839	-0.007367754	-0.021103247	-0.092586257	-0.020532936	-0.044367777	0.052018215	0.051753594	0.133991569	0.043201017	0.043965461	0.095667399	-5.46E-05	-0.027162766	-0.055641759	-0.027121029	-0.019506728	-0.0570448	0.047156663	0.076359278	-0.00787987	-0.048703933	0.038752804	0.0531848	0.300902576	0.121859118	0.076638455	0.071645936	0.06688616	0.019474964	0.041654064	0.026444966	0.080457523
6b	UAS-GCaMP6f/+; UAS-tdTomato/R48B04-GAL4	Satiated	3444	G4	MCH3	173	-0.037366767	-0.020635506	0.002500334	0.041626909	0.002291601	0.097302084	0.054111184	-0.000862031	-0.075792812	-0.048962417	0.002749269	-0.005245148	-0.07006532	0.028522653	0.079433954	0.097043094	0.016794464	0.016137237	-0.070378407	-0.01649192	-0.093594756	-0.07978662	-0.030051687	6.66E-05	-0.042104989	-0.002538768	0.033078946	-0.018176045	0.026155878	0.114238989	0.099284813	0.013277322	0.0740712	0.143191321	0.057888751	0.097157144	-0.008745191	0.14795478	0.154230932	0.116230056	0.231421393	0.235866046	0.187921932
6b	UAS-GCaMP6f/+; UAS-tdTomato/R48B04-GAL4	Satiated	3447	G4	MCH3	173	0.050978122	0.025937061	0.024884483	-0.0332827	-0.033719554	0.038759049	-0.065644206	-0.020161965	-0.018044071	0.09274796	0.221221549	0.220266147	0.119542009	0.148525828	0.096065795	0.053218908	-0.039375259	-0.050071601	-0.128961846	-0.031619272	-0.131735261	-0.072025901	-0.082762959	-0.110094196	-0.114380727	-0.023453325	-0.018321705	-0.031550267	0.046478905	-0.133421	0.054198495	0.055702868	0.078391611	-0.00922267	0.16484761	0.390167345	0.303366709	0.25852592	0.200039219	0.186317302	0.113382553	-0.035777811	-0.061737297
6b	UAS-GCaMP6f/+; UAS-tdTomato/R48B04-GAL4	Satiated	3449	G4	MCH3	173	0.002498629	0.049305393	0.043686163	0.137223307	0.001022482	0.078678386	0.025469965	0.057302603	0.007225482	0.017302074	-0.001168426	-0.040966826	0.007325818	-0.041473139	-0.038432561	-0.063012831	-0.084238775	-0.030484253	0.018612171	-0.049935446	0.09651077	-0.034081408	-0.078980748	-0.013396412	-0.022727942	-0.053413355	-0.036734856	0.017801442	0.045547686	-0.01646539	-0.060666537	-0.089091096	-0.038649006	-0.051087484	0.694804715	1.456553628	1.036980489	0.877939814	0.733903311	0.759146145	0.499383018	0.416024669	0.34688583
6b	UAS-GCaMP6f/+; UAS-tdTomato/R48B04-GAL4	Satiated	3450	G4	MCH3	173	-0.065114225	-0.037707652	-0.002033817	0.015381923	-0.032515545	0.010756771	-0.0057026	-0.027706282	-0.011147126	0.000482313	-0.008855396	0.021876558	0.009668184	0.014157876	-0.103971524	-0.008043331	0.110255322	-0.023034911	0.032707079	0.042113695	0.0127008	0.017349801	0.026997745	-0.026343382	-0.041078261	-0.004837682	-0.007111866	-0.023184714	0.05803709	0.055903155	-0.018284414	-0.044713085	-0.023328637	0.141062834	1.298420021	0.970910191	0.404770136	0.174403628	-0.004547985	-0.006266721	-0.008677108	-0.012952764	-0.017410486
6b	UAS-GCaMP6f/+; UAS-tdTomato/R48B04-GAL4	Satiated	3410	G4	MCH4	173	-0.078913272	-0.036450089	0.029757008	0.061766934	0.087246599	0.027475753	0.046366263	0.015966656	-0.114754923	-0.003317579	0.01531517	-0.025101234	0.020284218	-0.063829	0.036137843	0.018936792	0.093356499	0.123161682	0.042529006	-0.009574909	-0.008298518	0.000285776	-0.035939763	-0.067992039	-0.066685634	-0.017271667	0.036544247	-0.023517305	-0.064101483	-0.039383029	0.067567251	-0.053713552	-0.062122071	-0.023387156	0.389269869	0.385893782	0.277469141	-0.001630289	0.043854319	0.026730707	-0.019248806	0.019206296	0.021753784
6b	UAS-GCaMP6f/+; UAS-tdTomato/R48B04-GAL4	Satiated	3414	G4	MCH4	173	0.061207614	-0.048748623	-0.006580926	-0.048292359	-0.043484192	0.014391053	0.083599713	-0.023405961	-0.092640862	-0.024062375	-0.029666789	-0.047413142	-0.0157966	1.10E-05	-0.060082682	-0.064619041	-0.009181793	-0.008254656	0.051532794	0.117326597	-0.064747703	0.013581956	-0.020486563	-0.008174368	0.112513169	0.082429231	0.034256577	0.076709916	-0.01992061	-0.012000359	0.052787703	-0.054654667	0.066308673	0.089220667	0.780554311	0.717541462	0.370177254	0.06123416	0.033934249	-0.039367261	-0.065508759	0.019014873	-0.04357411
6b	UAS-GCaMP6f/+; UAS-tdTomato/R48B04-GAL4	Satiated	3417	G4	MCH4	173	0.029067584	0.02971047	-0.114520141	-0.097997096	-0.125723113	-0.033995853	0.003280592	-0.013756865	-0.024512811	0.137086126	0.002658777	-0.024211042	0.026869349	0.067584474	0.057289561	-0.048541531	-0.110207131	0.094505068	0.000924019	-0.10761108	-0.132918538	-0.019849913	0.113245131	0.124490822	0.013777102	-0.140771262	-0.051581792	0.224382239	0.110066147	0.011260711	-0.084494672	-0.077559844	-0.080770898	0.064973677	-0.061341916	-0.070979962	-5.24E-02	-0.13925332	-0.154730024	-0.184670137	-0.127752034	-0.178454809	-0.161218122
6b	UAS-GCaMP6f/+; UAS-tdTomato/R48B04-GAL4	Satiated	3418	G4	MCH4	173	-0.01387513	0.055305803	-0.038437322	-0.037544271	0.146793754	-0.085748533	-0.044332224	-0.021479662	0.001597683	-0.034887015	0.081120726	0.010883711	0.025956778	0.079120514	-0.060562764	0.043924132	0.019046256	-0.142082355	0.082583673	-0.056206401	-0.017645266	-0.149761075	0.031190352	0.185244062	0.086056269	0.013165929	-0.122691748	-0.02016003	-0.031173923	0.014598074	0.043965341	-0.043153289	0.007265403	0.017005039	0.450671585	0.287382498	0.666969014	0.378860606	0.381190194	0.238786135	0.035444913	0.045225684	0.056719693
6b	UAS-GCaMP6f/+; UAS-tdTomato/R48B04-GAL4	Satiated	3420	G4	MCH4	173	0.024869728	0.032400023	0.023086513	0.104207031	-0.061509732	0.045396177	0.004222419	-0.045535422	0.064992647	0.044915679	0.047558094	0.013843401	-0.001459492	-0.026948055	-0.004697074	-0.028322467	-0.097750373	-5.62E-03	-0.002964566	-0.049062152	-0.037011284	-0.051483986	-0.035243299	-0.030220645	0.026945823	-0.071215985	0.033257794	0.002919476	0.051980637	0.028452119	0.014574088	-0.05297758	-0.045129055	0.163952882	1.074953606	1.27559949	1.10142491	0.969699415	0.791341112	0.51102468	0.321843789	0.338490491	0.316381234
6b	UAS-GCaMP6f/+; UAS-tdTomato/R48B04-GAL4	Satiated	3423	G4	MCH4	173	0.021161482	-0.040075767	-0.010364304	0.033214878	-0.021541759	-0.070167528	0.030421285	0.021288183	-0.100963279	-0.039368057	0.004568278	0.002220814	-0.037505611	-0.020797527	-0.084145646	-0.04109594	-0.030381216	0.038082762	-0.002981414	0.0127627	-0.094810793	0.123993394	3.34E-02	-0.02208395	0.027397371	0.125341189	0.004425292	0.010426093	0.033488395	0.094132395	-0.038788537	0.032939883	-0.017968167	-0.012764886	0.039056857	0.069883601	0.015105558	-0.030734103	-0.013842609	-0.047213781	0.083144678	0.030479249	-0.026698039
6b	UAS-GCaMP6f/+; UAS-tdTomato/R48B04-GAL4	Satiated	3424	G4	MCH4	173	-0.057318617	0.009423083	-0.161929715	-0.081353135	-0.122799668	-0.038208476	-0.070991	0.057665872	0.007087529	0.002081664	0.051149646	0.037852919	0.046040021	-0.034675497	0.167050697	0.397657886	0.236507623	0.034452135	0.019709404	-0.111506801	-0.070280299	-0.096110992	0.009226316	0.018907549	-0.056999903	-0.118442802	0.042707989	-0.070136477	0.018698232	-0.065465182	-0.014121197	-0.058755479	-0.083987439	0.031960798	0.638723067	0.896929923	0.684598097	0.633188674	0.593297446	0.532668443	0.305431001	0.125447039	0.149535186
6b	UAS-GCaMP6f/+; UAS-tdTomato/R48B04-GAL4	Satiated	3426	G4	MCH4	173	-0.025527334	-0.04621144	0.067115467	0.020507709	-0.008511374	-0.052845237	0.06048488	-0.057321103	-0.03397951	0.135428322	0.042006818	0.115658307	0.103579785	0.097288704	0.121481237	0.024746306	0.018708917	-0.011786234	-0.134867318	-0.061795387	0.002215811	0.052439614	-0.006052775	0.000341534	-0.107775654	-0.070438921	-0.042293054	0.017656784	-0.077258558	-0.142996297	-0.105920486	-0.047282147	0.118186914	0.206193226	0.327939483	0.283659085	0.11321489	0.102117325	0.084490335	0.068817217	0.021360173	0.007077622	0.009549291
6b	UAS-GCaMP6f/+; UAS-tdTomato/R48B04-GAL4	Satiated	3430	G4	MCH4	173	-0.013230959	-0.094118759	0.015427137	-0.055240791	-5.33E-03	-0.07118235	-0.041845527	-0.13038744	-0.117408848	-0.117232663	0.049737379	-0.015935779	0.076054573	-0.040384653	0.055872232	-0.019353955	0.11584267	0.050162596	0.03854019	0.03728755	0.027483017	0.040254028	0.032905183	0.027248163	-0.08457489	8.26E-05	0.062107706	0.08697173	0.027290817	0.062959605	0.121848431	0.097107354	0.037549089	0.190452194	0.504702796	1.093340995	1.21493783	0.818282512	0.790117066	0.708021999	0.677864825	0.531920156	0.455943166
6b	UAS-GCaMP6f/+; UAS-tdTomato/R48B04-GAL4	Satiated	3433	G4	MCH4	173	0.065809131	0.019040593	0.096091902	0.094230159	-0.061653988	-0.078555383	-0.036108938	-0.029791576	6.00E-02	0.034969908	0.055543066	0.078044553	0.052342926	-0.035283403	-0.05282912	-0.000726189	-0.072606939	0.020272298	-0.002195967	0.031194258	0.000886412	0.069649456	-0.018082957	0.035448175	-0.108832216	-0.059257113	0.021529837	-0.054776356	-0.090132906	-0.034228983	-0.082015944	-0.060356988	0.024379978	0.148560793	0.250931995	0.133625048	0.075166993	0.074505458	0.028033952	-0.080957825	-0.007098126	-0.084510384	-0.019387442
6b	UAS-GCaMP6f/+; UAS-tdTomato/R48B04-GAL4	Satiated	3444	G4	MCH4	173	-0.055690323	0.021824772	-0.011536773	0.031494049	-0.045386769	-0.050111308	-0.002999969	-0.078713711	-0.075595304	-3.82E-02	-0.202187889	-0.131435657	-0.041673621	0.02167	-0.066163091	0.024566087	0.044739065	-0.037023317	0.010269653	0.057251795	-0.001923823	0.06404692	0.098237944	0.101072624	0.089167482	0.147917031	0.104421151	0.035479983	-0.019034459	0.005546192	-0.065337733	-0.065526084	-0.076969461	-0.048653206	0.048105702	0.041111005	0.007214727	-0.048482639	0.004011081	0.077468413	-0.001284167	-0.015328039	0.069381722
6b	UAS-GCaMP6f/+; UAS-tdTomato/R48B04-GAL4	Satiated	3447	G4	MCH4	173	-0.020433332	0.021386708	-0.030669622	-0.072343387	-0.091159776	-0.047795351	0.084220533	0.031948038	0.05059469	0.052590858	0.135917748	0.035536573	-0.115197989	-0.07348898	0.021100143	0.079777586	0.071404304	0.015610494	0.040367251	-0.047400986	-0.019930249	-0.00400091	-0.000435873	-0.12344446	-0.02021607	-0.04574564	0.003448749	-0.047365076	0.048529003	0.067195022	0.0604781	0.06024473	0.087332815	0.110687507	0.158309472	0.484292024	0.546915105	0.272470411	0.147508668	0.038126393	-0.088780023	-0.043830009	-0.190313097
6b	UAS-GCaMP6f/+; UAS-tdTomato/R48B04-GAL4	Satiated	3449	G4	MCH4	173	0.03015451	0.004041903	-0.087491768	-0.001430123	0.0367196	-0.013019474	0.083281291	0.013374157	-0.005320374	0.067436889	0.021333784	0.023721803	0.150706134	0.001517718	0.016443674	0.02859992	0.008341381	0.009048619	0.013246751	0.052217257	0.009446135	-0.017440006	0.003595593	-0.01751715	-0.047864987	-0.079937767	-0.085182067	-0.115558435	-0.085871132	-0.016593837	-0.045418608	-0.099453192	-0.098941626	0.087043856	0.75213761	0.785932135	0.594271731	0.4937502	0.374767199	0.394827714	0.3119562	3.83E-01	0.414536698
6b	UAS-GCaMP6f/+; UAS-tdTomato/R48B04-GAL4	Satiated	3450	G4	MCH4	173	0.049558973	0.039432067	0.021925842	0.007183604	0.048110081	-0.059861271	-0.067480155	0.060927003	0.02473206	0.040298021	0.003425596	-0.070175659	-0.014327884	-0.019287558	0.021266116	-0.016791802	0.090077941	-0.028632985	-0.10521539	-0.093272838	-0.084791067	-0.000544089	0.044708859	-0.007454906	0.066653231	0.032025123	0.058392157	0.02646778	-0.051703622	-0.015645228	-0.040512741	-0.004785733	-0.001110436	0.425606067	1.751459241	1.003527876	0.539557869	0.21143162	0.0312089	-0.037871182	-0.057166572	0.045269312	-0.090198581
6b	UAS-GCaMP6f/+; UAS-tdTomato/R48B04-GAL4	Satiated	3410	G5	MCH1	173	0.018843704	0.110592525	0.0906302	0.087828008	0.009077567	-0.014654512	0.01085374	-0.020112377	-0.009310943	0.017930791	0.091815657	0.099932253	0.024353089	0.008201829	-0.0493358	0.017770452	-0.141151165	-0.048091703	-0.023588646	0.007834098	0.053379908	0.021285829	-0.003469712	-0.12662456	-0.084527295	-0.043980971	0.002340479	0.002725259	-0.060180745	-0.05036696	0.027099592	-0.068025975	0.022426956	0.229537451	0.150726476	0.075591677	0.024255749	-0.079815187	-0.032147497	-0.064754094	-0.080184773	-0.007213119	-0.057751117
6b	UAS-GCaMP6f/+; UAS-tdTomato/R48B04-GAL4	Satiated	3414	G5	MCH1	173	-3.99E-02	-0.05108273	0.009437095	0.049249388	-0.030698032	0.010776415	-0.055434532	-0.104043005	-0.104652838	-0.096338154	-0.145804608	0.070643998	0.094097864	0.034907116	0.04843349	0.10136861	0.06501413	-0.043045833	0.023026456	0.053382286	0.019421857	0.062826471	0.13734342	0.101084231	0.09506571	0.026047626	-0.047998007	-0.088123858	-0.08440017	-0.110575983	-0.052162793	-0.110125768	-0.056291909	0.329488214	0.401673936	0.152148768	0.128263249	-0.034511747	-0.015308595	-0.082884416	-0.128295162	-0.152349855	-0.167818941
6b	UAS-GCaMP6f/+; UAS-tdTomato/R48B04-GAL4	Satiated	3417	G5	MCH1	173	-0.00358137	0.04525946	-0.001597706	-0.01322461	0.008204445	0.014718441	0.037700631	0.08475462	-0.058154914	-0.002615111	-0.016530191	0.057467954	0.087536199	-0.00310642	-0.107216178	-0.052044354	-0.041768236	0.064455173	-0.007275682	-0.019796991	0.053157956	-0.026958919	0.004165044	3.19E-02	-0.001547095	0.00704588	-0.089936103	0.00602417	-0.021094127	-0.035949143	-0.034870981	0.00675506	0.104257544	0.240284617	0.200827759	0.112009604	-0.04259552	0.023940016	-0.036098231	-0.004898927	0.149506938	-0.036167819	0.149589793
6b	UAS-GCaMP6f/+; UAS-tdTomato/R48B04-GAL4	Satiated	3418	G5	MCH1	173	-0.019971283	0.095665843	-0.062331411	0.108140298	0.067213895	-0.009419034	0.094152129	-0.0576477	0.011479285	0.006332795	-0.066520736	0.015791574	0.021065404	-0.003270023	-0.022534808	-0.034390933	-0.04298743	0.041148199	-0.020751758	0.010170055	0.07771009	0.000134383	-0.0426763	-0.005719011	-0.09112863	-0.025257032	0.01683098	0.060611388	-0.072577519	-0.049262712	0.00141383	0.013180124	0.080196619	0.203378507	0.284261622	0.085374318	0.069117204	0.088025041	0.2467314	0.217932015	0.239340967	0.410619924	0.255461789
6b	UAS-GCaMP6f/+; UAS-tdTomato/R48B04-GAL4	Satiated	3420	G5	MCH1	173	0.062402493	0.088519829	-0.031338434	-0.035267021	-1.17E-01	-0.007854931	0.108677098	0.092257278	-0.021995946	0.170475216	-0.035389783	-0.039044524	-0.111817978	-0.045871328	-0.015770526	-0.071809389	-0.094731254	-0.059649383	-0.039592498	-0.022245527	0.147614914	0.080306038	-0.037356689	0.02584075	-0.049757318	-0.060761946	-0.036211008	0.125379856	-0.050426161	0.082620331	0.083450513	0.134793849	0.064324631	0.081587625	-0.0001123	-0.101829749	-0.136264682	-0.186390013	-0.14907164	-0.08814371	-0.040906105	-0.099598368	-0.083426452
6b	UAS-GCaMP6f/+; UAS-tdTomato/R48B04-GAL4	Satiated	3423	G5	MCH1	173	0.025994692	-0.08551039	0.056425703	-0.039359668	0.038181434	0.201304714	0.12582759	-0.024107571	0.074429013	7.46E-02	-0.046426791	-0.04372166	-0.033116447	0.042786683	0.015212067	-0.016563874	-0.024407858	-0.016542518	-0.020585833	-0.035127167	-0.023259654	-0.062148355	0.014499297	0.0007927	-0.015063685	0.016802818	-0.058130499	-0.047980788	-0.010265232	-0.084558817	0.027159642	0.024509425	0.032746517	0.063268662	0.048043878	-0.002842014	-0.01267924	-0.022056768	-0.006249405	0.045507768	-0.021892543	-0.034060386	-0.036686385
6b	UAS-GCaMP6f/+; UAS-tdTomato/R48B04-GAL4	Satiated	3424	G5	MCH1	173	0.078083169	-0.013337138	-0.076003475	0.020391356	0.015841234	0.037223806	0.035971675	0.00880976	0.008157829	-0.07159463	-0.011724723	-0.108121917	-0.047196303	-0.035640498	0.007593348	-0.049081835	-0.098329429	-0.053204009	0.018956245	-0.002328769	-0.020843028	-0.023908325	0.020805941	0.047319512	-0.037600302	0.050847076	0.088941466	-0.001397341	0.091423043	0.119946262	0.038504914	0.018629225	0.069262071	0.224506706	0.132863571	0.115406656	0.070271939	-0.020459531	0.111465091	0.044625297	0.182564287	0.027389649	0.143425592
6b	UAS-GCaMP6f/+; UAS-tdTomato/R48B04-GAL4	Satiated	3426	G5	MCH1	173	-0.049318618	-0.018362281	-0.013277298	0.045372964	-0.026990095	-0.064854075	-0.019589832	0.015417337	0.125574405	0.151739831	0.085150326	-0.013053389	-0.046782314	-0.027232403	0.046242462	-0.016251106	-0.058299949	-0.117243418	-0.062867782	-0.004132543	0.146572694	0.096392096	0.081171804	0.047342878	0.035026178	-0.031207411	-0.094937031	-0.062062372	-0.095834438	-0.053706622	-0.158196487	-0.048941146	0.142837137	0.466262616	0.417655566	0.1335245	0.078495573	-0.052699231	-0.048859739	-0.106336969	-0.116749053	-0.054631371	-0.034452928
6b	UAS-GCaMP6f/+; UAS-tdTomato/R48B04-GAL4	Satiated	3430	G5	MCH1	173	-0.037007314	0.012725952	-0.015697152	-0.055750477	-0.013906561	0.04477862	0.021474698	0.000917257	0.072793994	-0.028555197	0.031601609	0.044113456	8.60E-04	0.002704012	-0.00137986	0.027324005	-0.023988634	-0.036127918	0.006750631	0.040506101	-0.01952964	-0.124310288	-0.02131811	0.062800667	-0.015320872	0.031609765	0.039269913	-0.012791541	-0.037468564	0.00292172	-0.060641126	-0.050510188	0.124639161	1.300802284	0.98935191	0.51373503	0.312547858	0.152320873	0.127430191	0.12628683	0.112237717	0.128970225	0.057000213
6b	UAS-GCaMP6f/+; UAS-tdTomato/R48B04-GAL4	Satiated	3433	G5	MCH1	173	0.037698478	0.060800693	0.006730052	0.07128468	0.021434078	0.035262308	0.020652668	-0.068402264	-0.035328466	-0.02723486	-0.06280464	-0.097830858	-0.158086382	-0.102064652	-0.030630336	-0.06193514	-0.057899702	-0.076303814	-0.072740386	0.032415045	0.070167722	0.001803878	0.02233212	0.059994473	0.016481509	0.141465578	0.07318537	0.064286751	0.071937518	0.043328578	0.033637634	0.004813058	0.046389826	0.125722783	0.155465834	0.083553638	0.033676114	0.016329598	0.032969423	-0.050020966	-0.060457467	0.07901124	0.0777122
6b	UAS-GCaMP6f/+; UAS-tdTomato/R48B04-GAL4	Satiated	3444	G5	MCH1	173	0.078326823	0.007752643	-0.038913157	-0.04735092	0.035904192	0.006663566	-0.025410955	0.051606974	-0.033666963	-0.049548403	-0.030565372	0.120882446	0.108424816	-0.107553843	0.033604732	-0.02770477	-0.06966449	-0.018211706	-0.009105324	-0.128983252	0.020637287	0.029990976	0.052381001	0.092970718	0.043990349	-0.004811669	-0.046032596	0.025593708	-0.036341537	-0.034865274	0.012392227	-0.010197379	0.028092439	0.355239338	0.545263409	0.39454132	0.098394054	0.117705363	-0.051480607	0.009439724	0.005120234	-0.000383634	0.095053558
6b	UAS-GCaMP6f/+; UAS-tdTomato/R48B04-GAL4	Satiated	3447	G5	MCH1	173	0.016387125	-0.031482607	-0.064104439	0.079678019	0.025822078	0.145115381	0.128161591	-0.017559393	-0.001908449	-0.005386319	-0.015490691	0.000377109	0.043261304	-0.015603194	-0.002237103	-0.033430147	0.00293726	-0.014605755	-0.081291457	0.012346133	-0.013449832	-0.061213134	0.01991971	-0.058758873	-0.025455228	-0.027304682	0.044193964	-0.047490038	-0.01176592	0.010337587	0.036537412	-0.018004246	0.22605257	0.440994293	0.478919898	0.359566149	0.269382154	0.102403081	0.053563924	0.121912056	0.016850018	0.058604026	0.044734603
6b	UAS-GCaMP6f/+; UAS-tdTomato/R48B04-GAL4	Satiated	3449	G5	MCH1	173	0.051382335	0.061559214	-0.011975809	-0.001314177	-0.016495531	-0.012420881	0.051677639	0.056564843	-0.00046242	-0.038945318	-0.072911022	-0.046762652	0.010513284	0.006591328	-0.00627687	-0.038059191	-0.044843351	-0.003438748	0.046614196	-0.072456827	0.029369741	0.041168914	-0.033087891	0.071077139	0.014256275	-0.041484925	0.010501615	0.022162201	5.37E-02	-0.086234695	-0.001562982	-0.098247983	0.249044831	0.533821352	0.407549229	0.184646518	0.196985457	0.078093072	0.02098896	0.128662065	0.144749865	0.09200315	0.13707713
6b	UAS-GCaMP6f/+; UAS-tdTomato/R48B04-GAL4	Satiated	3450	G5	MCH1	173	0.049244966	0.028704105	-0.026032294	-0.159279537	-0.003084341	0.02880188	-0.051381962	-0.03094909	0.031492304	-0.013047167	-0.01585875	-0.071696616	-0.055496684	0.001801791	-0.001072168	-0.022150418	0.007310421	0.035376617	0.012807127	0.025299454	-0.052413681	0.097591055	0.082941046	-0.004680981	0.054609776	-0.061337359	0.056191069	0.105609411	-0.017237626	-0.032062349	0.084582348	0.029453053	0.342431958	1.367209403	1.455572068	0.733464167	0.523837266	1.92E-01	0.142877218	0.054273545	0.044916514	0.055336489	0.066100114
6b	UAS-GCaMP6f/+; UAS-tdTomato/R48B04-GAL4	Satiated	3410	G5	MCH2	173	0.035632924	0.146018478	0.001660213	-0.013176164	0.066688963	0.165243036	0.209673086	0.15854889	0.06139645	0.048141609	-0.058920217	-0.075826306	-0.067745489	-0.101193722	-0.0475014	0.002226557	-5.90E-05	0.091537548	0.004036925	0.053341479	0.017020148	-0.035945536	-0.045752076	-0.072899521	0.001616525	-0.061237906	-0.114729146	-0.101345121	-0.149153961	-0.117297239	-0.112363822	0.062960779	-0.009903594	-0.02059833	0.24956712	0.135071649	0.09174073	-0.112626731	-0.094295247	-0.056850498	0.074481781	0.001133049	0.02834967
6b	UAS-GCaMP6f/+; UAS-tdTomato/R48B04-GAL4	Satiated	3414	G5	MCH2	173	-0.030603752	-0.027781221	-0.045270816	0.013489187	-0.142215945	0.014521789	-0.067712306	0.015945077	-5.69E-05	2.01E-02	0.044416372	0.035197578	0.040269902	-0.052630352	-0.046239321	-0.021810607	-0.06368833	0.01349821	0.114136589	0.083758378	0.041383583	-0.032212872	0.117238507	0.02057507	-0.017678827	-0.016141642	-0.000742979	-0.005451777	0.017734013	-0.022000571	0.012786492	0.05836575	0.040813825	-0.007802321	0.084134914	0.000945642	0.075968366	-0.029480861	-0.044408376	-0.10322313	0.03902402	0.104098238	-0.044491751
6b	UAS-GCaMP6f/+; UAS-tdTomato/R48B04-GAL4	Satiated	3417	G5	MCH2	173	0.179873846	0.168009514	0.17637044	0.163451458	0.221607907	0.087239262	0.1548649	0.160226003	0.244521921	0.19581726	0.154987663	-0.023572341	-0.012086125	-0.000937113	0.019230815	0.074938715	0.012507606	-0.145725171	-0.151970517	-0.137601615	-0.060052615	-0.035134961	-0.110169346	-0.204422181	-0.176004866	-0.059163616	-0.172115393	-0.164831156	-0.239501145	-0.320359148	0.093844973	0.189838611	0.106660101	0.301684787	0.185185877	0.295446044	0.234970057	0.051101327	0.113738738	0.057985709	-0.106213651	-0.072050399	-0.067179931
6b	UAS-GCaMP6f/+; UAS-tdTomato/R48B04-GAL4	Satiated	3418	G5	MCH2	173	-0.020831519	-0.077380671	-0.015572526	-0.041478491	0.064351305	-0.021995633	-0.023924534	0.048486029	-0.011266445	0.112400251	0.013932947	0.065413311	-0.041363005	-0.071004753	-0.042291858	-0.025635156	-0.023868518	0.113855912	-0.106975475	0.021745437	-0.026980126	-0.018672599	0.062155796	-0.004670677	-0.016777041	0.018056741	-0.0036731	-0.010211236	0.025810804	0.05836483	-0.07676966	0.027505799	0.012233136	0.176553387	-0.016389538	0.026188183	0.010928647	0.021545468	0.036826677	0.145609617	0.080424264	0.093542922	0.108840483
6b	UAS-GCaMP6f/+; UAS-tdTomato/R48B04-GAL4	Satiated	3420	G5	MCH2	173	0.139710346	0.223154602	0.148426634	-0.022024659	0.001245828	0.131533324	0.046518413	0.035754275	-0.016007478	-0.030073621	-0.031303627	0.021376308	0.041252869	-0.052590444	0.027898557	-0.017407905	-0.081513566	-0.064213771	-0.054670192	-0.026577689	-0.032663138	0.002889664	-0.002845427	0.028617936	-0.068193799	-0.148756368	-0.03990403	0.021567608	-0.122299462	-0.05890119	-0.064665585	-0.065828267	-0.101889716	0.006546204	0.042640514	-0.079996192	-3.80E-02	-0.069645541	-0.112856235	-0.109589355	0.013221716	-0.066141766	-0.116235616
6b	UAS-GCaMP6f/+; UAS-tdTomato/R48B04-GAL4	Satiated	3423	G5	MCH2	173	0.086429158	0.039571481	-0.048016918	-0.000874379	-0.046144137	-0.074414086	-0.023466211	0.078653235	-0.015357229	-0.070714009	0.066191327	-0.05720691	0.042770231	-0.012968274	0.022660943	-0.034640033	0.018799854	0.037211455	-0.018733052	-0.008064947	-0.02407884	0.072180373	-0.025824352	0.012594971	0.03860301	-0.019281992	-0.06213063	0.00100783	-0.040881063	0.066123195	1.55E-02	-0.050972662	0.266305994	5.15E-01	0.299874574	0.174304178	0.094069325	0.073348457	0.047711332	0.023341848	-0.037503468	-0.022797528	-0.044591977
6b	UAS-GCaMP6f/+; UAS-tdTomato/R48B04-GAL4	Satiated	3424	G5	MCH2	173	0.071124436	-0.023306348	0.013842794	-0.038425049	-0.060344656	0.048726952	-0.100576744	-0.059266697	-0.183398655	-0.163348364	-0.093099907	0.035699341	0.016534108	-0.00372274	0.024814744	0.194364791	0.100781735	0.152641746	0.144187246	0.053502393	0.098907541	0.0612971	0.017945705	0.014775328	0.017077558	-0.025202602	-0.086216959	-0.076766726	-0.101388683	-0.051159386	-0.052566437	-0.122524356	-0.060049783	0.070233608	0.081779043	-0.131172975	0.024725237	-0.038523882	0.01784098	0.115143838	0.143986844	0.148538255	0.1028057
6b	UAS-GCaMP6f/+; UAS-tdTomato/R48B04-GAL4	Satiated	3426	G5	MCH2	173	-0.12198459	-0.059021166	-0.092927913	-0.055793068	0.046040427	0.072395714	0.064697198	0.089310895	0.194373474	0.158025442	0.041045993	-0.068879471	-0.026618716	0.009569577	-0.022947489	-0.002177118	-0.008466825	-0.066149899	-0.014005106	0.074045291	-0.011845069	0.032786083	-0.005228443	-0.03060454	-0.012205095	0.019447639	0.030371887	-0.054450615	-0.06059752	-0.118206977	-0.105528015	-0.039997365	0.035001834	-0.020041674	0.133674948	0.283621197	0.176238974	0.034784334	0.046629565	-0.000280871	-0.003658014	0.057113204	0.000871789
6b	UAS-GCaMP6f/+; UAS-tdTomato/R48B04-GAL4	Satiated	3430	G5	MCH2	173	0.034553439	0.102887027	-0.00028322	0.028187443	0.004081147	-0.052686335	-0.021878726	-0.009752954	-0.049632483	-0.039686655	0.019261604	0.05768087	0.068726196	0.192520031	-0.003258207	0.037763885	0.018658451	-0.024289277	-0.041270573	0.008941221	-0.044966495	-0.081361953	-0.076681582	-0.076185496	-0.025489289	-0.002767229	-0.059411287	0.001904451	0.036532948	-0.002096952	-0.011197362	0.003292154	-0.099275973	0.002760252	0.086082584	0.160825046	0.219564567	0.286707679	0.30747275	0.269290773	0.260766873	0.192582627	0.205828087
6b	UAS-GCaMP6f/+; UAS-tdTomato/R48B04-GAL4	Satiated	3433	G5	MCH2	173	0.001206537	-0.06388811	-0.096587941	-0.026290119	0.002090187	0.085173943	0.085837145	0.077268505	-0.064654463	-0.072759696	-0.018269959	-0.060424171	-0.137855622	0.009160653	0.024646151	0.055135794	-0.032362227	0.037440869	-0.005489706	0.064969805	0.025315328	-0.004660655	0.057936077	-0.022125874	0.026656305	0.039234763	0.089441577	-0.026196623	-0.046295936	-0.003652539	-0.032107256	-0.021970818	0.006658646	0.075086862	0.073264723	0.196255405	0.122378229	-0.007368352	0.015250083	-0.031023374	0.031072266	0.014743884	-0.070612075
6b	UAS-GCaMP6f/+; UAS-tdTomato/R48B04-GAL4	Satiated	3444	G5	MCH2	173	-0.091236598	-0.115137271	-0.10030747	0.083887215	-0.054453167	0.007829967	-0.108024378	0.012526229	0.004729999	-0.047424863	-0.079946749	-0.006264735	-0.097488836	-0.02061882	0.046496379	-0.018856745	0.235783601	0.227751597	0.126884415	0.023658098	-0.076080073	-0.120839757	0.022204641	-0.083980393	0.120033155	0.065336258	-0.022768631	0.050740285	0.06236721	-0.046800563	0.060859626	0.056203657	-0.095482563	0.235859212	0.502703246	0.228997235	0.059893566	0.104143592	-0.01086799	0.005139054	-0.06117628	-0.056591505	-0.089592209
6b	UAS-GCaMP6f/+; UAS-tdTomato/R48B04-GAL4	Satiated	3447	G5	MCH2	173	0.011540497	-0.029527356	-0.049656242	0.029821391	0.031251244	0.100503313	-0.010338662	0.051206521	-0.060495944	-0.00487173	0.033787513	0.076452836	-0.037999043	0.017770659	-1.02E-01	0.031829514	-0.039630485	-0.037261508	0.015629956	-0.06111258	0.010015408	-0.049088437	-0.04723986	-0.021694073	0.068244924	0.005968807	0.018461097	-0.009679067	0.000720176	0.056937771	-0.032807775	0.104137311	-0.018415093	0.146341791	0.533421879	0.564774952	0.272090935	0.118869396	0.095055583	0.046833184	0.11375082	0.001119929	0.04741433
6b	UAS-GCaMP6f/+; UAS-tdTomato/R48B04-GAL4	Satiated	3449	G5	MCH2	173	-0.000757165	0.00853684	0.159635214	0.0570298	0.054033343	0.140527392	0.10619938	0.000310233	-0.024058911	0.04623502	-0.033624993	0.08493602	0.029687084	0.0366514	0.163919564	-0.090987177	-0.026318565	0.004641034	-0.011121228	-0.087167124	-0.1149	-0.068641701	-0.014849758	1.91E-01	0.014766424	-0.089199282	-0.057370046	-0.197256269	-0.123676285	-0.158650861	-0.094949777	-9.94E-02	-0.108537907	0.197510128	0.242494799	0.221441383	0.233566033	0.185289166	0.109347098	0.053971481	-0.004606992	0.023079344	0.035832052
6b	UAS-GCaMP6f/+; UAS-tdTomato/R48B04-GAL4	Satiated	3450	G5	MCH2	173	-0.031269863	-0.048359807	-0.049038009	0.025733559	0.085199979	-0.024972513	-0.038400072	0.078907797	-0.057611458	0.001384915	0.006525054	-0.107754813	0.014856585	-0.027533106	0.119395416	-0.065845927	0.10702673	0.006282401	-0.022500409	-0.019993774	0.064117425	0.052457206	-0.032435869	-0.008965002	-0.07982628	0.045537239	0.02292036	0.078704544	-0.031868366	-0.062673943	0.053420751	-0.024394152	0.063593914	0.171909195	0.431877053	0.274040928	0.105260526	0.210309461	-0.05021055	0.12600981	0.029321261	-0.039301737	-0.015569798
6b	UAS-GCaMP6f/+; UAS-tdTomato/R48B04-GAL4	Satiated	3410	G5	MCH3	173	0.071512783	0.055678365	6.95E-02	0.11103695	0.044341005	-0.076538342	-0.078694899	-0.021088823	-0.038366161	0.095129479	0.141339756	0.055088207	0.116361206	-0.007582811	-0.109764557	-0.042159682	-0.024720141	-0.001080025	0.081941407	0.085299354	-0.039049824	-0.038421422	-0.074443049	-0.057973375	-0.102452967	-0.026441028	-0.06534573	-0.011499934	-0.014483034	-0.097138789	-0.172989255	-0.129385992	-0.145413889	-0.093973858	0.107135667	0.093677618	0.049345071	-0.06118626	-0.139530309	-0.126905519	-0.138425793	-0.139984136	-0.065063611
6b	UAS-GCaMP6f/+; UAS-tdTomato/R48B04-GAL4	Satiated	3414	G5	MCH3	173	-0.07124415	0.022975366	0.064565203	0.033348087	0.067178736	0.111626177	0.156409374	0.139370242	-0.044225763	0.001570493	0.046933429	-0.007564303	-0.005391064	0.1421458	-0.044290868	-0.037111954	-0.039110212	-0.016314947	0.030609224	0.019342988	-0.082403983	-0.076550571	-0.05906174	-0.116827802	-0.128239692	-0.055746425	-0.007538878	-0.088869207	0.001341212	0.043075229	0.003287136	-0.060370318	-0.011686464	-0.085047505	-0.06285737	-0.066867231	0.131120384	0.047526252	0.14496756	0.057835175	0.052705764	0.058768037	0.021843777
6b	UAS-GCaMP6f/+; UAS-tdTomato/R48B04-GAL4	Satiated	3417	G5	MCH3	173	-0.012054117	-0.07180543	0.006490019	0.038464537	-0.090712266	0.002814736	-0.007261101	-0.000501835	0.030493281	0.094842386	0.066979505	0.067369832	-0.033725158	-0.051156513	0.05705014	-0.080547958	-0.06551646	0.058797508	0.008102111	-0.092137397	-0.037042867	-0.005171877	0.033875875	0.035096574	0.108213747	-0.046288061	-0.031757339	0.059195455	-0.027224769	-0.014882556	0.014995152	-0.004997171	0.080610217	-0.032497528	0.02034719	0.030383416	0.009171275	0.06014597	-0.02472326	-0.029203856	0.009284113	0.020614829	-0.001169547
6b	UAS-GCaMP6f/+; UAS-tdTomato/R48B04-GAL4	Satiated	3418	G5	MCH3	173	0.007055484	0.015168741	0.046655346	-0.005598453	0.016679347	0.060138684	-0.001005846	-0.042183472	0.017269149	0.019090729	-0.050369967	0.046355482	-0.138800639	0.034640037	-0.045073949	-0.036399881	-0.048825299	-0.01526544	-0.03556971	0.044313789	0.069163147	0.010769562	0.062569022	-0.048282466	-0.011956626	0.058616514	-0.023131586	-0.091095628	0.003794105	0.081279826	0.007656218	0.033272584	0.089263315	-0.029097481	0.080365794	0.00067905	-0.008129183	-0.062626164	0.083494369	0.025391371	-0.019451154	-0.001389983	0.142142168
6b	UAS-GCaMP6f/+; UAS-tdTomato/R48B04-GAL4	Satiated	3420	G5	MCH3	173	-0.045181022	-0.053770934	0.094606452	0.032622434	-0.120397333	0.009871555	-0.024332921	0.035682865	-0.036404757	0.014258996	0.007673724	-0.062667892	0.026241464	-0.00614123	-0.122493996	-0.04336731	-0.083939773	-0.005518295	-0.065439259	-0.072193297	0.036027756	0.129213064	1.22E-01	0.00436598	0.054194892	0.131857895	0.024158595	0.047380008	-0.053283153	0.024637105	-0.056339576	-0.007948656	-0.007069524	0.132299594	0.059803456	-0.002338009	-0.059278523	-0.068349909	-0.057866926	-0.026727138	-0.173109193	-0.073762407	-0.049482039
6b	UAS-GCaMP6f/+; UAS-tdTomato/R48B04-GAL4	Satiated	3423	G5	MCH3	173	-0.023998796	0.035674793	-0.063663313	-0.080648845	0.019276786	-0.01490458	0.078682518	0.102608648	0.046336363	0.055033486	0.015178888	-0.003262798	0.020122908	-0.035442488	-0.086085284	-0.007100813	-2.72E-02	-0.086770423	-0.051026984	-1.45E-02	0.039380144	-0.005810681	0.016813142	-0.017994944	-0.006330769	-0.030755595	0.105339272	0.000660387	0.046747851	-0.026413606	0.006000155	0.01175187	-0.047791	0.03107836	0.245897922	0.176288207	0.056208198	0.079931962	0.058301353	-0.066241752	0.109964164	0.077558369	0.02566159
6b	UAS-GCaMP6f/+; UAS-tdTomato/R48B04-GAL4	Satiated	3424	G5	MCH3	173	-0.333466086	-0.302104025	-0.189734774	-0.115406748	-0.208253874	-0.174908539	-0.314343017	-0.131268461	-0.258146824	0.054814998	0.126275307	0.30383644	0.373631919	0.541888423	0.4659843	0.26997881	0.170055407	0.014941476	0.175187124	0.034352485	0.176076101	0.153927458	0.185955582	-0.083493597	-0.127183443	-0.132477444	-0.138960067	-0.156622409	-0.177518387	-0.203018132	-0.229156149	-0.219280614	-0.230984736	-0.239104661	0.040545645	0.172374437	0.014870861	-0.05387719	-0.132022269	-0.199030823	-0.217875986	-0.231223553	-0.220087995
6b	UAS-GCaMP6f/+; UAS-tdTomato/R48B04-GAL4	Satiated	3426	G5	MCH3	173	0.021256773	0.092541106	0.107213814	0.068696248	-0.100694439	-0.112557444	-0.004416719	-0.040329845	-0.062699728	-0.048972345	-0.114438425	-0.061791578	-0.140128844	-0.013848197	-0.027648749	0.041739409	0.0442496	0.082068249	0.107064344	-0.051833012	-0.131837958	0.002031812	-0.076397053	-0.059520528	0.138861005	0.130560936	0.119415464	0.08278118	0.045184484	-0.03654956	-0.023468216	-0.101485478	-0.121133257	-0.100037527	0.001548429	0.003451747	0.194132913	0.070476566	0.15786407	-0.003578407	-0.007694998	-0.07682492	-0.015683533
6b	UAS-GCaMP6f/+; UAS-tdTomato/R48B04-GAL4	Satiated	3430	G5	MCH3	173	-0.023102904	0.011714092	-0.089105212	-0.050689987	-0.107067163	-0.053493897	-0.023668254	-0.040174224	0.007996546	0.051279249	0.11576347	0.048456652	-0.084158734	-0.001713874	0.008149649	-0.027054967	-0.055778122	-0.011683407	-0.026269907	-0.095750421	-0.004613477	-0.082809375	-0.027542529	0.091075467	0.016474148	0.123873903	0.195338262	0.054591381	0.089261602	-0.009297968	0.056891239	0.002720826	0.079728677	-0.065394569	0.268970974	0.228353305	0.198277333	0.257714632	0.087617445	0.137417511	0.08315728	0.075006471	0.078052899
6b	UAS-GCaMP6f/+; UAS-tdTomato/R48B04-GAL4	Satiated	3433	G5	MCH3	173	-0.058423604	-0.065383848	-0.105776161	-0.102683477	-0.093000715	0.031062279	-0.014366431	-0.01883057	0.004779426	0.001240466	0.009651313	-0.074421632	-0.0161786	0.086192054	0.094656623	0.042029744	-0.022054603	0.048907567	0.068290166	0.028990392	-0.033751762	-0.015501547	0.05603244	-0.057998313	0.05120854	0.046113592	0.013010081	-0.01328069	0.117907621	-0.008420353	0.1472298	0.012990326	-0.00465619	0.001532279	0.030008899	0.087974486	0.070478821	0.01893604	0.050758969	0.091466133	0.022593434	0.036407596	0.018579893
6b	UAS-GCaMP6f/+; UAS-tdTomato/R48B04-GAL4	Satiated	3444	G5	MCH3	173	-0.112121339	-0.093251055	-0.033458364	0.108087031	0.125841228	0.128398972	0.064209407	0.209089933	0.001745672	0.016134991	-0.020566167	-0.092965871	-0.055096192	-0.012303925	0.017072741	-0.059594	-0.045977131	-0.035884138	-0.015034803	-0.058992093	-0.051279213	-0.034702011	0.085826431	0.004977321	0.026417978	0.084358828	0.015599411	-0.113310637	-0.04150077	-0.011722235	0.047443049	0.109004665	0.083532047	-0.058890535	0.081536467	0.262073226	0.152921535	0.073059259	0.052809667	-0.023007287	-0.072503668	-0.039838868	-0.09605794
6b	UAS-GCaMP6f/+; UAS-tdTomato/R48B04-GAL4	Satiated	3447	G5	MCH3	173	-8.02E-02	0.018607946	0.03816655	-0.026576365	0.010427686	-0.073643618	-0.005292066	0.021908555	0.036901767	-0.002119235	0.015673046	0.035447113	-0.006027847	0.033582547	-0.032848917	0.033365533	0.034888001	-0.017917559	0.080880313	-0.022369165	-0.008296931	0.034383816	0.014267179	0.006691878	-0.04427071	-0.024643111	-0.027472072	-0.002953142	-0.018000776	-0.022609429	0.046114484	0.03656749	0.038818277	-0.037298714	0.23427039	0.258408875	0.382179405	0.205253837	0.161750211	0.128611411	0.122787874	0.022863073	0.069880295
6b	UAS-GCaMP6f/+; UAS-tdTomato/R48B04-GAL4	Satiated	3449	G5	MCH3	173	0.010257264	-0.025618106	-0.042497976	-0.008878678	-0.001803592	0.086642065	0.145504753	0.072470307	0.00456557	1.74E-02	-0.00166114	0.010452243	-0.063743757	-0.069302432	-0.024011199	0.052619635	0.000288399	4.43E-02	-0.036662448	-0.057439108	-0.018068457	-0.036517616	-0.03943999	-0.098126621	-0.058408287	-0.017570277	0.122323047	0.023545415	0.032963056	-0.023617605	0.053311634	-0.025535037	0.033500717	-0.000218016	0.107623238	0.335565159	0.165576752	0.103192718	0.112052297	0.012775606	0.153383997	0.042888351	0.038983208
6b	UAS-GCaMP6f/+; UAS-tdTomato/R48B04-GAL4	Satiated	3450	G5	MCH3	173	-0.036629698	-0.058934555	0.026187181	-0.031670901	0.007821316	0.001388166	0.020417209	0.050308391	-0.064148843	0.030472901	-0.075691588	-0.03793774	-0.046590881	-0.08679851	-0.067133628	0.007091458	0.079768452	-0.029966899	-0.077891216	0.082591689	-0.038357164	0.072733028	0.018954036	0.091359831	-0.015350218	0.027564684	0.073832421	-0.08353489	0.139452445	0.02069352	0.051280889	0.047368553	-0.023534666	-0.007367765	0.395713702	0.297506343	0.220257638	0.093558527	0.166608264	0.036300847	0.044162489	0.013715476	0.000605396
6b	UAS-GCaMP6f/+; UAS-tdTomato/R48B04-GAL4	Satiated	3410	G5	MCH4	173	-0.041056588	-0.152016135	-0.051508249	-0.013796333	0.021745573	0.093171642	0.023102698	0.033368924	0.045238496	-0.056152602	0.007523666	0.038683524	-0.001650669	-0.098937658	-0.036147181	-0.079467241	-0.033970109	-0.020516583	-0.090021537	0.09891821	0.096600856	0.093524369	0.046767352	-0.025940984	0.01813165	0.026455813	0.011858097	-0.007871441	0.069781814	-0.015819374	-0.041385737	-0.059849736	-0.084326446	-0.036685962	-0.005729144	0.023860591	-1.26E-01	-0.12182227	-0.118417019	-0.05225837	0.038163061	-0.07130247	-0.036148014
6b	UAS-GCaMP6f/+; UAS-tdTomato/R48B04-GAL4	Satiated	3414	G5	MCH4	173	0.01945377	0.045373501	-0.01759436	0.039514513	0.019407402	-0.09791287	-0.018224244	-0.013632966	-0.001479492	-0.040858079	-0.049176647	0.147622358	-0.010638205	-0.076959542	0.037411734	0.005669414	0.039339539	0.017350927	-0.069678351	-0.119488783	-0.079379169	0.002524026	0.025045632	-0.007844216	0.089623038	0.021268957	0.084783007	0.058438024	-0.043848835	-0.006110082	0.010692806	-0.041168494	-0.039088308	0.02636263	0.057984099	-0.014833724	-0.081108571	-0.153941142	-0.040704456	-0.031483924	-0.095959156	-0.059340107	0.018494251
6b	UAS-GCaMP6f/+; UAS-tdTomato/R48B04-GAL4	Satiated	3417	G5	MCH4	173	0.023052231	0.014506354	-0.005999786	-0.074263622	-0.066040819	-0.048677526	0.051042128	-0.002259525	-0.023362881	0.021959566	0.06766222	-0.060184924	-0.048637973	0.009078934	-0.081900318	0.068761755	-0.003004594	0.004058105	0.03242504	0.061731833	-0.007777579	-0.061972814	-0.046699181	0.014145178	-0.002633031	-0.003055657	-0.041137362	0.075808013	0.14769656	-0.014320326	-0.040522642	0.04643668	-0.057090867	-0.062945272	0.086518661	0.021465296	0.028897665	0.00756318	0.053460307	0.054073653	0.069185099	0.032680596	-0.04747169
6b	UAS-GCaMP6f/+; UAS-tdTomato/R48B04-GAL4	Satiated	3418	G5	MCH4	173	-0.002698116	0.047877879	0.041073592	0.047467059	0.106838207	-0.063400466	0.11505994	0.10268242	-0.071702201	0.006381029	0.006491541	-0.057181945	0.05214741	0.081969336	-0.068169276	0.021936867	-0.037451363	-0.065276695	-0.053803633	-0.029156807	-0.051226314	-0.054573179	-0.010524728	-0.006177871	-0.00035971	-0.004441897	-0.054935474	0.026998415	-0.014430854	-0.011413166	-0.026101758	-0.035219736	0.074745046	-0.032452712	-0.091983243	0.086412883	0.136387342	6.66E-03	0.011573898	0.001292684	-0.070251921	-0.014349754	0.085004085
6b	UAS-GCaMP6f/+; UAS-tdTomato/R48B04-GAL4	Satiated	3420	G5	MCH4	173	0.049798896	0.044122722	0.060240234	0.005339308	-0.013876235	0.054158876	0.029264672	-0.01440312	2.03E-02	0.022556579	-0.045610533	-0.03859356	0.03501941	0.109596209	-0.03032325	-0.005029341	-0.027845619	0.073900767	-0.031608437	0.025266679	-0.125998227	-0.074792752	-0.04980467	0.005249889	0.003090457	0.048622597	-0.010019577	-0.020009226	-0.013788807	-0.084782738	-0.010910337	-0.190751236	-0.043231825	0.069615274	0.044405774	0.109124753	0.108767515	0.044938898	0.03407712	-0.015105395	0.071631208	-0.062546577	-0.022695646
6b	UAS-GCaMP6f/+; UAS-tdTomato/R48B04-GAL4	Satiated	3423	G5	MCH4	173	-0.119554757	0.039159177	-5.37E-02	-0.041383948	-0.035610816	4.56E-02	-0.013250358	0.004641416	0.08252585	-0.001710385	0.074241878	-0.004489897	-0.028544301	0.022780666	0.020966852	-0.016339037	-0.004573737	0.040899447	0.068412346	-0.022297903	-0.064967438	0.003448242	-0.060198277	-0.08885057	0.041468465	0.006060072	-0.003367279	0.007703122	0.062449992	0.038403783	-0.017934314	0.033466901	-0.013759501	0.029924027	0.02520098	-0.022327743	0.084236197	0.012021099	0.070173788	0.044800821	0.03559436	-0.043110122	0.000436649
6b	UAS-GCaMP6f/+; UAS-tdTomato/R48B04-GAL4	Satiated	3424	G5	MCH4	173	0.024636056	-0.038252563	-0.088767031	-0.111622741	-0.065859978	-0.015197038	-0.06447394	0.023303031	-0.050766078	0.069061825	0.070357465	0.035557529	0.04339476	-0.031536257	-0.05210335	-0.005365546	-0.04696993	0.079626708	0.043108313	-0.021863741	0.05462945	0.013140404	0.044394691	-0.058304542	-0.054751752	0.008886913	0.022859867	0.011744273	0.021771206	0.139361998	0.071034365	-0.049966824	0.1145903	0.230593785	0.295598849	0.284215221	0.20491792	0.069350943	0.044348861	-0.02153923	-0.007538818	-0.002693528	0.0614739
6b	UAS-GCaMP6f/+; UAS-tdTomato/R48B04-GAL4	Satiated	3426	G5	MCH4	173	-0.012945415	0.022096258	-0.058931698	-0.096871398	0.023252922	0.085866577	0.050070826	0.093203906	0.043717713	0.036366165	-0.06903108	0.102007292	-0.010344107	0.011997621	-0.036378877	-0.051770627	0.06959551	-0.007051043	0.061551638	0.043773224	0.055159929	-0.045871328	0.016206839	0.017688598	-0.106364915	-0.108118632	-0.134830203	0.055909255	-0.036331457	-0.013623493	-0.071083474	-0.030439201	-0.036471157	-0.026305778	-1.67E-02	0.089138673	-0.016941742	0.002276584	-0.142637606	-0.022413905	-0.033018899	-0.054210791	-0.140776872
6b	UAS-GCaMP6f/+; UAS-tdTomato/R48B04-GAL4	Satiated	3430	G5	MCH4	173	-0.005659062	-0.020743892	-0.102190251	-0.037322987	0.009121922	-0.041430008	-0.082780432	-0.035080703	-0.055777899	-0.040139792	-0.046519539	-0.037566425	-0.009191304	0.089306905	-0.027521648	-0.035625626	0.027795892	0.045629407	0.073570851	0.033927992	0.041229579	-0.003217524	-0.105005905	0.049526595	0.036682979	-0.014089495	0.075874775	0.050775064	0.066495583	0.099924945	0.306705426	0.271618618	0.169763053	0.072039318	0.182159041	0.15714806	0.105471953	0.114687372	0.069479844	0.032725338	-0.005726998	0.032477524	0.090792489
6b	UAS-GCaMP6f/+; UAS-tdTomato/R48B04-GAL4	Satiated	3433	G5	MCH4	173	-0.010685081	-0.029817769	-0.117751332	0.003319257	-0.044406465	0.087840278	0.080705413	0.099198932	0.133860795	0.069118218	-0.042052213	-0.01841129	-0.035134967	-0.094528051	0.022222428	0.054663098	0.098246721	0.089536977	0.029140381	-0.007454331	-0.021589966	-0.097193949	-0.001617936	-0.068172935	-0.129432317	-0.059678195	0.057496866	-0.084413276	0.034473745	0.002516962	-0.070914132	-0.050314723	-0.105825179	0.005739488	0.028468864	0.062080784	-0.082425813	-0.129954523	-0.079121623	-0.070456179	-0.08643176	-0.155752212	-0.102112953
6b	UAS-GCaMP6f/+; UAS-tdTomato/R48B04-GAL4	Satiated	3444	G5	MCH4	173	-0.109694984	-0.200226313	-0.151940223	-0.119789768	-0.052549318	0.034931949	0.055907072	0.175861452	-0.052182426	-0.139606836	-0.083012031	-0.068842877	-0.042593145	-0.002796303	-0.005851277	0.045114978	0.098735775	-0.005720941	-0.057441062	-0.10875596	0.055766246	0.028739383	0.000549098	0.004444544	0.104609452	0.170585346	0.198338928	0.193314019	0.046195263	-0.012090039	-0.052863156	-0.127808542	-0.092447827	0.105541185	0.424560487	0.162520868	0.146558427	0.069098922	0.046551374	-0.001237757	0.016073873	0.030970387	-0.135374199
6b	UAS-GCaMP6f/+; UAS-tdTomato/R48B04-GAL4	Satiated	3447	G5	MCH4	173	0.059209574	0.035602156	-0.011414657	0.029082928	-0.043260206	0.005270198	-0.139217833	-0.009106192	-0.008712752	0.002658372	0.064748264	0.056905108	-0.060266797	0.02109373	-0.006030113	-0.016391923	0.024361567	0.046883659	-0.018711006	-0.046813883	0.037971306	0.043563948	0.01304913	0.012647919	-0.007033985	-0.018867498	0.005166099	-0.046623453	-0.003341164	-0.022422495	-0.000466626	0.046389187	-4.44E-03	0.012799746	0.252125	0.245090198	0.247704786	0.057928374	0.064643047	-0.034955404	0.030222859	0.067276872	-0.053745722
6b	UAS-GCaMP6f/+; UAS-tdTomato/R48B04-GAL4	Satiated	3449	G5	MCH4	173	-0.037349689	-0.025540598	-0.009150617	8.45E-03	-0.02398642	-0.016033401	0.036631126	0.136670613	0.048240488	-0.006993054	-0.062948474	0.004946974	0.033850231	-0.000680064	-0.028192895	0.039913774	0.058322467	0.002226749	0.047733661	-0.050929046	0.019598619	0.050494549	-0.063934948	-0.054612838	-0.0480736	-0.011075977	0.021857151	0.018888129	0.044499312	-0.132821739	-0.047170951	-0.022342215	-0.082989631	0.00496924	0.171473867	0.176767776	0.113907745	0.045569815	0.015397275	0.006084517	-0.01542281	0.094281315	0.066164223
6b	UAS-GCaMP6f/+; UAS-tdTomato/R48B04-GAL4	Satiated	3450	G5	MCH4	173	0.06186334	0.066732593	-0.008432901	0.022089874	-0.011789188	0.03440841	0.008700324	-0.031514289	-0.05126908	0.058558871	-0.007858007	0.011271251	0.143263865	-0.029942766	-0.043382696	0.024147402	-0.041248424	-0.028103749	-0.024326094	0.049652173	0.015662077	0.031752425	-0.014050039	-0.063527255	-0.048596708	-0.008159553	0.011996168	-0.001171745	-0.037756844	-0.088969434	-0.039539008	-0.045084383	0.077624345	0.163448248	0.61172701	0.59795596	0.414880855	0.113508928	0.112486113	0.03661022	-0.024139591	0.000566577	-0.059073436
6b	UAS-GCaMP6f/+; UAS-tdTomato/R48B04-GAL4	Satiated	3410	Bp2	OCT1	173	0.046365254	0.064499893	0.088794783	0.03432957	0.030834541	-0.0390059	0.007590165	0.02096034	0.027450876	-0.039581567	-0.152431795	-0.113469372	-0.011758111	-0.10082921	-0.053814815	-0.036970357	-0.015539487	0.04606266	0.057981956	0.075490716	0.10245048	-0.001373756	-0.099682521	0.099460643	-0.00493893	0.06930891	-0.033198357	-0.072488591	0.006206963	-0.002704983	-0.011413976	0.064103464	0.074426857	0.08952754	0.207662011	0.352795291	1.92544232	3.564338388	3.082764299	3.096003394	2.504309387	2.344154226	2.007868662
6b	UAS-GCaMP6f/+; UAS-tdTomato/R48B04-GAL4	Satiated	3414	Bp2	OCT1	173	0.077090073	0.000107366	-0.034119978	-0.039254511	0.102423051	0.117886283	0.106053633	-0.029845823	-0.015044487	-0.034365574	-0.114803056	0.003712221	-0.017408384	-0.036106888	-0.024777877	-0.056880794	-0.046616759	0.084840238	0.043687234	-0.0398452	0.10111163	-0.004243219	0.031407465	0.041244368	0.026257105	0.013626718	-0.029101209	-0.05092449	-0.115510279	-0.060598857	-0.022548862	0.003753572	0.018510394	-0.032305001	0.785760974	3.00716065	4.188283169	3.770258087	2.248347516	1.897476936	1.131035274	0.751074516	0.7289881
6b	UAS-GCaMP6f/+; UAS-tdTomato/R48B04-GAL4	Satiated	3417	Bp2	OCT1	173	-0.069075128	-0.075337314	0.01491085	0.095006445	0.124939534	0.169733403	0.041151283	-0.01538412	0.00618691	0.029407861	-0.057318201	-0.118899353	-0.137782318	-0.148610112	-0.136539315	-0.067665083	-0.025239699	0.131468384	0.067707265	0.046550397	-0.001039418	-0.04208336	-0.154928841	-0.109634913	-0.085207826	0.035728731	0.163269033	0.091120905	0.042388778	0.185175221	0.165004608	0.102401884	-0.06148936	-0.079475202	0.281317776	1.433624052	1.429526818	1.600980412	1.384401194	1.048044441	0.593619746	0.282983439	0.147537748
6b	UAS-GCaMP6f/+; UAS-tdTomato/R48B04-GAL4	Satiated	3418	Bp2	OCT1	173	-0.041512567	-0.081899899	-0.015526695	-0.086440344	-0.047578946	-0.124698268	-1.36E-02	-0.03155906	-0.052373064	0.148692201	0.048557068	-0.032253215	-0.001675846	-0.114123396	-0.082065863	-0.040506225	-0.031100674	-0.029995757	0.157570538	0.126214172	0.100033351	0.081869557	0.026375491	-0.026809514	0.008916188	-0.025052203	-0.038073469	0.164085051	0.020314501	0.034168763	0.014759717	0.028539444	0.107970181	0.098335104	2.412977666	5.504949822	4.514762884	3.41348347	2.811404156	2.550268644	2.435300011	2.133734206	1.747033153
6b	UAS-GCaMP6f/+; UAS-tdTomato/R48B04-GAL4	Satiated	3420	Bp2	OCT1	173	0.123222047	0.00235408	0.035553118	0.049181931	0.035405116	0.011897583	0.005715015	0.093322567	0.082620713	0.050296001	0.050355977	0.212953133	0.092904408	-1.22E-02	-0.028610353	-0.049374823	-0.122391464	-0.189690033	-0.14475813	-0.00881625	0.1002723	-0.01827874	0.027320817	0.050541789	-0.003399076	0.059178775	-0.084035585	-0.099419908	-0.158693084	-0.163454362	-0.086994537	-0.066821747	-0.020288695	-0.039232305	0.241154644	0.204868933	0.492412353	2.92229474	3.633548489	4.22290645	3.465638137	2.531010948	1.634764693
6b	UAS-GCaMP6f/+; UAS-tdTomato/R48B04-GAL4	Satiated	3423	Bp2	OCT1	173	0.11250979	0.043862445	0.125292932	0.063655207	0.065949414	0.001045603	0.080696187	0.042459632	0.057448579	-0.01406972	0.064768155	0.097099887	0.001279259	-0.059984121	-0.087389079	-0.081650484	-0.113065187	-0.093522837	-0.082089891	-0.066008946	-0.031582794	-0.036373399	-0.105007782	0.019967315	0.122269799	0.046177412	0.022546203	0.013535227	-0.046771272	-0.163047534	-0.129415041	-0.23115864	-0.260170801	-0.068014773	0.18884565	0.659924343	0.98803936	0.964268675	0.671489303	0.53557746	0.571303445	0.782063637	0.521240161
6b	UAS-GCaMP6f/+; UAS-tdTomato/R48B04-GAL4	Satiated	3424	Bp2	OCT1	173	-0.043558638	-0.139509033	0.011886632	0.095133235	0.157407762	0.003246974	-8.02E-02	-0.10934241	-0.125690262	-0.032395055	-0.003795407	0.062916325	-0.022573179	0.103563293	0.087510582	-0.003739852	-0.035151319	0.021980212	0.141734462	0.08074291	0.108598728	0.023605607	0.052470418	0.012062754	-0.072058078	-0.07964955	-0.155119767	-0.042338486	-0.084065899	0.066339824	-0.030169921	-0.041376893	-0.176178542	-0.146576748	0.385262546	1.698506191	2.971098693	2.894051167	3.445604723	3.478424611	2.815085144	2.02153782	1.324908033
6b	UAS-GCaMP6f/+; UAS-tdTomato/R48B04-GAL4	Satiated	3426	Bp2	OCT1	173	0.196592897	0.184918175	0.02577089	-0.029227625	-0.077803028	-0.056068878	-0.066331738	-0.105625154	0.009382584	0.050547924	0.169024358	0.044592932	0.032923458	0.124837788	-0.030431103	-0.029971729	-0.160485574	-0.132777896	-0.091158241	-0.112723122	-0.043041345	0.115868946	0.225127648	0.087393972	0.064628457	-0.059856898	-0.07660672	-0.147358973	-0.091130493	-0.021011512	-0.094098346	-0.077498419	-0.105462841	-0.067502556	0.126110711	0.820390005	0.760871316	0.679769463	0.554771567	0.364603981	0.415523384	0.244856972	0.096370737
6b	UAS-GCaMP6f/+; UAS-tdTomato/R48B04-GAL4	Satiated	3430	Bp2	OCT1	173	-0.094917923	-0.014449952	0.004559361	-0.01762086	-0.022211602	0.028121008	0.000620991	0.035922657	0.087047264	0.004488758	0.064986662	0.142107107	0.038733713	-0.000913411	0.162849083	0.067718612	0.019130076	0.027451689	0.011262278	0.037514471	-0.049912146	0.002467701	-0.030148442	-0.002525964	-0.071657284	-0.007020877	-0.052372758	-0.053167211	-0.176565406	-0.141497597	-0.150708937	-0.106867083	-0.202106686	-0.104677927	0.315467745	1.717196977	1.78575491	1.041298775	0.929842534	0.513815054	0.313305465	0.234437576	0.036993561
6b	UAS-GCaMP6f/+; UAS-tdTomato/R48B04-GAL4	Satiated	3433	Bp2	OCT1	173	-0.002334425	-0.004511429	0.018088364	0.019751834	-0.039938734	2.68E-02	-0.070203341	0.0106852	-0.011532121	0.040617794	0.010085588	0.027192052	-0.086137035	0.026464371	0.002857352	0.020838531	0.025126216	-0.030262731	-0.084758024	-0.029871223	-0.063064048	-0.013135424	0.040537413	0.021979833	-0.015736915	0.032683839	0.004738551	-0.000834069	0.095771662	0.02813672	-0.018348251	-0.03830206	-0.007714124	-0.031212577	0.063977003	0.309263294	0.211542132	0.159919453	0.09629921	0.056463179	0.059857198	0.069586943	0.080524689
6b	UAS-GCaMP6f/+; UAS-tdTomato/R48B04-GAL4	Satiated	3444	Bp2	OCT1	173	0.006891914	0.059605917	0.049476935	-0.000142472	-0.064151859	-0.001397184	-0.032632627	-0.016139624	-0.021041241	-0.000350262	-0.015489379	-0.085360607	-0.117972528	-0.052634075	-0.049170947	0.032734525	0.07900488	0.159735364	0.009013982	0.048356221	0.010529148	0.010041159	0.03077943	-0.01903088	0.019344106	0.023996693	-0.02478649	-0.049938459	-0.005993854	0.016722212	-0.076867137	-0.128708001	-0.109744541	-0.116663226	0.101938026	0.148806456	0.086842134	0.467775222	0.429288797	0.46254318	0.34531261	0.27907664	0.133519733
6b	UAS-GCaMP6f/+; UAS-tdTomato/R48B04-GAL4	Satiated	3447	Bp2	OCT1	173	-0.110450852	-0.097151712	-0.026886726	0.072974964	0.167111075	0.255724521	0.259137805	0.350956549	0.255991025	0.144155649	0.139530016	0.246943858	0.163969813	0.091978069	-0.035668826	-0.091131174	-0.194230749	-0.168388714	-0.245707255	-0.242454808	-0.242341302	-0.259312953	-0.179803244	-0.150140701	-0.109031751	-0.043501588	-0.001152669	-0.006159731	0.030199105	0.024842307	0.074480858	0.028810926	0.058047467	0.399055731	0.614626698	0.696870893	0.413858278	0.329958809	0.301728096	0.100190398	0.116402715	0.016716279	-0.00153436
6b	UAS-GCaMP6f/+; UAS-tdTomato/R48B04-GAL4	Satiated	3449	Bp2	OCT1	173	-0.058534832	0.079891671	0.085117085	0.131828379	0.073697234	0.00652725	0.017049346	-0.080070291	-0.105544382	-0.029457968	0.103687666	0.094141745	0.200415598	0.240605931	0.123679749	0.083687416	0.134000439	-0.012326306	-0.109749246	-0.096022211	-0.029948741	-0.072962957	-0.103878351	-0.005054665	-0.070134732	-0.04093578	-0.074291853	-0.114440137	-0.217029548	-0.15394751	-0.143176401	-0.032316286	-0.049122538	-0.05897169	0.063563776	0.857922239	1.281106477	1.055796198	1.283475009	1.35961124	1.326786096	1.432519634	0.978168439
6b	UAS-GCaMP6f/+; UAS-tdTomato/R48B04-GAL4	Satiated	3450	Bp2	OCT1	173	-0.01373717	0.00710526	-0.02861282	-0.00789821	-0.027021681	-0.105593167	-0.058991191	-0.088416233	-0.007856953	-0.024257982	0.0360163	0.070972671	0.064267785	0.02928062	-0.014030592	-0.008921493	-0.001936665	-0.037745376	0.037388077	-0.043482439	-0.000885361	0.03541395	0.048689023	-0.02338681	0.012249404	0.010115051	0.036790497	0.021714531	0.087259	-0.004488026	0.001203728	0.008383607	0.042299829	0.123612946	0.295597236	0.398629844	0.334563601	0.303834231	0.232472198	0.262044387	0.129453613	0.160274655	0.136127256
6b	UAS-GCaMP6f/+; UAS-tdTomato/R48B04-GAL4	Satiated	3410	Bp2	OCT2	173	-0.071850552	-0.01347191	0.142404318	0.038591635	0.097214745	0.139499826	0.043487689	0.038728331	0.023748843	-0.015061641	-0.037758645	0.020476256	0.030329052	0.005751993	0.062095393	0.026775595	0.029997192	0.034458955	0.060757355	-0.061664949	0.022749851	-0.061229463	-0.071595756	-0.083652909	-0.042200107	-0.001353735	-0.079426049	-0.120532702	-0.096339816	-0.060928797	-0.118758758	0.008649533	0.034210975	0.003316356	0.224203133	0.999058808	1.230159606	1.117755913	0.988912719	0.875931797	0.921614772	0.617010046	0.346150244
6b	UAS-GCaMP6f/+; UAS-tdTomato/R48B04-GAL4	Satiated	3414	Bp2	OCT2	173	0.091096212	0.009099062	0.004361003	-0.057405105	-0.088840189	-0.117071316	0.064111824	0.146349869	0.045660383	0.117419959	-0.015881464	0.059725414	0.07134561	0.032430173	0.006428115	-0.027025499	-0.029685224	0.008905877	0.053363015	0.023189923	0.041074214	-0.077379303	-0.001844837	-0.061780593	-0.003527197	-0.000633934	-0.199254102	-0.08109007	-0.05949316	0.046351339	0.032111987	-0.021081368	0.03583793	0.098377978	0.800541625	1.855019068	1.298065599	0.973432816	0.810816315	0.706374039	0.525555669	0.344582322	0.277553078
6b	UAS-GCaMP6f/+; UAS-tdTomato/R48B04-GAL4	Satiated	3417	Bp2	OCT2	173	0.276557558	0.225149263	0.204793632	0.076940284	0.143237651	0.027930551	-0.027237195	-0.108836307	-0.130171262	-0.072611215	-0.225627506	-0.193123865	-0.12845582	-0.027006509	0.060277366	0.050106783	0.197280168	0.187426947	-0.030162058	-0.134115038	-0.043530989	-0.022695065	-0.01340376	-0.042713766	-0.115435874	-0.009803749	-0.062161906	0.002749945	0.007794373	-0.073152638	0.10662344	0.187814574	0.038077301	-0.014396304	0.012437323	0.36999729	0.612814006	0.44238089	0.240404097	0.089231444	0.020815155	-0.026396209	-0.143059513
6b	UAS-GCaMP6f/+; UAS-tdTomato/R48B04-GAL4	Satiated	3418	Bp2	OCT2	173	-0.073977617	-0.06033727	-0.017660172	-0.081510098	0.01370836	0.052537361	0.336992833	0.140637734	0.031038567	0.114074972	0.068890606	0.043722671	0.176789348	0.05683467	0.06139982	0.022508177	-0.083816788	-0.05444117	-0.10999097	-0.127351228	-0.079469261	-0.110263514	0.012650077	-0.016339147	0.035309772	-0.044444454	-0.131190893	-0.056046748	-0.062194077	-0.058061562	0.012655007	-0.075845874	-0.032756233	-0.018366911	0.282958331	1.270565608	1.345158682	1.022378189	0.797099526	0.670471134	0.490884157	0.234003647	0.175425314
6b	UAS-GCaMP6f/+; UAS-tdTomato/R48B04-GAL4	Satiated	3420	Bp2	OCT2	173	0.009899219	0.038255901	-0.016003028	0.008045616	-0.096654391	-0.069207961	-0.071156235	-0.018746909	0.048240097	0.004075484	0.016696115	-0.014769094	0.020367177	-0.014267985	-0.008543928	-0.031199923	-0.034153654	0.046085251	0.056566628	-0.005915923	0.024631673	0.002095848	-0.038684271	-0.040028048	-0.091174843	0.067626974	0.017936018	0.064466033	0.065314685	0.060203471	0.068008206	-0.003972466	0.090812502	0.106577773	0.407763542	1.414988332	2.078947123	1.74352481	1.41423166	1.236915271	0.971309788	0.861800757	0.867732558
6b	UAS-GCaMP6f/+; UAS-tdTomato/R48B04-GAL4	Satiated	3423	Bp2	OCT2	173	0.113728328	0.111490441	0.153125689	0.192177718	0.143984694	0.181351406	0.215383805	0.187089466	-0.000853237	-0.048103559	-0.000165027	-0.087493772	-0.061191655	-0.067147349	-0.048355915	-0.112403274	-0.078298182	-0.080540488	-0.140124555	-0.124730947	-0.039027627	-0.049016357	-0.10101684	-0.075015253	-0.068931524	-0.013226213	-0.100772146	-0.055310568	-0.026081953	0.079474896	0.109064661	0.133051286	0.07010378	0.172786291	0.454847892	0.885485109	0.992169862	0.794909836	0.537454216	0.385091693	0.364580161	0.506863594	0.475847952
6b	UAS-GCaMP6f/+; UAS-tdTomato/R48B04-GAL4	Satiated	3424	Bp2	OCT2	173	-0.041536553	0.021477834	-0.14167598	-0.105246599	-0.14855949	-0.073175442	0.020425967	-0.035060363	-0.010211231	-0.000740743	0.08249423	0.162896266	0.103766155	0.006836709	0.062671472	0.147877852	0.177585403	0.094600393	0.019241666	0.087444071	-0.035127722	-0.013111591	-0.084450214	-0.028271315	-0.047088771	-0.031664001	-0.077184624	-0.049466486	-0.057441948	-0.007304946	0.166472533	-0.018462946	-0.037399353	-0.135155586	0.370874475	1.23314338	1.55559305	1.493687324	1.432846945	0.921794987	1.174175846	1.201715904	1.108331707
6b	UAS-GCaMP6f/+; UAS-tdTomato/R48B04-GAL4	Satiated	3426	Bp2	OCT2	173	-0.037558138	-0.095510826	-0.137219603	-0.159971678	-0.063110903	0.059120457	0.155441064	0.02475993	-0.051160277	-0.036572988	-0.083593301	-0.02252085	0.002225633	-0.008222371	0.062585399	0.114692486	0.334099165	0.232954319	0.130696933	0.127461445	0.073060043	-0.050944945	0.005543688	-0.039043979	-0.035462028	-0.063609632	-0.094648014	-0.127865196	-0.091435643	-0.124190193	-0.039189942	0.017512325	0.049456574	0.162632272	0.306008777	0.685415027	0.504038087	0.493687388	0.452974899	0.236564724	0.232216291	0.087923306	0.12836232
6b	UAS-GCaMP6f/+; UAS-tdTomato/R48B04-GAL4	Satiated	3430	Bp2	OCT2	173	0.040557051	0.001909278	0.00040372	-0.010328371	0.009256297	0.02383464	-0.03388152	-0.056115941	-0.106276738	-0.108863187	-0.121708418	-0.119847609	-0.096702882	-0.052400567	-0.078151049	-0.13984863	-0.076762589	-0.061118548	-0.075924573	-0.033812891	0.063565796	0.046025264	0.110487442	0.080805064	0.069182877	0.007004969	0.028487335	0.105046193	0.198721363	0.386456223	0.298758804	0.266287847	0.313181119	0.336596076	0.545065937	0.956658924	1.170003026	0.78499307	0.576583856	0.389884618	0.261343108	0.230949893	0.39307949
6b	UAS-GCaMP6f/+; UAS-tdTomato/R48B04-GAL4	Satiated	3433	Bp2	OCT2	173	0.041856498	0.02499962	-0.057687925	-0.000163787	0.019024277	-0.03353343	0.008603025	-0.034066505	-0.034852697	-0.053430792	0.031311957	-0.061021758	-0.043485923	0.00746775	-0.044918189	0.000975056	0.057171056	-0.034990761	0.03466938	-0.014636601	0.038859318	0.058265537	0.073004402	-0.005598515	0.017515504	-0.120202003	0.034334267	-0.015757497	0.020907152	0.085381583	0.044710277	-0.083937263	-0.034340914	0.091754579	0.162640114	0.228862842	0.219547191	0.081875613	0.057252536	-0.05069886	0.007746683	-0.062257249	-0.095825139
6b	UAS-GCaMP6f/+; UAS-tdTomato/R48B04-GAL4	Satiated	3444	Bp2	OCT2	173	0.074558003	0.032536169	0.009781058	-0.064952135	-0.11601193	-0.089191452	-0.0681446	-0.061401457	-0.044862158	-0.048331058	-0.003362833	0.037917294	0.056230065	-0.037890443	0.03318701	0.035790798	0.027020834	-0.041217083	0.009101771	0.002443406	0.003916556	0.093723244	0.051263968	-0.007142236	-0.018985409	0.081656075	0.130730425	0.058037678	-0.094359146	-0.042042416	-0.022654587	0.031812937	-0.056954742	0.096381265	0.240808384	0.237023163	0.15952109	0.154261393	0.034777402	0.127226641	0.137449976	0.03215264	-0.067630423
6b	UAS-GCaMP6f/+; UAS-tdTomato/R48B04-GAL4	Satiated	3447	Bp2	OCT2	173	0.03196948	-0.082294033	-0.113968572	-0.111275394	-0.098621841	-0.139742124	-0.104687046	-0.155918235	-0.133067243	-0.048318771	0.071884722	0.152031764	0.068434031	0.060532649	0.083252972	0.144411141	0.074850192	0.02625463	0.131747071	0.12071549	0.100201841	0.059420088	-0.009613961	0.071374338	0.044255542	0.039802985	0.000483271	-0.098633841	-0.068409105	-0.11707204	-0.082491282	-0.075698878	-0.095021089	-0.086718658	0.223851567	0.448181559	0.321520473	0.347200845	0.300759101	0.201362906	0.125733531	0.052398932	0.003042502
6b	UAS-GCaMP6f/+; UAS-tdTomato/R48B04-GAL4	Satiated	3449	Bp2	OCT2	173	-0.097918056	-0.099061719	-0.043928305	-0.084097053	-0.09417127	-0.173667919	-0.125506808	-0.071574214	-0.082811003	-0.021433966	-0.079156567	-0.080198173	-0.00217538	-0.036753146	0.023376525	0.005689838	0.040208306	0.118974267	0.204955434	0.121427477	0.077704987	0.099166384	-0.035694755	-0.036787358	0.114479211	0.096407255	0.091390263	0.037519688	0.057846098	0.075789961	0.016049685	0.028382418	0.268390378	0.267238033	0.389665026	0.792816681	0.910838681	0.698368737	0.49594812	0.382979261	0.193382939	0.312326873	0.255576688
6b	UAS-GCaMP6f/+; UAS-tdTomato/R48B04-GAL4	Satiated	3450	Bp2	OCT2	173	0.040906065	-0.010026261	-0.03729673	0.008049735	-0.006595209	-0.078472822	0.023109541	0.021888969	-0.045479415	-0.028191425	0.030180792	0.052275366	-0.043852909	-0.044746094	-0.00377907	-0.021006613	0.036186162	-0.02725664	-0.000108785	-0.007943117	-0.045645988	0.056790238	0.026203882	0.032082002	-0.010695082	0.022698203	0.008050294	0.044228235	0.024388123	-0.015941446	0.043768583	0.095748789	0.01086557	0.047398347	0.358703848	0.5886326	0.639410144	0.567268657	0.385899469	0.125641851	0.038060559	0.036961166	-0.07661502
6b	UAS-GCaMP6f/+; UAS-tdTomato/R48B04-GAL4	Satiated	3410	Bp2	OCT3	173	0.048330069	0.087801459	0.033307013	-0.013907476	-0.017459963	0.118498768	0.120462608	0.054071591	0.126699803	0.115127304	-0.004158078	-0.05032119	-0.040640304	-0.063048468	-0.010407156	-0.011464914	-0.028659206	0.00896501	-0.043474589	-0.013422549	-0.038987388	-0.006589752	-0.04489973	-0.120557639	-0.041586908	-0.076372144	-0.020534803	0.001615496	-0.033109505	-0.035277359	-0.055590228	-0.034106003	-0.078245548	0.091906917	0.183610259	0.338219326	0.299783688	0.125880039	0.039164111	0.041609604	0.089772201	0.064741606	0.03742654
6b	UAS-GCaMP6f/+; UAS-tdTomato/R48B04-GAL4	Satiated	3414	Bp2	OCT3	173	-0.040107599	-0.02920762	-0.003266503	0.016361618	-0.010258597	-0.0929267	0.042427664	-0.001195965	0.056430722	0.056860394	0.059678806	-0.088505606	0.011767861	-0.001367047	0.064141432	0.014407643	-0.036484829	-0.095436146	-0.163808898	-0.06435898	-0.105095525	-0.033528508	-0.011771537	-0.013523512	-0.064238057	0.057414214	0.127953517	0.208676626	0.129730852	0.00923028	0.001725698	0.123648203	0.230999119	0.116007292	0.348250538	0.411952263	0.263209411	0.304457202	0.313242129	0.139234825	0.096451213	0.01024088	-0.056738571
6b	UAS-GCaMP6f/+; UAS-tdTomato/R48B04-GAL4	Satiated	3417	Bp2	OCT3	173	-0.130921087	-0.092662716	-0.112680437	-0.12631199	-0.06521888	-0.005560208	-0.091147083	0.140129923	0.166000112	0.077514674	-0.048012554	-0.026102263	-0.157677335	-0.190222111	-0.220408733	-0.13918963	-0.168073004	0.090853916	0.04451264	0.162285296	0.207271791	0.072884459	0.142155568	0.003805636	-0.109139218	-0.145323601	0.101513354	0.136200039	0.248262003	0.23526144	0.185971899	-0.02373522	-0.055208872	-0.022045033	0.121707327	0.234886991	0.139441035	0.084456165	0.044461254	-0.006193105	-0.144577253	-0.174179859	-0.185128563
6b	UAS-GCaMP6f/+; UAS-tdTomato/R48B04-GAL4	Satiated	3418	Bp2	OCT3	173	-0.020826533	-0.079374636	0.027215941	0.132513974	0.152723201	0.185029406	0.173441193	0.063488161	0.118805695	0.421735939	0.471559137	0.296976089	0.147107474	0.136113188	0.033588692	-0.052685018	-0.030853571	-0.067780063	-0.115789652	-0.210037458	-0.166863287	-0.220482953	-0.225628909	-0.248249372	-0.148358798	-0.21652718	-0.183634929	-0.116943006	-0.130431154	-0.125831572	0.155457169	0.2288117	0.334208041	0.241116353	0.47722363	0.951332725	0.816881119	0.661523399	0.313833496	0.179024608	-0.050723368	-0.045913784	-0.192603088
6b	UAS-GCaMP6f/+; UAS-tdTomato/R48B04-GAL4	Satiated	3420	Bp2	OCT3	173	-0.040207164	0.09086624	-0.006038192	-0.038341463	-0.036522907	0.129564343	0.048111609	-0.004206462	0.092596981	0.029578373	-0.011140773	0.06070909	-0.082070519	-0.045056514	0.02925695	-0.115500369	-0.06360677	-0.101157682	-0.04257294	0.079919281	0.026580458	-0.067005095	0.083159765	-0.066348787	-0.00847445	-0.058200901	-0.045711142	-0.014166694	0.008808018	0.167177715	0.137375647	0.111165461	-0.015108766	0.126094624	0.314265262	1.543522349	1.145251451	0.830381777	0.412104911	0.285683789	0.252817721	0.309559144	0.201198772
6b	UAS-GCaMP6f/+; UAS-tdTomato/R48B04-GAL4	Satiated	3423	Bp2	OCT3	173	0.024673441	0.03129134	0.16335827	0.105448212	0.07691131	0.129551668	0.101514767	0.032150041	0.006635393	0.027660806	-0.020063684	-0.024929012	8.40E-02	0.130815395	0.057294296	0.028382569	0.065325902	0.00624685	-5.27E-05	-0.075027558	0.017590735	-0.023550226	-0.039220406	-0.048296031	-0.108442339	-0.177185352	-0.142442679	-0.185481087	-0.125376115	-0.11879233	-0.120329713	-0.167640327	-0.110250211	-0.180329642	0.023677398	0.333095961	0.40963026	0.100234491	-0.065220507	-0.135302642	-0.086615211	-0.139863609	-0.087235528
6b	UAS-GCaMP6f/+; UAS-tdTomato/R48B04-GAL4	Satiated	3424	Bp2	OCT3	173	-0.022522896	0.025182868	0.092997711	0.044412395	-0.017355569	0.028343225	-0.00214508	-0.097339682	-0.021416519	-0.172181794	-0.099851593	-0.048214889	0.05517314	0.029666682	0.00684984	0.071081601	0.017515624	0.173619604	-0.01535267	0.006287726	-0.03988061	0.072425553	-0.06200136	-0.08871279	-0.122452249	0.033430069	0.042960408	-0.017776501	0.043740484	0.083517269	0.066223669	0.156637306	0.099089774	0.009856872	0.605993209	1.123987012	1.234133638	1.146865085	0.830030813	0.680630598	0.669959167	0.424575335	0.158601582
6b	UAS-GCaMP6f/+; UAS-tdTomato/R48B04-GAL4	Satiated	3426	Bp2	OCT3	173	0.004756445	0.01395324	-0.0682064	-0.026888931	0.054638294	0.003138578	-0.006794725	0.016726747	7.20E-02	0.086681048	0.082155758	-0.021382117	-0.046165614	0.049544584	0.134956368	0.306999768	0.234189021	-0.017977357	-0.051245991	-0.075242134	-0.086013639	-0.091277056	-0.120388239	-0.061578883	-0.075924316	-0.092775724	-0.071042272	-0.080187053	-0.035221723	-0.031413754	-0.026599412	-0.037312371	-0.035854786	-0.07837945	0.02721393	0.244092949	0.295649002	0.194893973	0.028769618	0.029152743	0.006734796	0.041839376	0.05486319
6b	UAS-GCaMP6f/+; UAS-tdTomato/R48B04-GAL4	Satiated	3430	Bp2	OCT3	173	-0.01636454	0.080049035	0.0684972	0.048527645	0.033140052	0.048166222	0.06288228	-0.027844325	0.009701823	-0.119819568	-0.026971972	0.002600941	-0.036739706	-0.08195355	-0.075149344	-0.041122469	-0.106087989	0.039544535	0.057598021	0.011933115	-0.074007346	0.090966434	0.041692938	0.051387906	0.082421757	-0.032034242	0.027969713	-0.05423016	-0.050395147	-0.01435926	0.01699963	0.046517498	0.060156563	0.223008337	0.28574604	0.300465644	0.285908724	0.241608651	0.173450813	0.074609488	0.111697643	0.108694738	0.162085808
6b	UAS-GCaMP6f/+; UAS-tdTomato/R48B04-GAL4	Satiated	3433	Bp2	OCT3	173	0.063773692	3.37E-02	0.025991118	-0.077054265	-0.092682729	0.043792101	0.05349438	-0.01454974	-0.005342045	-0.08474502	-0.023847394	-0.025757809	-0.013875032	-0.036031659	-0.045620026	-0.017663462	0.084431101	0.107845927	-0.000554196	0.026025252	0.018955889	-0.012526499	0.033668207	-0.04121994	-0.083128755	-0.007450625	0.018706715	0.033776895	0.018773559	0.01912694	0.002663328	-0.010657538	-0.008854616	0.143308158	0.165244418	0.245179362	0.121570986	0.072966432	0.069788786	-0.005082039	-0.006687209	-0.024310056	-0.002775774
6b	UAS-GCaMP6f/+; UAS-tdTomato/R48B04-GAL4	Satiated	3444	Bp2	OCT3	173	0.113779636	0.110551581	0.064677675	0.014919766	2.57E-03	0.045873757	-0.102748921	-0.062716743	0.102570609	-0.011512077	-0.021663652	0.016069588	-0.063686539	-0.016142547	0.065549717	0.02598856	0.005792038	-0.02618436	-0.099946969	-0.017282002	0.022989468	0.045553254	-0.047813427	-0.063571599	-0.038442791	-0.001346755	0.062919909	-0.00675557	-0.014222628	-0.1057648	-0.034421442	-0.020101113	-0.049180664	0.092296309	0.069336551	0.075193465	0.013617275	-0.045285526	-0.053640022	-0.092300883	-0.12441951	-0.119129915	0.014970545
6b	UAS-GCaMP6f/+; UAS-tdTomato/R48B04-GAL4	Satiated	3447	Bp2	OCT3	173	-0.119654305	-0.124043114	-0.088296151	-0.021338724	-0.061540723	-0.056809928	0.025505667	0.027859819	0.140706841	0.0889135	0.028738105	0.034913962	-0.111595406	-0.09262428	-0.113805846	-0.029730196	0.178182781	0.127109172	0.219555433	0.121995716	0.228980001	0.076899028	-0.041140026	-0.029888569	-0.101733939	-0.084376949	-0.060427081	-0.064000821	-0.057695874	-0.040658094	0.112998296	0.080592852	0.083524205	0.130276047	0.381771006	0.521048261	0.628526375	0.514471305	0.424016746	0.349891974	0.368563706	0.335137788	0.143982144
6b	UAS-GCaMP6f/+; UAS-tdTomato/R48B04-GAL4	Satiated	3449	Bp2	OCT3	173	-0.060608227	0.008496008	0.000408268	-0.034913516	-0.030245957	-0.032343878	0.0857789	0.010046285	-0.017239426	0.009356083	0.016562363	0.022622749	0.010485259	-0.006311135	-0.051629874	-0.023907297	0.054486949	0.031126184	0.003057195	-0.043222194	-0.034225801	-0.054161626	-0.000498866	0.086682707	0.046738658	-0.004593647	0.026283878	-0.081351991	-0.048201997	0.111323945	-0.019192338	-0.031791871	0.040021213	0.073722121	0.128178325	0.435296736	0.539444382	0.358421248	0.201010529	0.265536426	0.177243385	0.116700847	0.102420472
6b	UAS-GCaMP6f/+; UAS-tdTomato/R48B04-GAL4	Satiated	3450	Bp2	OCT3	173	-0.0326868	-0.021980766	-0.079329268	-0.020997715	-0.051943884	-0.009064452	-0.031330816	-0.040504962	0.066598655	0.001571244	-0.059606224	-0.007823196	0.009230249	0.03145743	-0.025233617	-0.012417159	0.060190431	-0.046888613	0.033217503	0.016949409	-0.019294246	-0.022146402	0.007884958	0.010413728	0.060449512	0.082133045	0.077739851	-0.039236063	0.041216773	0.021431394	0.014961369	0.050579681	0.062786657	0.146892267	0.570937849	0.518376346	0.506627065	0.261781423	0.229226305	0.159002704	0.143084463	0.118047335	0.047961636
6b	UAS-GCaMP6f/+; UAS-tdTomato/R48B04-GAL4	Satiated	3410	Bp2	OCT4	173	-0.098162765	-0.14042255	-0.032271994	0.048804742	-0.035314848	0.072493175	-0.055518532	-0.036539003	0.040796878	0.045205495	-0.00503196	0.043942797	-0.049202656	-0.092126512	-0.048172092	-0.017112823	-0.052056478	0.0459738	0.05017252	-0.00237602	0.038482605	-0.044281958	-0.047051178	-0.020132462	0.046373988	-0.028356717	0.054232042	0.040398637	0.099727824	0.177526044	0.101866519	0.018145168	0.077895803	0.055616134	0.283117376	0.61993341	0.701551903	0.590931259	0.265914738	0.135628364	0.059761794	0.056955161	0.158257916
6b	UAS-GCaMP6f/+; UAS-tdTomato/R48B04-GAL4	Satiated	3414	Bp2	OCT4	173	0.081682824	0.167559511	0.17815056	0.069059593	-0.007192553	-0.07702498	-0.066491181	-0.030822977	-0.061020821	0.004372083	-0.077098296	0.00190032	-0.057528346	-0.014691395	0.05583285	0.022835456	0.041451194	0.024973461	0.017795946	-0.087344733	-0.057491286	-0.033486005	-0.131411704	-0.007469061	-0.013671412	-0.04173353	-0.014283571	0.059649433	0.048993352	0.004505266	0.029123493	-0.041449927	-0.064610696	-0.137935809	-0.029603556	0.12974476	0.227729885	0.186974899	0.107720464	0.138884845	0.045493827	0.107339352	0.109916914
6b	UAS-GCaMP6f/+; UAS-tdTomato/R48B04-GAL4	Satiated	3417	Bp2	OCT4	173	-0.003148408	0.093689807	0.114189717	0.023658174	-0.061012718	-0.021682676	-0.034161297	-0.070356542	-0.121068712	-0.037785307	0.005614091	-0.046843498	0.022017998	-0.0023667	0.067734098	0.009836242	-0.014717658	-0.02210406	-0.015975068	0.021516107	0.047312157	-0.00321805	-0.090702283	-0.064828362	-0.054354462	-0.103691595	0.12718587	0.095519066	0.0971643	0.042579772	-0.082939435	-0.041486565	-0.139453068	-0.129974181	-0.066715962	0.265778504	0.440919277	0.506515565	0.363430696	0.368477679	0.253307635	0.135935747	0.223550728
6b	UAS-GCaMP6f/+; UAS-tdTomato/R48B04-GAL4	Satiated	3418	Bp2	OCT4	173	0.149206257	-0.002107804	0.022531673	-0.013039278	-0.014152241	-0.073238149	-0.070500532	-0.094250699	-0.051380125	-0.055811657	-0.020090772	-0.064174814	-0.05771797	0.101278391	-0.033597867	0.121413635	0.030930062	0.048811943	-0.027006394	-0.095641091	-0.026910754	-0.033303698	-0.010832334	0.074072131	0.166906341	0.121754239	0.019121044	0.058885017	-0.039482435	-0.131672118	-0.033213533	-0.108085714	-0.062172639	-0.008035754	0.036841967	0.062045309	0.35150081	0.24782075	0.160628069	0.183908321	0.104398556	0.001847248	0.031569923
6b	UAS-GCaMP6f/+; UAS-tdTomato/R48B04-GAL4	Satiated	3420	Bp2	OCT4	173	-0.062342459	-0.000459346	0.064765122	0.057949219	-0.103322556	-0.1157186	-0.025894891	0.023393221	0.12348259	0.01612263	-0.036123258	0.004649298	-0.017927445	-0.001166367	-0.009828088	-0.117986144	-0.083886984	-0.004110413	-0.013378199	-0.006365695	0.090193248	0.06617039	0.091977634	0.027037793	0.018635282	-0.059709007	-0.006192175	-0.023694743	0.045681218	0.058048724	0.019933486	0.057162376	0.096759652	0.014893114	0.088622245	1.276486	2.228513305	1.813168901	1.953172377	1.759833153	1.137774925	0.764463829	0.358385797
6b	UAS-GCaMP6f/+; UAS-tdTomato/R48B04-GAL4	Satiated	3423	Bp2	OCT4	173	-0.049692508	-0.045977556	-0.072651141	-0.062370874	-0.010020592	-0.021297514	-0.000301931	-0.003605389	-0.073672447	-0.075215302	-0.055002097	-0.032239825	0.002118119	-0.067412845	0.036362327	-0.015536653	0.001579554	-0.04868648	-0.038451644	0.06064449	0.147923417	0.085558954	0.129505459	0.110495341	0.006794306	-0.012067537	0.049148422	0.018730432	0.022799859	0.012541657	-0.073565903	-0.12344236	-0.25093111	-0.234187558	-0.118722199	0.070001046	0.275266696	0.126368803	0.01766008	-0.014763842	-0.011698331	-0.067360754	-0.102242775
6b	UAS-GCaMP6f/+; UAS-tdTomato/R48B04-GAL4	Satiated	3424	Bp2	OCT4	173	-0.047585359	0.016200103	-0.107294888	-0.012202141	-0.093142572	0.074165316	0.034434876	0.031797062	-0.020869368	0.084108819	0.025976466	-0.014340784	-0.072516482	0.04217321	-0.04972998	-0.010078924	-0.013186356	0.063459435	0.014120606	0.154091349	0.111712003	0.003400121	0.033954044	-0.05489014	-0.057266913	-0.075844583	-0.051110572	-0.085397394	0.103674941	-0.027811896	0.157400792	-0.028862733	0.078008044	-0.04432619	0.276391655	0.635368958	1.1404719	0.800614086	0.833355909	0.526340691	0.400417805	0.557964671	0.630363704
6b	UAS-GCaMP6f/+; UAS-tdTomato/R48B04-GAL4	Satiated	3426	Bp2	OCT4	173	-0.084488545	0.04726153	0.112480525	0.112987996	0.140205677	0.000259853	-0.051300987	-0.057701602	-0.068304211	-0.003131383	0.048209813	-0.004953356	-0.006555689	-0.00758133	-0.022620967	0.000154112	0.038578471	0.002021455	0.033681911	0.004082947	0.041399251	-0.0322028	0.023430327	-0.070864695	-0.026722116	-0.037494707	-0.04544759	0.015958028	-0.044241284	-0.057100633	-0.057504355	-0.08940529	-0.057660448	-0.123697175	-0.072914658	0.129071947	0.301430582	0.166377494	0.132216239	-0.063681834	-0.041486938	-0.006405943	-0.028769687
6b	UAS-GCaMP6f/+; UAS-tdTomato/R48B04-GAL4	Satiated	3430	Bp2	OCT4	173	0.00681556	3.29E-02	-0.028243537	-0.012964707	-0.061962908	-0.029622078	-0.058563069	-0.078810023	0.042786138	-0.094157997	-0.100642654	-0.057932652	-0.106665177	-0.020508615	-0.018618735	-0.043451184	-0.023236419	-0.015979583	-0.098535631	0.001323733	-0.046168076	0.00834139	-0.0356118	0.01457017	0.030555246	0.170695836	0.114069161	0.010233177	0.258192076	0.241204904	0.190994772	0.044191713	0.112370228	0.264530873	0.491823403	0.623670093	0.695953147	0.308071532	0.115317204	0.10334862	0.049357339	0.083620524	0.197516857
6b	UAS-GCaMP6f/+; UAS-tdTomato/R48B04-GAL4	Satiated	3433	Bp2	OCT4	173	0.015141339	0.012197364	-0.025848294	-0.026618091	0.035735784	0.051368278	0.03189057	0.018293748	0.038259503	0.046771692	0.006779921	-0.001279267	-0.058430417	-0.100668095	-0.023414182	-0.008285617	0.008062422	0.03528603	0.040928426	0.019394032	-0.046602378	-0.030470903	-0.000540889	-0.00126721	0.101080206	-0.003758666	0.007834599	-0.094435125	-0.036227465	-0.011177318	0.015790415	0.042307163	0.099900042	0.025923266	0.092769534	0.252100835	0.200711407	0.049858819	0.012939657	-0.05556372	-0.002314168	-0.03743025	-0.021322967
6b	UAS-GCaMP6f/+; UAS-tdTomato/R48B04-GAL4	Satiated	3444	Bp2	OCT4	173	-0.139760342	-0.163710174	-0.116295702	-0.083491394	-0.044890274	-0.017029093	0.028838156	-0.048959619	0.007691585	0.036850848	-0.015180808	-0.100521427	-0.11153627	-0.079844649	0.091355034	0.132013834	0.187027648	0.113476258	0.122366	0.115368644	0.028818113	-0.016765825	-0.043288524	-0.012106516	-0.069433027	-0.087754972	0.033476722	0.069287146	0.101974163	0.082024465	0.258816409	0.174874202	0.13732463	-0.005696254	0.053981312	0.071200589	0.163999683	0.158728029	0.180812229	0.133715301	0.075457576	0.100762214	0.121128266
6b	UAS-GCaMP6f/+; UAS-tdTomato/R48B04-GAL4	Satiated	3447	Bp2	OCT4	173	0.010726882	0.107394513	0.128598395	0.124332311	0.127304699	0.02022535	0.032330485	0.058783421	0.096327711	0.103730744	0.107149719	0.100577461	0.100002403	-0.020297003	-0.065132809	-0.072899106	-0.070081677	-0.023227211	-0.048347814	-0.043964977	-0.072625858	-0.15569495	-0.183046968	-0.148889533	-0.218644425	-0.188655971	-0.124826877	0.037142332	0.080422192	0.201286556	0.17390286	0.130041474	0.108021622	0.114809897	0.174953074	0.283522597	0.45543884	0.324350284	0.263105652	0.108758896	-0.013529914	-0.094219701	-0.112995621
6b	UAS-GCaMP6f/+; UAS-tdTomato/R48B04-GAL4	Satiated	3449	Bp2	OCT4	173	-0.053363388	-0.053886149	-0.006600363	-0.025761381	0.013012909	-0.018167135	0.010607863	-0.03076341	0.029819761	0.031751942	0.011246496	0.005483055	-0.01607904	-0.022920042	-0.060264784	-0.067638313	-0.022509473	0.037690652	0.156429262	0.070704943	0.006955968	0.027230419	-0.10340127	-0.084696586	-0.046372363	-0.027554559	0.045367974	0.015840011	0.051483224	0.126353776	0.155711342	0.072384037	0.060919372	0.110411291	0.317510624	0.586726947	0.734988214	0.577846066	0.393169746	0.227118879	0.177924975	0.164946015	0.094694637
6b	UAS-GCaMP6f/+; UAS-tdTomato/R48B04-GAL4	Satiated	3450	Bp2	OCT4	173	-0.066697452	-0.111879631	-0.032264235	0.015746875	-0.014743594	-0.017178936	0.062676789	0.076751961	0.014819078	0.006332198	-0.046044452	-0.024890972	-0.042935804	-0.02014272	-0.03101075	0.063829734	-0.025271871	0.052389051	-0.011373985	-0.01758098	0.056808209	-0.009707317	0.057283782	0.016647675	0.012827403	0.074979175	-0.007379911	-0.051529981	0.010323687	0.009216971	-0.015683568	0.012562362	0.060386222	0.051176489	0.241228285	0.39986566	0.352849902	0.320674859	0.214821469	0.130031545	0.122475798	0.11871602	0.024092936
6b	UAS-GCaMP6f/+; UAS-tdTomato/R48B04-GAL4	Satiated	3410	G4	OCT1	173	0.085913096	0.012479314	0.080862397	-0.045236433	-0.024577318	-0.030785599	-0.01457496	-0.013457731	0.078753572	-0.000473438	0.026068501	0.007078429	0.041720748	0.061390259	-0.041321169	-0.005884411	-0.00284869	-0.004861485	0.078077004	0.01693375	-0.089370897	-0.055972267	0.040864203	-0.076626974	0.012780217	0.032380672	0.003039195	-0.020859037	-0.074051017	-0.077439931	0.02959378	0.037205518	0.040959882	0.063235183	0.346848747	0.799681249	3.15073743	3.359754823	2.321482937	1.702767265	1.221430824	0.718151685	0.636633527
6b	UAS-GCaMP6f/+; UAS-tdTomato/R48B04-GAL4	Satiated	3414	G4	OCT1	173	0.154661935	-0.021995707	-0.072140764	0.101376629	0.099157469	0.185047875	0.019673256	-0.028882794	-0.030160513	-0.028924348	0.040880307	-0.065088219	-0.091581483	-0.104875223	0.042218512	0.025736682	0.034698943	0.015308036	-0.047194018	-0.07729906	-0.031918382	-0.050147885	0.053632658	-0.00497151	-0.04449728	-0.015214753	-0.050101239	0.005660337	0.018855653	-0.031915114	-0.081348682	-0.076759175	0.011737171	-0.012596157	1.616418968	1.968583783	2.694023711	2.55561215	1.66456951	1.05423406	0.78199079	0.484760775	0.52820335
6b	UAS-GCaMP6f/+; UAS-tdTomato/R48B04-GAL4	Satiated	3417	G4	OCT1	173	-0.120422783	-0.147289886	0.079243584	-0.064435077	-0.12875399	-0.208537639	-0.185914399	0.075957718	0.158340062	0.045109029	0.024949645	-0.064649313	-0.103451715	-0.180235929	-0.09553128	0.178094875	0.161305941	0.172683726	0.054711385	-0.0226785	-0.143745198	-0.071502302	-0.107948349	-0.108347806	-0.033018174	0.221933914	0.189943342	0.18068632	0.037116944	0.206385855	0.116748921	0.086821151	-0.139224442	-0.100794151	0.306030604	0.947982509	0.683719254	0.606180437	0.297754848	0.224883103	0.103331381	-0.00315354	0.024117577
6b	UAS-GCaMP6f/+; UAS-tdTomato/R48B04-GAL4	Satiated	3418	G4	OCT1	173	0.004250641	-0.088671102	0.049214706	0.013379379	0.076646352	0.038553088	0.057707642	-0.000888871	0.069358741	0.038469166	0.081318751	-0.056462903	-0.055000392	0.003351295	-0.076338033	0.00075119	-0.037992799	0.000309601	-0.006527721	0.005841369	0.100095121	0.012355823	0.037425265	-0.000375408	-0.095870057	0.009062595	0.012384242	-0.028039994	-0.107431787	-0.056875901	-0.057553163	0.009107617	-0.052506283	0.743067502	2.60640452	3.118306997	2.403234053	1.661149938	1.059439686	0.855660027	0.635800453	0.424663922	0.254998012
6b	UAS-GCaMP6f/+; UAS-tdTomato/R48B04-GAL4	Satiated	3420	G4	OCT1	173	-0.079829441	-0.005903725	-0.053714234	-0.100637921	0.067359119	-0.028058287	0.176623638	0.051436864	0.059124557	0.074882591	0.110998406	0.094017797	-0.02008098	-0.006222931	-0.054221059	0.013207547	-0.019057482	0.001001242	-0.028232025	0.030783469	-0.085585549	0.014243917	0.094551796	0.05379089	-0.000318229	-0.042470451	-0.088010969	-0.047847135	-0.122942788	-0.058888628	0.01570118	0.004370821	-0.039851396	0.111699614	0.118806975	0.210229768	1.390665944	2.744142491	2.728067163	2.597525486	1.991063642	1.219511327	0.818443574
6b	UAS-GCaMP6f/+; UAS-tdTomato/R48B04-GAL4	Satiated	3423	G4	OCT1	173	-0.0065114	-0.008918912	0.039982159	0.080989834	-0.012089933	-0.016263691	-0.007171045	-0.024388788	-0.0043374	0.004110783	0.059540356	0.080713068	0.008908774	-0.070966972	-0.058780487	-0.037094518	0.206574224	-0.011760834	-0.029715266	-0.026083901	0.01832311	0.006255169	-0.039938675	-0.050573636	-0.038369764	-0.07349931	0.046925466	0.01528493	-0.021291391	-0.02985195	-0.051344897	0.104781942	0.0346307	0.072405008	0.454389426	1.494852865	1.356632816	0.804180267	0.441357291	0.328815277	0.2114169	0.157555764	0.174080448
6b	UAS-GCaMP6f/+; UAS-tdTomato/R48B04-GAL4	Satiated	3424	G4	OCT1	173	-0.043254908	-0.063174142	0.01163597	0.01965709	-0.044127978	-0.038869537	-0.059377081	0.055225291	0.020618783	0.01337662	-0.02721163	-0.065792004	0.05938082	0.092066299	0.073765392	-0.034853085	-0.0983093	-0.045961955	0.002141405	-0.051217321	0.0151354	0.072065713	0.056203779	0.075830529	0.040212906	-0.021131119	0.004395928	-0.027718618	0.031384861	-0.02209811	-0.023447627	-0.133233684	-0.005502943	-0.028332603	0.566430623	2.479710394	2.566916363	2.189863307	2.067471503	1.953631037	1.533466651	1.00463772	0.670833795
6b	UAS-GCaMP6f/+; UAS-tdTomato/R48B04-GAL4	Satiated	3426	G4	OCT1	173	0.097646218	0.038649391	0.059254147	0.039693526	-0.049819364	0.018367461	-0.024679394	-0.060931068	0.068309638	0.066560205	0.063876398	0.093044465	0.120856628	0.036670373	-0.021855015	-0.121532766	-0.008360493	-0.131378739	-0.183027135	-0.11894052	0.022607201	0.225232579	0.090415847	0.029394414	-0.060694732	-0.03306649	-0.041986945	-0.060780891	-0.090447794	-0.063077145	-0.149422213	-0.128888565	-0.046322832	0.010552685	1.008186605	2.066275068	1.277729225	0.797687574	0.359197437	0.194972963	0.176609183	0.062766342	0.048084928
6b	UAS-GCaMP6f/+; UAS-tdTomato/R48B04-GAL4	Satiated	3430	G4	OCT1	173	0.073775916	0.031424021	-0.059745625	-0.058576267	-0.003838756	-0.052902527	0.002326625	-0.040512988	0.008459856	-0.016812148	0.028634503	0.045587782	0.034775532	0.057271478	0.094402984	0.038848323	-0.003951824	0.019554272	0.069299283	-0.043151938	-0.000612044	0.042852548	0.035660823	-0.030554339	-0.060139144	0.015119593	0.032186324	-0.081578675	-0.092182126	-0.085621463	-0.005315089	-0.077843261	-0.005926375	0.315656824	1.633788491	3.071543721	2.583181654	1.697985496	1.182358373	0.693072838	0.417792673	0.334729579	0.310853615
6b	UAS-GCaMP6f/+; UAS-tdTomato/R48B04-GAL4	Satiated	3433	G4	OCT1	173	-0.02738484	0.041673968	0.09141469	-0.036622516	1.07E-01	0.066955432	-0.009642935	-0.006998586	0.045575399	-0.028668916	-0.069061463	0.00075746	0.073197543	0.016338757	0.009969861	-0.024731816	0.038031374	-0.033883492	-0.133799201	-0.067936288	-0.067980125	-0.080225146	-0.010250884	-0.01491025	0.001655118	0.01537176	0.07812223	0.065883824	0.000993275	-0.041200159	-0.04086707	-0.038707225	0.016496574	0.013357486	0.539010008	0.344109399	0.288361453	0.348543852	0.174268525	0.073331475	-0.017325629	0.029900739	-0.028102317
6b	UAS-GCaMP6f/+; UAS-tdTomato/R48B04-GAL4	Satiated	3444	G4	OCT1	173	-0.067199395	-0.08041545	-0.014663706	-0.108740559	0.119221255	-0.014759041	-0.003650588	-0.057511917	-0.061638214	0.007335695	0.020572199	-0.023421716	-0.030546466	-0.024913996	-0.034356747	0.028345725	0.001059359	-0.02608841	0.046283004	0.086027046	0.051119433	-0.005160238	0.059850602	0.05752948	0.105399586	-0.003413647	0.026397239	-0.034317862	-0.022347667	0.004004996	-0.115850807	-0.102772131	0.059069414	-0.078860271	0.018011034	0.051716756	1.011672001	1.358181932	0.838334094	0.525730328	0.316097636	0.235534992	0.179523614
6b	UAS-GCaMP6f/+; UAS-tdTomato/R48B04-GAL4	Satiated	3447	G4	OCT1	173	0.028048325	0.006462367	0.081273378	0.126145683	0.031240776	0.031127208	-0.044703554	0.025416397	-0.050857148	0.014430951	0.06754062	0.111519417	0.249575232	0.2547113	0.128401171	0.013989309	-0.038533364	-0.132530805	-0.144042489	-0.159296583	-0.142769687	-0.046818119	-0.021709297	-0.034007953	-0.029284498	-0.056488079	-0.049642571	-0.050538042	-0.06486831	-0.103791636	-0.10379591	-0.044765948	-0.059600644	0.08924762	0.14698759	0.255333446	0.169380138	-0.053916839	-0.169911644	-0.208650812	-0.241278389	-0.258055425	-0.235102579
6b	UAS-GCaMP6f/+; UAS-tdTomato/R48B04-GAL4	Satiated	3449	G4	OCT1	173	-0.020053805	-0.017483505	0.021872982	0.012664332	-0.042989572	-0.0165936	-0.064527972	0.014497335	0.026448508	0.036435384	-0.014595903	0.060392341	0.007455578	0.063228121	0.045156454	-0.010556097	0.067876636	-0.020797849	0.03215598	0.010817063	0.036724567	0.007564291	-0.020474912	-0.106909708	-0.015363692	-0.003715835	-0.005196714	0.02136824	-0.002765586	-0.102633061	0.029897882	-0.075941694	-0.073613622	0.301712763	1.190281624	2.178895152	1.675512214	1.445596615	1.623473316	1.578594923	1.44174685	1.355338311	1.002649156
6b	UAS-GCaMP6f/+; UAS-tdTomato/R48B04-GAL4	Satiated	3450	G4	OCT1	173	-0.04314632	-0.046404142	-0.079979818	0.022270406	-0.001455459	-0.003097144	-0.047218112	0.098311067	-0.032233514	0.031012824	-0.023780654	0.013867591	0.0479379	-0.038946572	0.063412939	0.002903567	-0.056365343	-0.090951184	0.016692054	0.027830107	-0.005262619	0.019486704	-0.03376662	-0.025040803	0.046292166	0.026662736	0.06695049	-0.070457703	0.061807817	0.052667642	0.004005182	0.048919205	0.079892109	0.380614405	1.400380401	1.038396579	0.59659557	0.261175588	0.103191183	0.016623982	-0.024892817	0.044928187	-0.017833919
6b	UAS-GCaMP6f/+; UAS-tdTomato/R48B04-GAL4	Satiated	3410	G4	OCT2	173	-0.078030289	-0.016056056	-0.038854849	0.099713443	0.009664406	-0.015557043	0.054134288	-0.028877227	0.094759683	0.046042656	-0.059574873	0.022187302	-0.062202364	-0.018129856	0.024477019	-0.078297897	-0.00421254	0.10825668	0.06882051	0.028341689	-0.008697343	-0.062951236	-0.039201851	-0.078857416	-0.023388488	-0.034916106	-0.049869223	0.026283739	0.09586995	0.019123291	-0.037710286	0.077480324	0.028906412	0.13332133	1.111365519	1.25817426	0.877781205	0.503992957	0.3325045	0.193685707	0.179176234	0.207692181	0.157633034
6b	UAS-GCaMP6f/+; UAS-tdTomato/R48B04-GAL4	Satiated	3414	G4	OCT2	173	0.008598361	0.007997514	-0.032793771	0.014066064	0.013217873	-0.009763987	-0.068430258	-0.087728519	0.011687987	0.064832678	-0.045211463	0.005433937	0.047384602	-0.014755104	0.013837866	0.032030875	-0.036564487	0.018536767	-0.007254604	0.015914582	0.07124076	-0.022866685	0.060598144	0.062896779	0.081570315	0.074762774	-0.023466995	-0.099026651	-0.070804037	-0.085941314	-0.056028856	0.045963971	-0.020931523	0.191691735	1.245191861	1.607325397	0.981160319	0.594966192	0.397572108	0.233591535	0.176660297	0.090620295	-0.052351467
6b	UAS-GCaMP6f/+; UAS-tdTomato/R48B04-GAL4	Satiated	3417	G4	OCT2	173	0.220731959	0.24643	0.051068282	-0.035331509	-0.126377582	-0.133142232	-0.196865873	-0.102003561	-0.103249787	-0.097810789	-0.170965899	-0.078051615	-0.086979714	0.036758319	0.124185494	0.215407955	0.235951187	0.092276814	0.013871426	-0.162175199	-0.135303965	-0.059844391	0.055781477	-0.062983939	-0.05521987	-0.021966867	-0.01221325	0.171282254	0.069254699	0.107486176	0.18500813	0.078683904	0.036283094	0.059872472	0.019208785	-0.058139862	-0.083249919	-0.176193451	-0.113575888	-0.193354062	-0.181295554	-0.190165672	-0.249946564
6b	UAS-GCaMP6f/+; UAS-tdTomato/R48B04-GAL4	Satiated	3418	G4	OCT2	173	-0.199275563	-0.187809411	-0.135572913	0.022076024	-0.032328783	0.322145546	0.387733681	0.093662044	0.036473309	-0.051790038	-0.085446193	-0.013763967	0.162679713	-0.003613325	-0.032500669	-0.04411607	-0.09071176	-0.091502285	-0.11698939	-0.00011729	-0.10269905	-0.034342987	0.053813079	0.053579207	0.130510386	-0.06680473	0.04011254	-0.0583947	-0.059347409	0.104341006	-0.022504299	-0.061298689	-0.052773798	0.066763132	0.757613525	0.781234547	0.706376612	0.526113146	0.38934729	0.349219967	0.338312448	0.258196912	0.237736349
6b	UAS-GCaMP6f/+; UAS-tdTomato/R48B04-GAL4	Satiated	3420	G4	OCT2	173	-0.038908918	0.015855886	0.022149573	0.011388965	0.09084577	0.040983622	-0.016083565	0.05039854	0.003186227	0.069003643	0.012556009	0.026812126	0.063521591	-0.053817659	0.0530252	-0.056868746	0.012785967	-0.033811026	-0.040290942	-0.111522845	-0.041904741	-0.022623384	-0.037141607	-0.056298835	-0.054159405	0.033765179	-0.054540236	0.034650172	0.066933165	0.010110274	0.08273466	-0.036334882	-0.077712806	0.09182264	0.410183556	1.425663513	1.581297255	1.358105461	0.910192222	0.630292891	0.501841801	0.503675227	0.41144686
6b	UAS-GCaMP6f/+; UAS-tdTomato/R48B04-GAL4	Satiated	3423	G4	OCT2	173	-0.027267654	-0.040913692	0.005594219	0.194444837	7.60E-03	-0.039641772	-0.025270237	-0.013297122	-0.023546066	-0.038329023	-0.123910662	-0.039978944	-0.022822206	-0.035292577	-0.001501421	0.073416619	0.046154844	-0.063188026	0.012717252	-0.033241338	-0.060099348	0.008337804	0.042716198	0.016516892	0.008893528	-0.012021866	0.054608899	-0.004155407	0.048286886	0.085185061	-0.0073564	-0.059335142	-0.060291515	-0.08130385	0.107855883	0.299031553	0.213827676	0.081843538	0.070239662	0.06180935	0.029314277	-0.049050955	0.007311082
6b	UAS-GCaMP6f/+; UAS-tdTomato/R48B04-GAL4	Satiated	3424	G4	OCT2	173	-0.022643249	-0.003623669	0.023424446	-0.004619605	-0.057898665	-0.041290726	-0.046230017	-0.093359568	-0.088136184	0.009362263	-3.44E-03	0.316083896	0.117130249	0.104761335	0.115736556	0.064253158	0.023416613	0.024702644	-0.047925993	-0.070840816	-0.076444841	0.020963221	0.00130889	-0.110136794	0.001703825	-0.113196069	-0.017195423	-0.039872604	0.041530728	-0.027525444	-0.099414617	-0.089250687	-0.038156802	-0.007399109	0.132944066	0.802431566	0.839799741	0.73643555	0.803852716	0.701844346	0.697931712	0.573419021	0.446351306
6b	UAS-GCaMP6f/+; UAS-tdTomato/R48B04-GAL4	Satiated	3426	G4	OCT2	173	0.000973148	-0.120961691	-0.150093256	-0.080641954	-0.019925554	0.126017542	0.050420456	0.097543666	0.014098859	-0.069771581	0.013368063	0.043758004	-0.071043355	-0.05131846	0.024848363	0.212995121	0.289971834	0.181498631	0.015599226	0.036980844	0.028494882	0.010820507	-0.025511264	-0.036392811	-0.098854698	-0.059921103	-0.062185633	-0.118244474	-0.12558658	-0.05693673	-0.084037247	0.03540214	0.013524532	-0.012512098	0.198144769	0.504936866	0.306861674	0.262523249	0.095038757	0.165635124	0.108381556	0.087780373	0.062367503
6b	UAS-GCaMP6f/+; UAS-tdTomato/R48B04-GAL4	Satiated	3430	G4	OCT2	173	0.019759769	-0.01206614	0.059809667	-0.053975066	0.00365038	0.000359814	-0.101081388	0.069867348	-0.023946403	-0.017869781	-0.027452726	-0.048311271	-0.03889357	-0.029166375	-0.043520247	-0.050121399	0.091143305	0.046898567	-0.020551326	-0.020044706	0.006121405	0.027030226	0.021666494	-0.008043308	-0.024952578	0.010587251	0.028036327	-0.011391162	0.074712512	0.071744383	-0.064883024	0.066228951	0.132194519	0.059073149	1.10472698	1.094235083	0.67821795	0.384683317	0.285689486	0.167909007	0.187825964	0.121011696	0.082230195
6b	UAS-GCaMP6f/+; UAS-tdTomato/R48B04-GAL4	Satiated	3433	G4	OCT2	173	0.062294113	0.086053876	0.054635797	0.047598873	0.031352999	0.000610827	-0.064190192	0.005625756	0.03690013	-0.009226146	0.000146689	0.004634748	-0.069250427	0.010867887	-0.029812439	0.005182585	0.069220486	0.062884744	-0.009853753	-0.00392008	-0.006491226	-0.102659528	-0.034158419	-0.019938561	0.000705766	0.042343359	-0.035944099	-0.046140095	-0.045648059	-0.043825609	-0.035128829	-0.044512865	-0.018281579	0.148684281	0.649210875	0.485668308	0.133710309	0.040422131	-0.014797981	0.014161808	-0.055573633	-0.097071875	-0.018672164
6b	UAS-GCaMP6f/+; UAS-tdTomato/R48B04-GAL4	Satiated	3444	G4	OCT2	173	-0.05370791	-0.05665147	-0.046456183	0.008425196	-0.057060599	-0.087074902	0.00240419	-0.109351329	-0.038981783	-0.008189096	-0.015884484	0.03041783	0.018670253	-0.029971922	0.032608554	0.065965773	-0.053334114	0.042955461	-0.024735203	-0.028779937	0.163055752	0.104258679	0.025078511	0.007510791	0.005352173	-0.001140362	0.019028613	0.015478064	0.038726527	0.031382925	-0.033771409	0.063604601	-0.010937234	0.053801731	0.168909117	0.189000121	0.232752426	0.12637526	0.196369393	0.322793813	0.318734034	0.222931862	0.196587966
6b	UAS-GCaMP6f/+; UAS-tdTomato/R48B04-GAL4	Satiated	3447	G4	OCT2	173	0.022103915	-0.058093584	0.01901319	0.004679265	0.002450069	-0.043123127	-0.075017487	-0.068390524	-0.076059426	-0.05761943	-0.070700675	0.050631941	-0.034904528	0.009746003	0.092842758	0.283301916	0.156648337	0.049447994	0.005975082	0.005006429	-0.017496852	0.007727031	-0.02307386	0.004689768	0.015869571	-0.03515734	-0.028474545	-0.073822374	-0.102340994	0.034141479	0.061248228	-0.045152584	-0.085502135	-0.041842242	0.162410146	0.356336789	0.233703332	0.074010783	-0.153992599	-0.187081405	-0.211317742	-0.227732033	-0.188515043
6b	UAS-GCaMP6f/+; UAS-tdTomato/R48B04-GAL4	Satiated	3449	G4	OCT2	173	-0.046845712	-0.032767467	0.020624795	0.035565162	0.105186728	0.078287694	-0.014474538	-0.044754416	-0.043961471	-0.087554367	-0.100817348	-0.027242684	-0.079565179	0.031861845	0.039223415	-0.004252209	-0.009917826	0.074395411	-0.081727074	0.033779331	0.067877285	0.035984597	0.006279502	0.054153701	-0.017437935	0.055446176	0.039711866	-0.012013013	-0.041271113	-0.033775154	-0.060822321	-0.060684933	0.218894843	0.094548291	0.472110714	0.760869818	1.240461422	1.0956616	0.730161135	0.554478783	0.574889746	0.377144506	0.474563722
6b	UAS-GCaMP6f/+; UAS-tdTomato/R48B04-GAL4	Satiated	3450	G4	OCT2	173	-0.022302316	0.073396591	0.076340981	0.020436102	-0.032587836	-0.043003077	0.035302112	0.01291126	0.058938682	0.001478054	0.067713665	-0.000387373	0.001576074	-0.022591595	0.006992986	-0.033211979	0.003925805	0.010550249	0.039321965	0.026070604	0.001016235	-0.066202463	0.005115563	-0.077660568	-0.022224154	-0.042682657	-0.008313267	0.008945405	-0.046490333	-0.032374716	0.073438703	0.142651946	0.072978355	0.411418125	1.821109857	1.119285068	0.901993702	0.471356862	0.212070879	0.057106257	0.000641588	-0.00128554	0.009881273
6b	UAS-GCaMP6f/+; UAS-tdTomato/R48B04-GAL4	Satiated	3410	G4	OCT3	173	-0.007145872	-0.015834953	-0.022121165	-0.044437103	0.066098963	-0.035307586	-0.070208653	-0.010200723	-0.089647006	0.031349562	-0.018606424	-0.039375653	0.047484114	0.047337536	-0.008223939	-0.01629447	-0.04691533	0.013390617	0.008765885	-0.025655396	0.019336261	-0.078259469	-0.000273938	0.125484572	0.119386495	0.126867091	-0.038575307	-0.011144523	-0.02405277	-0.003220815	-0.001044583	-0.061341498	-0.031010195	0.090674497	0.253693148	0.295628558	0.246034383	0.15304732	0.061477474	0.050409879	-0.056429566	0.028746162	-0.018306762
6b	UAS-GCaMP6f/+; UAS-tdTomato/R48B04-GAL4	Satiated	3414	G4	OCT3	173	-0.059861394	0.012992685	-0.01822564	-0.097221793	-0.058447587	0.008740628	-0.004037902	0.095903171	0.107905891	-0.005261518	-0.017829992	0.001028493	-0.000187924	0.089653226	0.018123649	0.026795199	0.010268037	-0.038753855	-0.081336483	-0.060541696	-0.06507389	-0.135274346	-0.115556174	-0.0040494	-0.042608842	0.05651725	0.260681114	0.077805808	0.01358617	0.024267118	0.086657568	0.048890552	0.039495848	-0.049748501	0.619937038	0.346582579	0.140542067	0.097821378	-0.08633563	0.043985854	0.029631034	-0.030660278	0.005581024
6b	UAS-GCaMP6f/+; UAS-tdTomato/R48B04-GAL4	Satiated	3417	G4	OCT3	173	-0.025588535	-0.032240609	-0.095614002	-0.037991526	0.119061259	-0.117368219	-0.056248787	0.292273247	0.051303267	-0.059812005	0.010117824	-0.089035014	-0.068726065	-0.150601207	-0.146446289	-0.100306521	0.013680678	-0.056703098	-0.065962482	0.345242602	0.20696347	0.066589015	0.104143851	-0.0962603	-0.14724927	-0.035902181	-0.157547528	-0.106620348	0.148409536	0.288439237	0.178702527	0.051275719	-0.073730903	-0.081040498	-0.152413049	-0.114647191	-0.188212725	-0.176870098	-0.267851075	-0.216178162	-0.262442969	-0.185719307	-0.20208957
6b	UAS-GCaMP6f/+; UAS-tdTomato/R48B04-GAL4	Satiated	3418	G4	OCT3	173	4.33E-02	-0.093788679	0.027046958	-0.016294942	0.002694611	0.048648047	0.004234803	0.098197185	0.100915993	0.249756471	0.011419192	0.002569345	-0.024306043	0.036030444	0.121576079	-0.047069957	-0.007691961	-0.042095974	-0.047018755	-0.065705194	-0.024163339	-0.03905136	0.005146133	-0.090307134	-0.095307736	-0.044167893	-0.035786741	-0.062437989	0.017007218	-0.033371212	-0.054004961	0.116879865	0.040834898	0.067106867	0.153064102	0.258961874	-0.035059168	0.04307293	0.042411912	0.045926626	0.109683746	-0.046625875	-0.047109606
6b	UAS-GCaMP6f/+; UAS-tdTomato/R48B04-GAL4	Satiated	3420	G4	OCT3	173	0.083390402	0.073654941	0.014877455	-4.77E-03	0.027734607	0.050509737	-0.030169463	-0.005730251	-0.003076618	0.007318671	0.033817182	0.02192412	-0.066951689	-0.068316487	-0.083322645	-0.020229217	-0.000420075	-0.018978959	-0.049889975	-0.019636281	-0.01257635	-0.034270395	-0.011605386	0.001006246	0.059171244	0.040051447	-0.000455251	0.033993088	-0.025581158	0.008533652	-0.038107336	0.038432431	-0.064693398	0.115887513	0.899147808	1.383327084	1.066623129	0.716795125	0.289820595	0.324533586	0.299424085	0.231547427	0.265658094
6b	UAS-GCaMP6f/+; UAS-tdTomato/R48B04-GAL4	Satiated	3423	G4	OCT3	173	0.04112102	-0.018418236	-0.015779713	1.14E-02	-0.044878361	-0.027237478	-0.087955592	-0.050686795	-0.073849292	-0.033049153	0.063719125	0.028775381	-0.028216744	0.058634573	-0.020133213	-0.03769481	-0.101606728	-0.058095213	0.019359903	0.008972033	0.006462643	0.00188454	-0.076791032	-0.087719062	0.036459163	0.013680976	0.113442495	0.116947489	0.124181667	0.117035884	0.256863858	0.15029791	0.028257953	0.076075534	0.146188052	0.127192712	0.118825304	0.124062042	0.167284984	0.057359065	0.164038116	0.063410771	0.12433756
6b	UAS-GCaMP6f/+; UAS-tdTomato/R48B04-GAL4	Satiated	3424	G4	OCT3	173	-0.012756029	-0.008955016	-0.062797704	-0.021214975	-0.008735063	-0.013351339	-0.0020272	-0.064672398	0.062825812	-0.001997694	-0.033683142	0.004102037	-0.024547556	-0.007702899	0.006434856	-0.071509782	-0.046462106	-0.039477674	0.061048558	0.029470379	0.004068034	-0.040184156	0.051845062	0.064838611	0.05636697	0.013044991	0.052300456	-0.000740335	-0.00872157	0.063190873	0.012533991	0.064055371	0.007542011	0.021848018	0.492697588	0.872652621	0.744124734	0.479797296	0.426297028	0.320027963	0.353875037	0.353069937	0.279153085
6b	UAS-GCaMP6f/+; UAS-tdTomato/R48B04-GAL4	Satiated	3426	G4	OCT3	173	-0.020000591	0.008649727	-0.038279196	-0.012705596	0.0202726	0.002612524	0.056537392	0.132010321	-0.020301042	-0.02100323	0.001691951	-0.083469758	0.055965392	0.228930691	0.125363508	0.099815626	-0.059283197	0.037786099	-0.044160079	0.00671494	-0.146148019	0.057826339	-0.049910373	-0.07510369	-0.04712006	-0.051552076	-0.015173465	-0.07321815	-0.027827355	-0.048921233	-0.003203077	-0.028345724	-0.096461315	-0.04388142	0.154890908	0.142928258	0.126490818	0.067778443	0.061248071	-0.003601384	-0.038982407	-0.041731871	0.00562195
6b	UAS-GCaMP6f/+; UAS-tdTomato/R48B04-GAL4	Satiated	3430	G4	OCT3	173	0.02310294	-0.014660401	-0.054024836	-0.085073891	-0.031624455	-0.035467419	-0.021900031	-0.096838682	-0.001420265	-0.073112114	-0.102211224	-0.015167967	-0.070848507	-0.058315877	-0.040388888	0.005393321	-0.049839867	0.02553689	0.005556194	0.05238377	0.192054715	0.127206736	0.072480691	0.077622939	0.065984915	0.037912756	0.05216925	0.03690169	-0.025722531	0.002310149	-0.008078681	0.079523899	0.270247789	0.261502254	0.295537643	0.397328852	0.508591898	0.45906881	0.34207638	0.136360979	0.288501417	0.199251978	0.145672675
6b	UAS-GCaMP6f/+; UAS-tdTomato/R48B04-GAL4	Satiated	3433	G4	OCT3	173	-0.094959692	-0.041879669	0.050390696	-0.063205067	0.008488632	0.063569558	0.009703584	0.061233255	-0.007246887	-0.046043115	0.014894597	0.031094627	-0.006981669	-0.08925973	-0.035015193	0.056287955	0.057069223	0.034200526	-0.029837933	0.044031749	0.005134899	0.025037346	0.025102253	0.007661524	0.033133038	-0.045122687	-0.080399322	0.035820385	0.000848681	-0.023751564	-0.00060296	0.017713944	0.047963048	0.245005127	0.715113768	0.528240401	0.149790101	0.095101364	-0.002513049	-0.010468278	-0.0106957	0.06754403	0.028761169
6b	UAS-GCaMP6f/+; UAS-tdTomato/R48B04-GAL4	Satiated	3444	G4	OCT3	173	0.108838615	0.082339131	0.109068	-0.016120691	0.100762181	0.075787631	-0.036833615	0.047729431	0.060162476	0.019577519	0.035176232	0.052988512	-0.016286581	0.06563978	-0.063314093	-0.039882956	-0.078587813	0.011515654	-0.093029093	-0.062532539	0.002357616	-0.000388683	-0.035561713	-0.030149881	-0.055982227	-0.038447479	-0.058853799	-0.12980801	-0.02100397	0.004840364	0.079829733	-0.015684181	0.029152324	0.077017552	0.069023686	0.138417676	0.144659101	0.117578108	0.051270411	0.086544645	0.141218363	0.037406789	0.180184926
6b	UAS-GCaMP6f/+; UAS-tdTomato/R48B04-GAL4	Satiated	3447	G4	OCT3	173	0.039184264	-0.006737332	0.067639819	0.17054273	0.065268096	0.018586047	-0.093359063	0.018209541	-0.044362608	0.034264109	-0.044515563	0.08360389	0.114309322	-0.037930978	-0.020812768	0.001126035	-0.010997941	-0.038209387	0.054572396	-0.02665284	0.04490032	0.022918301	-0.015222837	0.073549514	0.007848036	-0.08296493	-0.114282322	-0.086039637	-0.079302273	-0.11513194	-0.178491136	-0.181945027	-0.220356342	-0.133125218	0.111957362	0.397156933	0.333679797	0.073375498	-0.094265158	-0.103311099	-0.228394918	-0.240217735	-0.170651565
6b	UAS-GCaMP6f/+; UAS-tdTomato/R48B04-GAL4	Satiated	3449	G4	OCT3	173	0.134582871	0.072985121	0.034057872	0.006439788	0.003840591	0.048135312	0.07246608	0.074048612	-0.028502343	-0.044217943	0.011220231	-0.053471764	0.00095483	0.021484608	-0.045497477	-0.00476549	0.096748694	-0.0134452	-0.060774998	-0.014178819	-0.037607939	-0.119558079	0.062324563	-0.074711704	-0.023102446	-0.044005394	-0.062667057	0.007396971	-0.039655556	0.019476065	-0.01302502	0.018535425	-3.55E-05	0.069225014	0.447325032	1.277695708	0.980352803	0.762545478	0.490963661	0.514507671	0.491453722	0.243236292	0.230624429
6b	UAS-GCaMP6f/+; UAS-tdTomato/R48B04-GAL4	Satiated	3450	G4	OCT3	173	0.00736791	-0.074662274	-0.031878931	-0.0181832	0.009647458	-0.008499225	0.048650545	0.040910563	0.120372629	0.021250708	0.03341135	-0.005927141	0.01324423	-0.006176116	0.029439004	0.027578087	0.034535324	-0.043775263	0.047742668	0.019892692	-0.008348752	0.023901057	-0.087879586	-0.00272057	-0.042762667	-0.009923685	-0.040437886	-0.066017732	-0.042986868	0.01223567	0.002900421	0.03412898	0.046076812	1.320921702	1.210106605	0.658691612	0.359326552	0.126278463	0.043746441	-0.053312841	-0.028238354	-0.087227917	-0.073828673
6b	UAS-GCaMP6f/+; UAS-tdTomato/R48B04-GAL4	Satiated	3410	G4	OCT4	173	0.032772131	-0.048268824	-0.113509389	0.03329637	-0.016212147	-0.028229267	-0.030015376	0.025163796	0.002808941	-0.098296131	-0.043164347	-0.018423658	-0.098844037	-0.014177591	-0.045733927	0.147253205	0.175416942	0.016186511	-0.036554383	0.105942539	0.005346445	-0.052615838	-0.024153682	0.067096952	-0.013975001	-0.069671831	-0.015935566	0.043511235	0.028753736	0.084232195	0.049680712	-0.00537757	-0.056464636	-0.019966607	0.292442877	0.637864979	0.39495252	0.277659074	0.180049402	0.060271326	0.051952314	0.019592861	0.150289827
6b	UAS-GCaMP6f/+; UAS-tdTomato/R48B04-GAL4	Satiated	3414	G4	OCT4	173	0.066988468	0.00152899	0.032988457	-0.022486563	-0.008685132	-0.055558569	-0.003705324	0.006187894	0.022324111	-0.025700448	0.022570029	0.108080396	0.007515709	0.094880301	0.023178891	0.00432725	-0.013221431	0.090205177	0.030183796	-0.072447518	-0.077744395	-0.076646497	-0.012698598	0.010109355	-0.08028878	-0.026318133	0.045914496	-0.069968635	-0.001323161	-0.020190134	-0.068118212	-0.021013342	-0.025194622	-0.013659549	0.018665009	0.323434215	0.142179742	0.000425071	-0.045200221	-0.136997509	-0.055387476	-0.015011523	-0.056302537
6b	UAS-GCaMP6f/+; UAS-tdTomato/R48B04-GAL4	Satiated	3417	G4	OCT4	173	0.049234657	0.01134408	0.013282947	0.02177244	-0.055162324	0.026047783	0.007965948	-0.008735225	-0.036613928	0.04862586	0.022079812	0.02781367	-0.016186284	0.058969815	0.029184809	-0.08198764	0.075251095	-0.08041492	-0.124841378	0.099047376	0.013914805	-0.07252217	-0.071894352	-0.017434512	-0.065159391	-0.017804269	-0.136040563	-0.026049898	0.266206551	0.040105206	-0.081391955	-0.080123379	-0.107531678	0.013933792	0.260800907	0.133682189	0.045500013	0.066408748	-0.109290023	0.023413623	-0.059404271	-0.114308179	-0.002209723
6b	UAS-GCaMP6f/+; UAS-tdTomato/R48B04-GAL4	Satiated	3418	G4	OCT4	173	0.188220102	0.060002943	0.045530902	0.043305451	0.051221188	-0.074080399	-0.10532056	-0.048838081	-0.104668289	0.011794132	0.014241226	-0.046740021	0.098315042	0.00227351	0.22922339	0.091971557	0.098136788	-0.052164515	-0.163596234	-0.160463558	-0.112808362	-0.012757772	-0.019494408	0.099049717	0.028087524	0.058541815	0.013872675	-0.091878094	-0.086144251	-0.054833419	0.028953454	-0.078527411	0.076318358	0.056271673	-0.119795216	0.323229575	0.212860027	0.088641054	0.048388328	-0.046381581	-0.037520017	0.035501724	-0.025325617
6b	UAS-GCaMP6f/+; UAS-tdTomato/R48B04-GAL4	Satiated	3420	G4	OCT4	173	-0.026471073	-0.043084031	0.072126336	0.048011917	0.024055094	0.029758353	-0.052656015	0.007438467	-0.033043618	-0.073005744	0.011846784	0.025370544	-0.110743355	0.000375756	-0.037408231	-0.047170397	-0.041434592	-0.007937669	-0.059900779	-8.99E-05	0.063024866	0.055616408	0.069419082	-0.026285373	-0.044725244	0.08901639	-0.011795852	0.013552718	0.088626754	0.017512438	0.092943083	0.019039761	0.005404862	0.043318172	0.210756338	1.832371828	1.529628584	1.05876861	1.198306513	0.964533724	0.684583124	0.534455859	0.488405443
6b	UAS-GCaMP6f/+; UAS-tdTomato/R48B04-GAL4	Satiated	3423	G4	OCT4	173	-0.028776572	-0.000673212	-0.000338638	-0.010229694	-0.033642521	-0.031290281	-0.060797483	0.050228229	-0.058960066	0.028421276	0.037034406	0.028942814	-0.028544566	-0.013028439	0.077483008	-0.051872165	-0.040183278	-0.069975609	-0.070910369	-0.031862643	0.051483395	0.069980652	0.186791078	0.098040661	-0.033052807	0.024877216	-0.026749982	-0.007070181	-0.041484438	-0.013839793	0.010248569	0.004034016	-0.000753957	0.107742976	0.147004881	0.107704238	0.127362244	0.143410333	0.032600978	0.046756054	0.081243482	0.068583512	0.072648867
6b	UAS-GCaMP6f/+; UAS-tdTomato/R48B04-GAL4	Satiated	3424	G4	OCT4	173	0.054098517	-0.037021212	-0.024932417	-0.035462725	-0.019664285	-0.038639908	0.025190681	0.119658475	-0.018483116	0.036321282	0.013224689	-0.048562508	-0.089107577	-0.081659793	-0.025536791	0.049102586	0.010004483	-0.008163437	0.07292251	0.015188944	0.070401674	-0.11731036	-0.072544047	0.015282823	0.032526863	0.067496259	0.010751141	-0.008012622	0.097800827	-0.064870956	0.004452719	-0.02357996	-0.002770589	-0.069400855	0.054919176	0.667451657	0.703034345	0.586765278	0.368980945	0.347325158	0.15118242	0.262302729	0.298836384
6b	UAS-GCaMP6f/+; UAS-tdTomato/R48B04-GAL4	Satiated	3426	G4	OCT4	173	0.001620187	0.132031603	0.113584483	0.052698575	3.72E-02	0.008678756	-0.058556665	-0.06509094	-0.052524608	0.009947108	0.08622861	0.054518526	-0.036313203	0.000180583	-0.028578106	0.044416105	0.046571161	0.015551468	0.040822311	-0.066620045	-0.043017619	-0.096137139	-0.045385005	-0.014785478	-0.013014574	0.004911384	-0.046376699	0.010495992	-0.030695703	-0.062382437	-0.022698435	-0.051104504	0.016588834	0.003821335	-0.052170362	0.282585176	0.294733045	0.082429162	0.100129066	0.013758414	0.070051271	0.035441782	0.06100308
6b	UAS-GCaMP6f/+; UAS-tdTomato/R48B04-GAL4	Satiated	3430	G4	OCT4	173	0.017631892	-0.041901822	-0.097084879	-0.110582542	-0.121279727	-0.140682389	-0.079512833	-0.055754066	-0.079308209	-0.061622253	0.012497399	-0.037739241	0.062590609	0.141433118	0.105729719	-0.006050141	0.054774799	-0.015896448	-0.033453531	-0.036299013	-0.018369403	-0.114628068	-0.012895135	-0.031969978	0.143480625	0.138848398	0.033022036	0.19809264	0.148684575	0.038243867	0.017306529	0.005349594	-0.025053858	0.04582918	0.246776719	0.352490592	0.292682668	0.243699337	0.221243968	0.144482673	0.097553819	0.124228784	0.221091291
6b	UAS-GCaMP6f/+; UAS-tdTomato/R48B04-GAL4	Satiated	3433	G4	OCT4	173	-0.02084867	0.085913039	0.135657878	0.0650141	0.084847775	-0.005116386	0.065154746	0.023942725	-0.032597359	-0.104725055	0.018111846	-0.107559853	-0.078850455	0.005443813	-0.037977295	0.006219441	0.033188691	-0.041512982	-0.01190998	-0.011801815	-0.008064396	-0.020589178	-0.030258835	-0.008320345	0.082631245	-0.056151228	0.015836737	0.008927522	-0.075700217	0.02109449	-0.059971668	-0.028106238	0.022069178	-0.013461572	0.562340319	0.512251903	0.216496479	0.086571255	-0.015228757	0.029298253	-0.028356735	-0.016547828	0.043347348
6b	UAS-GCaMP6f/+; UAS-tdTomato/R48B04-GAL4	Satiated	3444	G4	OCT4	173	0.069703315	-0.031471991	0.001887426	-0.102412891	-0.054679196	-6.87E-03	0.040303056	-0.01843013	-0.005396621	-0.012685623	-0.052964397	-0.021266049	0.063810002	0.014387644	0.090836016	-0.033807772	-0.008235842	0.05255703	-0.034167257	-0.002291373	-0.045132801	0.025820943	0.008298412	-0.055488399	0.005161437	-0.075838182	0.052672756	0.025275226	0.034774742	0.075652732	0.050280773	0.131472634	0.001038303	0.0896095	0.20248097	0.184177692	0.11791465	0.226441759	0.217470956	0.204349363	0.30914063	0.26307393	0.165934197
6b	UAS-GCaMP6f/+; UAS-tdTomato/R48B04-GAL4	Satiated	3447	G4	OCT4	173	-0.022199526	0.045915028	0.00106783	-0.001445112	0.117662195	0.083148464	0.070856819	-0.002169261	0.084753422	0.170983772	0.125293379	0.144521143	0.010444621	-0.055623653	-0.067040415	-0.007484969	-0.049083023	-0.077301281	-0.031701045	0.092322537	0.113738542	-0.018779995	-0.032864523	-0.084973132	-0.14840384	-0.131650984	-0.172687896	-0.131590562	-0.049665674	0.023957137	0.061173905	0.010849306	0.00015887	0.007661662	0.094596188	0.268067069	0.306669312	0.165290168	0.018379011	-0.00733596	-0.119662654	-0.108029788	-0.11836221
6b	UAS-GCaMP6f/+; UAS-tdTomato/R48B04-GAL4	Satiated	3449	G4	OCT4	173	-0.051565621	-0.077085551	-0.007480113	-0.076965147	-0.086475038	-0.03740461	-0.024085056	-0.069612217	-0.04381171	0.027034095	0.008426488	0.021754541	-0.009746122	0.084602515	-0.031407175	-0.013562263	-0.043050246	0.048018373	0.088448779	0.037761339	0.07773773	0.00599474	0.003841674	0.110571146	0.040938203	0.010261248	-0.03696466	-0.089992406	0.096940489	0.036876577	0.016785497	0.019657547	0.037150606	0.11156713	0.201454925	0.434393142	1.387076446	1.162545506	0.697932396	0.547738359	0.423965675	0.386857756	0.401746832
6b	UAS-GCaMP6f/+; UAS-tdTomato/R48B04-GAL4	Satiated	3450	G4	OCT4	173	0.048699906	-0.03901294	0.000882928	0.032953592	0.050041819	0.007372731	-0.102166052	0.006672871	0.011859083	0.027960213	0.030059529	0.095706617	-0.03124411	-0.027192242	-0.003319001	-0.017298582	-0.049576044	0.099260722	0.03685727	0.025271616	0.009852897	-0.061877942	-0.062187769	-0.084441468	-0.015858303	-0.016444623	0.003409598	0.040246993	0.010489548	-0.026978857	-0.02037681	0.057701606	0.045181506	-0.001723086	1.002604108	0.826646874	0.41651064	0.164949175	0.055607966	-0.004785309	0.066060512	-0.041211448	-0.007162923
6b	UAS-GCaMP6f/+; UAS-tdTomato/R48B04-GAL4	Satiated	3410	G5	OCT1	173	0.078489853	0.020509039	-0.043180557	0.099699456	-0.039341012	0.041664054	-0.095810713	-0.04263817	-0.002905648	-0.050633168	0.140304599	0.00573076	0.094566779	-0.03739546	-0.087220051	0.083816459	0.043556941	0.048045543	0.06385043	-0.007638108	-0.098189423	-0.089397131	-0.085995242	-0.11759875	-0.053116256	-0.038728854	-0.003596691	0.026672184	0.142461517	0.00401762	0.058349465	-0.043105955	0.009349292	0.004581481	0.161860743	0.422475407	0.653153949	0.704437102	0.494282355	0.298858423	0.139677482	0.089126216	0.087749134
6b	UAS-GCaMP6f/+; UAS-tdTomato/R48B04-GAL4	Satiated	3414	G5	OCT1	173	-0.00549388	0.130521293	0.061185536	0.029076895	-0.00723765	0.019615472	-0.079967077	-0.111844399	0.06865174	0.015076771	0.021878048	-0.113532954	-0.004436809	-0.029772387	-0.020294274	-0.094066829	-0.046690202	0.034386586	0.01849553	0.084794109	-0.03087783	-0.046466461	-0.014150338	-0.094600688	0.04625517	0.00378601	0.070020463	-0.007353794	0.029589332	0.073452619	0.055716682	0.095436385	0.065229487	0.123677032	0.215076075	0.194034892	0.212323644	0.224429166	0.09048154	-0.01103347	0.026269446	-0.034442745	-0.075995399
6b	UAS-GCaMP6f/+; UAS-tdTomato/R48B04-GAL4	Satiated	3417	G5	OCT1	173	-0.038159126	-0.005189881	-0.048625449	0.06104374	-0.018473973	0.019420168	0.004803746	-0.001881017	0.109148708	-0.018875596	-0.081843996	-0.05111939	-0.074634715	-0.009537912	0.022342259	0.040060212	0.09087483	0.019693395	0.006424276	0.062075829	-0.041254749	-0.082520776	-0.02409357	-0.006534088	-0.034889531	-0.020795908	0.159079588	0.037843381	-0.038422316	-0.03595814	-0.069964644	-0.10726103	-0.022398836	-0.070799921	0.171279768	0.230027099	0.108048495	0.087848739	0.065927783	0.071257864	0.025824555	0.054505939	0.005658052
6b	UAS-GCaMP6f/+; UAS-tdTomato/R48B04-GAL4	Satiated	3418	G5	OCT1	173	0.123141835	0.004325054	0.030504276	0.007491153	0.01169842	-0.024535581	0.021589208	-0.025955443	0.046908757	-0.077341451	-0.018431141	0.010668584	0.063226241	-0.041778301	-0.058826138	0.081049032	0.026126504	-0.027099313	0.012121331	-0.05524641	-0.05335078	-0.029657922	-0.063744843	0.121409743	-0.086090981	0.00172464	-0.073312608	0.111542762	-0.0212009	-0.016955728	0.082794017	0.020084029	-0.091607908	-0.108034254	0.07887376	0.225941465	0.058766529	0.091932707	-0.056725558	0.057364959	0.013768605	0.039622199	-0.080294973
6b	UAS-GCaMP6f/+; UAS-tdTomato/R48B04-GAL4	Satiated	3420	G5	OCT1	173	-0.024391331	0.020638733	-0.052390045	-5.83E-02	0.005104894	-0.000237046	-0.057221558	-0.018963212	-0.069654631	-0.024630388	0.074786407	0.02033733	-0.066793603	-0.132526711	-0.095227622	-0.040426839	0.033573398	-0.003443709	0.037632211	0.032972973	0.015897246	-0.039416709	0.08816172	0.068693602	0.032633583	0.05958636	0.067136228	0.06052012	0.050055008	0.015869357	0.068782469	0.038493925	-0.0191837	-0.044093953	0.086876177	0.023478166	0.113315303	0.117192883	0.070286789	0.110782964	-0.02429525	0.039387199	-0.022984963
6b	UAS-GCaMP6f/+; UAS-tdTomato/R48B04-GAL4	Satiated	3423	G5	OCT1	173	0.011211304	-0.015664549	0.126925431	-0.017228481	-0.027055688	0.024305173	0.023269	-0.019805442	-0.03180154	-0.022140195	0.019026466	-0.079746177	0.006175147	0.022403093	-0.030519363	-0.030587163	0.006017546	-0.011391185	0.080616696	0.084824516	0.038497029	0.010773622	-0.0306721	-0.012548896	-0.026388091	0.050694916	0.065381468	-0.097739126	-0.004500592	-0.112332821	-0.086993453	-0.046600617	0.072675118	0.009780869	0.072799624	0.23058382	0.363014365	0.234901332	0.075194729	0.057372127	0.030841747	0.107777644	0.067585752
6b	UAS-GCaMP6f/+; UAS-tdTomato/R48B04-GAL4	Satiated	3424	G5	OCT1	173	0.061434532	0.034811389	0.060313606	-0.022005152	-0.054252846	-0.131986168	-0.036652503	0.025701785	0.153265772	0.198437586	0.051064967	0.083310261	-0.045918822	-0.021788426	-0.06488936	-0.098149388	-0.069843264	-0.03665058	-0.087403651	-0.091763419	-0.087719799	-0.004336996	0.023233308	0.036807155	-0.001021696	0.118081125	0.01842072	0.054306055	-0.003323641	-0.061482549	-0.002010849	0.074114536	0.091527832	0.141913295	0.259529221	0.404431917	0.386959789	0.113504196	0.049066993	0.129854621	-0.014630122	-0.033467085	0.018598065
6b	UAS-GCaMP6f/+; UAS-tdTomato/R48B04-GAL4	Satiated	3426	G5	OCT1	173	0.003012582	0.040909605	-0.061209839	0.037923529	-6.68E-02	-0.014444207	0.083905233	0.120038624	-0.037785088	0.025983076	0.025508016	0.013041523	-0.043245994	-0.054923079	-0.098559046	0.049400765	0.083125594	0.089747568	0.121514566	0.058675228	0.047475119	-0.134360055	-0.134318069	-0.111184608	-0.012804232	-0.095916129	0.003124575	0.084498766	0.003543063	-0.025831374	0.047877546	-0.019580353	-0.11115111	0.158622183	0.329340449	0.358863341	0.308708551	0.160325895	0.131016061	0.090533514	-0.086905898	-0.067545852	-0.045180529
6b	UAS-GCaMP6f/+; UAS-tdTomato/R48B04-GAL4	Satiated	3430	G5	OCT1	173	0.067366738	0.051067625	0.092397849	-0.034123987	-0.055748795	-0.038450485	-0.049456417	-0.075359222	-0.097970208	-0.049551058	-0.000266797	0.039566014	-0.031873136	-0.080878697	0.051812168	0.077293396	0.094310706	-0.040663177	-0.056825921	-0.039835386	-0.051661623	-0.092473875	-0.043109407	0.014140504	-0.019948375	0.090866968	0.155754945	0.043894895	0.071896954	0.007827803	-0.07993456	-0.031109226	-0.076991526	0.0084626	0.343546458	0.542769539	0.501689194	0.45612591	0.172489375	0.101334955	0.071366165	0.051525117	-0.010476274
6b	UAS-GCaMP6f/+; UAS-tdTomato/R48B04-GAL4	Satiated	3433	G5	OCT1	173	0.130358019	0.098900014	-0.092618519	-0.034409673	0.011200369	-0.005979481	-0.074902506	0.029337799	-0.012265005	0.022100453	-0.010161143	0.071592414	0.11911701	-0.043747652	-0.05127955	-0.068129804	0.010179365	-0.042516222	-0.07119507	-0.088675903	-0.060746377	-0.013060926	-0.08711789	-0.125688365	-0.005895286	0.038816683	0.174650048	0.13771482	0.045672361	-0.00124998	0.051134987	0.017888432	0.060776214	0.053717433	0.109791141	0.112496492	0.104948681	0.061250088	-0.008380958	-8.84E-05	0.001457077	-0.016065251	0.006598496
6b	UAS-GCaMP6f/+; UAS-tdTomato/R48B04-GAL4	Satiated	3444	G5	OCT1	173	-0.04928327	-0.046340091	-0.139541691	-0.081949504	-0.142462	-0.105689201	-0.056416911	-0.016996397	0.05287129	-0.016712477	-0.022196698	-0.101728349	-0.016970806	0.006337032	-0.103011585	-0.005700718	-0.071830492	0.059586538	0.234941675	0.179957096	0.008808758	0.034813613	0.066109474	0.045656119	-0.019963643	0.01748946	0.032354266	0.088532912	0.07858177	0.090753829	0.023967206	-0.042898404	-0.037363374	-0.02745943	0.197651188	0.360232399	0.341768602	0.516669294	0.193714194	0.040875366	0.203470782	0.103358831	0.137421187
6b	UAS-GCaMP6f/+; UAS-tdTomato/R48B04-GAL4	Satiated	3447	G5	OCT1	173	0.037349062	0.039772664	0.044093514	0.045383877	0.023707158	-0.039783106	-0.071355578	-0.036529009	-0.012400565	-0.051071838	-0.041801687	0.035235189	0.022460494	0.080385054	0.062372251	0.020968923	-0.034160328	0.012834628	0.017160752	-0.038852493	0.017007773	-0.028123237	-0.048713723	-0.112725564	0.029311041	-0.054937345	0.042104841	0.042066827	-0.005955188	0.004195615	-0.020728194	-0.036669229	0.02894883	0.182916376	0.332148613	0.448593576	0.236362256	0.155674763	0.133743242	0.040542485	0.051134838	0.068995209	-0.024376544
6b	UAS-GCaMP6f/+; UAS-tdTomato/R48B04-GAL4	Satiated	3449	G5	OCT1	173	0.046520743	-0.028135055	0.132742857	-0.035636822	0.009207199	0.040858605	0.043288286	-0.036340179	-0.033447082	0.046091546	-0.037456052	-0.04413461	-0.094762648	-0.057821641	-0.099783214	-0.020593584	-0.01674402	0.070856536	0.020188714	-0.004910118	0.036093917	0.059924811	0.058551405	0.030979764	-0.067888058	-0.027741442	-0.046018238	0.02015312	0.026422275	0.009532989	-0.093505571	0.028726748	-0.013796272	0.108795906	0.07219222	0.252090867	0.220821355	0.089677106	0.28446035	0.301503718	0.284972162	0.179016781	0.131142378
6b	UAS-GCaMP6f/+; UAS-tdTomato/R48B04-GAL4	Satiated	3450	G5	OCT1	173	-0.069163952	-0.106794792	-0.085724884	-0.073668508	-0.060873572	-0.073205748	-0.061598817	0.043267385	-0.017670763	-0.012877664	-0.018743183	-0.065569664	0.016249575	0.242612791	0.186945503	0.051728239	-0.017903764	0.041299064	-0.021664178	-0.047909025	0.004443686	-0.028053208	-0.081035803	0.065903881	0.089957291	-0.035868431	0.040120046	0.006645644	0.022211043	0.066941808	0.021901832	0.110257869	-0.020255956	0.278958701	0.904398897	1.096960895	0.704691806	0.536186984	0.301849387	0.188920359	0.093894469	-0.016354846	0.107499241
6b	UAS-GCaMP6f/+; UAS-tdTomato/R48B04-GAL4	Satiated	3410	G5	OCT2	173	0.00993275	-0.094060576	0.014651433	0.123439692	0.078105931	-0.027734589	-0.00159783	-0.053280659	-0.081023313	-0.018651421	-0.01097924	-0.049618677	0.030331635	-0.036020021	-0.102245851	-0.00291861	0.06082447	0.06582064	0.123202285	0.00338676	0.038755538	-0.003986832	-0.038247483	-0.043465465	-0.040145791	-0.033749684	0.071624018	0.044926454	-0.027163027	-0.000112536	0.060782491	0.101086395	0.081087716	0.116296574	0.249771066	0.077135588	0.123060519	-0.03352607	-0.039528517	-0.045304764	0.003103704	0.042552516	-0.029230332
6b	UAS-GCaMP6f/+; UAS-tdTomato/R48B04-GAL4	Satiated	3414	G5	OCT2	173	0.017021396	-0.082680351	0.080319317	0.092156155	-0.078745112	-0.049461942	0.040173238	-0.039536311	0.008191124	0.027871911	0.001814608	0.079010355	-0.03602684	0.103201618	0.007838234	0.060460424	0.02954091	-0.045014219	-0.060170028	-0.010904347	0.056435357	-0.036033078	-0.030827086	-0.076366286	-0.066106968	0.003221077	-0.029816074	-0.0191997	0.051480035	0.002152581	-0.031293046	-0.082335782	0.051404019	0.080082941	0.260971778	0.194860701	0.156732463	0.028647158	0.02306344	0.002077123	0.05718268	-0.000343982	0.118331253
6b	UAS-GCaMP6f/+; UAS-tdTomato/R48B04-GAL4	Satiated	3417	G5	OCT2	173	0.042657508	0.024842101	0.063413655	-0.034224184	-0.033346928	-0.046636676	-0.025195825	-0.055448652	-0.032829104	-0.07754437	-0.041287375	-0.016898666	-0.023424406	-0.001638424	-0.033394536	0.054004171	0.033164128	-0.005925364	0.017363519	-0.002229952	-0.041551759	0.079265234	-0.014231937	0.01994647	0.024032094	0.052615965	0.016658614	0.071189034	0.034727	-0.048071336	-0.080708117	-0.039796032	-0.056528105	-0.020553221	-0.00882881	0.139801953	0.065520687	0.036815628	0.085418236	0.041002377	0.077458569	-0.068528526	0.021216656
6b	UAS-GCaMP6f/+; UAS-tdTomato/R48B04-GAL4	Satiated	3418	G5	OCT2	173	0.216331126	0.099435454	0.182317504	0.099082856	0.139321792	0.139414994	0.19595663	0.034173833	-0.000890394	0.078995178	0.108758567	-0.049563951	0.07140539	0.050362373	-0.023013618	0.019344777	-0.083222916	-0.077646018	-0.046653262	-0.139210556	-0.00229281	-0.160354218	-0.019183332	-0.085890522	-0.077833315	-0.175115552	-0.114981252	-0.134681627	-0.130538252	-0.113828881	-0.175859463	-0.141501795	-0.106420007	-0.089819637	-0.178715473	-0.134508329	-0.155877255	-0.199430122	-0.178056022	-0.156162075	-0.195859617	-0.083981817	-0.150833534
6b	UAS-GCaMP6f/+; UAS-tdTomato/R48B04-GAL4	Satiated	3420	G5	OCT2	173	0.039902377	0.025648829	0.14365026	-0.03332924	-0.023931315	0.042932563	-0.038875725	0.011076311	0.017281552	0.086900439	-0.015793635	0.000518929	0.069325655	-0.033575524	0.050038794	-0.016195796	-0.016456538	-0.018499207	-0.053990296	-0.034553344	-0.002254791	-0.014455704	0.048118785	-0.090696728	-0.015946721	-0.041920492	-0.065250825	-0.057712552	0.064104061	-0.026060123	0.029491686	-0.070515584	-0.103985228	-0.043540645	0.045500686	0.145052111	0.145348717	0.126038066	0.068268652	0.068727723	0.167127112	0.226749052	0.130662955
6b	UAS-GCaMP6f/+; UAS-tdTomato/R48B04-GAL4	Satiated	3423	G5	OCT2	173	-0.073644763	-0.03746018	-0.022802204	0.097203547	-0.007024574	0.024172849	0.064515243	0.004713315	0.022939334	-0.060037137	-0.032727409	-0.020375161	0.029246452	-0.06819928	-0.015988137	0.007226449	0.016950436	-0.011797196	0.040576498	0.019466979	0.060104877	-0.016711166	-0.01456392	0.041189741	-0.018840701	0.02026961	0.042495021	0.007687292	-0.059236604	-0.039349211	0.02448717	0.068190894	0.122598348	0.126229105	0.174286501	0.177367134	0.340424045	0.221904067	0.132859698	0.03328905	-0.032388367	0.103307694	-0.001590514
6b	UAS-GCaMP6f/+; UAS-tdTomato/R48B04-GAL4	Satiated	3424	G5	OCT2	173	-0.074476426	-0.135934263	-0.113365278	-0.077946901	0.007143316	-0.010277694	0.123515624	0.036882442	0.00176805	-0.003575987	-0.022911147	-0.048443924	-0.05811708	-0.092117009	-0.133024819	-0.028142414	0.131033721	0.16931349	0.132201302	0.009772295	-0.053703621	0.079169132	0.080996685	0.030212545	-0.071936163	-0.117343801	-0.043601496	0.035744393	0.078692239	0.168472792	0.10389272	-0.044584659	0.010094159	0.002484137	0.118396763	0.164371822	0.088576868	0.029200984	-0.011020032	0.044690674	0.072304186	0.023380603	0.01659954
6b	UAS-GCaMP6f/+; UAS-tdTomato/R48B04-GAL4	Satiated	3426	G5	OCT2	173	-0.065751838	0.031428658	-0.066385725	0.044893358	0.042793596	0.055638463	-0.053597913	-0.017520939	-0.02742002	-0.004948719	0.040584481	0.16936573	0.202969873	0.134603765	0.082925023	-0.065510103	-0.031558735	-0.069321274	-0.052362028	-0.138062994	-0.021585588	-0.012296923	-0.019162918	-0.078325622	-0.101434981	-0.012044284	-0.062147912	0.001215325	0.012470021	0.080550224	0.053993132	-0.050819381	0.024933136	-0.00670315	0.154147049	0.138480612	0.105633792	0.046196289	0.007491095	-0.048326	-0.121691232	-0.052647402	-0.08603418
6b	UAS-GCaMP6f/+; UAS-tdTomato/R48B04-GAL4	Satiated	3430	G5	OCT2	173	0.091748941	0.036639125	-0.030319358	-0.031873214	-0.025687326	-0.039986344	-0.04572325	-0.02356138	0.018156083	0.020027381	-0.058611233	-0.024750384	0.010537426	0.013668261	-0.031024691	0.001880626	-0.042064743	0.120756418	-0.000909229	0.019603947	0.059674361	-0.017109138	-0.075673998	-0.062422441	0.002684052	0.008632184	-0.063911642	-0.033124412	0.129901404	0.072842572	0.090750087	-0.016885203	0.056637002	0.044271506	0.031386384	0.05547647	0.016811819	-0.019031316	0.007405811	-0.011387992	0.069592325	0.024676517	0.056899006
6b	UAS-GCaMP6f/+; UAS-tdTomato/R48B04-GAL4	Satiated	3433	G5	OCT2	173	-0.019859673	0.037387261	-0.086561125	0.04983554	-0.037530491	0.052610078	0.045572878	-0.036624836	0.046213117	0.012219152	-0.077034653	0.040073859	-0.038103735	-0.078608967	0.006303388	-0.001704069	-0.013068784	-0.049931275	-0.06312053	0.016820936	-0.008549882	-0.051341755	0.00348172	0.004673692	0.031053201	0.009630134	0.014463932	0.018524094	0.069263271	0.10391352	0.08842167	0.040768165	0.008807279	0.22257489	0.048549263	-0.013868426	0.09225456	-0.032920286	-0.066460934	-0.011423349	0.081203479	-0.018255672	0.107580708
6b	UAS-GCaMP6f/+; UAS-tdTomato/R48B04-GAL4	Satiated	3444	G5	OCT2	173	0.047687132	-0.044710266	-0.029177444	-0.118371071	-0.003387344	0.057013914	0.289405532	0.098036163	0.024281179	-0.009204291	-0.065916596	-0.115270382	-0.100944772	0.009308416	-0.043305925	-0.010159151	-0.008063877	-0.041211041	-0.11780972	-0.148602024	-0.08566734	-0.148135639	-0.066862422	-0.01477861	0.034480295	0.269779938	0.309558309	0.042587358	0.075280795	-0.085841117	-0.037590783	0.164178594	0.084923915	0.088307614	0.351088131	0.313640101	0.441678541	0.387087703	0.228539342	0.354255345	0.14799565	0.052711096	0.068563515
6b	UAS-GCaMP6f/+; UAS-tdTomato/R48B04-GAL4	Satiated	3447	G5	OCT2	173	-0.019126892	-0.039231079	-0.027235184	-0.020800406	-0.014640833	0.041784196	0.0017022	0.002220821	0.006591921	-0.113057792	-0.061902554	-0.029088475	0.044123072	0.036468596	-0.043922268	0.061798516	-0.051735882	0.054216604	-0.031168577	-0.002987952	0.035558885	-0.024495099	0.004819455	0.074575317	-0.022047549	0.021026986	0.054390501	0.036674723	0.012935833	0.012552916	-0.042425444	0.002460048	0.01734987	0.022073174	0.195636203	0.311758043	0.383711953	0.251420357	0.117715815	0.003024027	-0.013117546	0.013933871	-0.037143662
6b	UAS-GCaMP6f/+; UAS-tdTomato/R48B04-GAL4	Satiated	3449	G5	OCT2	173	-0.034927769	-0.071344806	0.005327215	0.027822615	0.015866542	-0.059869622	0.09434611	0.046337653	0.027460589	-0.065552185	-0.103271882	-0.056183008	-0.021936477	-0.052059891	0.089947817	0.011097442	0.070834371	0.098930388	-0.0343934	-0.044213088	0.007519586	0.035141551	-0.007221912	-0.019406714	0.032597073	0.024851943	0.027230528	0.000527302	-0.022542627	-0.022915343	-0.005695309	0.04007946	-0.065157396	0.017456387	0.208396549	0.308970298	0.300803159	0.249735208	0.16382477	0.184481024	0.148209153	0.093222554	0.13716396
6b	UAS-GCaMP6f/+; UAS-tdTomato/R48B04-GAL4	Satiated	3450	G5	OCT2	173	0.04151837	0.070317235	-0.084000447	-0.017906398	-0.010566495	-0.032705319	0.098682937	0.015430176	-0.039848669	-0.062275089	0.011022787	0.067758675	0.028705401	-0.020676755	0.070889214	0.110059172	0.077256393	-0.001649983	0.087160882	-0.037325038	0.033259958	-0.084020295	-0.002249304	0.040548839	-0.043425586	-0.082986864	-0.067524917	-0.039375484	-0.072163575	-0.053909819	-0.008471291	0.004016249	-0.038715074	-0.016532297	0.622114525	1.029383172	0.785426278	0.411574249	0.276235163	0.068139553	0.05372396	-0.004176339	-0.013369243
6b	UAS-GCaMP6f/+; UAS-tdTomato/R48B04-GAL4	Satiated	3410	G5	OCT3	173	-0.032372086	-0.03232463	-0.046943756	-0.054256474	0.000614959	-0.040596201	-0.080579162	-0.134209785	-0.088317178	-0.021492222	0.008676007	-0.068166508	-0.030400868	-0.011996581	-0.022452324	-0.011027492	0.023855033	0.09059641	0.022928793	0.041833663	0.049452387	0.032137772	-0.041656663	0.033887451	0.066301373	0.137355018	0.068311914	0.029654049	0.080713616	0.030473486	-0.063771424	-0.072711947	-0.060534698	0.055598106	0.090870852	0.047397228	-0.049580315	-0.08045973	-0.072148458	-0.033554782	-0.130625773	-0.093288547	0.009219905
6b	UAS-GCaMP6f/+; UAS-tdTomato/R48B04-GAL4	Satiated	3414	G5	OCT3	173	-0.023934629	-0.035975646	0.004285737	-0.084376359	0.006143449	0.029482699	0.052195801	0.053144322	-0.032377034	-0.035699594	0.061648184	-0.03429384	0.0218697	-0.001943371	-0.00162523	0.027200815	0.055967108	-0.042751799	0.057926302	-0.041645318	-0.023354178	0.015508781	0.034020847	0.026244368	-0.057364434	0.000801727	-0.038115168	0.015262832	-0.039043277	0.030797202	-0.197002198	-0.098379124	-0.137705177	-0.072030518	-0.008748589	-0.109308584	-0.127425061	-0.087496373	-0.024316532	-0.102371432	-0.114026491	-0.089138967	0.012509351
6b	UAS-GCaMP6f/+; UAS-tdTomato/R48B04-GAL4	Satiated	3417	G5	OCT3	173	0.017219142	0.015743317	-0.030469667	0.022303088	0.006021992	-0.026775294	-0.002255857	0.042424033	-0.009886864	-0.077293562	0.012227349	0.023955661	-0.022965946	-0.027680564	-0.068524175	-0.01859878	-0.013648164	-0.039241798	-0.022393873	-0.107832748	0.093507389	0.028192035	0.027310468	0.004255933	0.009556086	0.050245281	0.049134502	-0.017099202	0.108384304	-0.025814085	-0.055913119	-0.019439199	-0.042502507	0.045915985	0.171554702	0.174454995	0.036548611	0.071870867	0.02190943	0.043065904	0.014303044	0.065079754	0.005212931
6b	UAS-GCaMP6f/+; UAS-tdTomato/R48B04-GAL4	Satiated	3418	G5	OCT3	173	-0.028435289	-0.080498991	0.07652055	-0.084493935	-0.057893861	0.100477463	-0.015776047	-0.013439724	0.013927806	0.015645518	0.109574742	0.048968479	0.051936462	-0.02176815	0.058672404	0.00172404	0.012522396	0.019497074	0.029165541	0.017831595	0.114777724	0.005888207	-0.002304804	-0.034116674	-0.073286834	-0.114050322	-0.027477476	-0.014213832	-0.026966861	-0.082407202	0.009438681	-0.016450809	0.026219452	-0.043200549	-0.045404732	-0.09312677	-0.131713441	0.017640022	-0.009863253	-0.043206118	-0.030416939	-0.026046858	0.056808488
6b	UAS-GCaMP6f/+; UAS-tdTomato/R48B04-GAL4	Satiated	3420	G5	OCT3	173	0.029744662	0.084513579	-0.017590906	-0.025983049	0.005376136	-0.004369526	-0.006319037	-0.01743709	-0.067297094	-0.021276624	-0.052885446	-0.119561661	-0.068446823	-0.044611022	-0.121644664	-0.007901023	-0.041737138	0.000127718	0.123359933	0.074577202	0.071942749	-0.024011385	-0.043089295	0.014604994	0.107820146	0.039016467	0.018862485	0.068461535	0.03383753	0.011916649	0.053567048	-0.055752809	-0.031596434	0.004307568	0.054410791	-0.013053061	-0.035195765	-0.10489383	-0.036494679	-0.053672471	-0.048624109	0.021908447	0.040303595
6b	UAS-GCaMP6f/+; UAS-tdTomato/R48B04-GAL4	Satiated	3423	G5	OCT3	173	0.040223461	0.004441576	-0.033747056	0.068657734	-0.020600408	0.015479771	-0.010679925	0.015573676	0.03363564	0.010764518	0.007995121	-0.06290826	0.026720979	-0.07324774	-0.00945209	0.005422428	0.024554951	0.032293114	-0.01006074	-0.068000104	0.070817953	0.072017318	0.097853316	0.010913293	-0.029032752	0.006424851	-0.073252727	-0.114671707	-0.016938616	-0.021197575	-0.042180725	0.123443244	0.128434023	0.126720345	0.216420998	0.142133834	0.122332729	0.102739204	0.069324579	0.073904566	0.028999896	-0.008706997	0.042234026
6b	UAS-GCaMP6f/+; UAS-tdTomato/R48B04-GAL4	Satiated	3424	G5	OCT3	173	-0.011227244	0.044350319	-0.047820811	-0.00856985	0.001104617	-0.002727907	0.05833906	0.007196252	-0.008800659	-0.021505316	0.085596029	0.069004415	0.029814066	-0.028046104	-0.007654453	0.029683749	-0.044521467	0.113043142	-0.067462045	-0.067621244	-0.037310082	-0.061632354	-0.05125425	-0.067313004	-0.050141838	0.010487931	0.080345319	0.095515319	-0.022885049	-0.01798654	-0.026329945	-0.017546366	0.067278346	0.112672604	0.375687926	0.17539552	0.128550903	0.047559045	0.071231142	0.030455614	0.041407844	0.097621961	0.020907827
6b	UAS-GCaMP6f/+; UAS-tdTomato/R48B04-GAL4	Satiated	3426	G5	OCT3	173	-0.061843885	-0.097584305	-0.077461983	-0.065643246	-0.013619876	-0.023456746	-0.045095003	-0.021854318	0.04060555	-0.030557061	0.064116947	0.010427787	-0.00111457	-0.01062431	-0.028592733	-0.024586711	-0.012464515	0.077476932	0.050018554	-5.15E-05	-0.03454333	0.074897032	0.071565848	0.026446617	-0.037118241	0.081283583	0.046327868	0.022449922	-0.013276298	0.033871973	0.126851744	0.078639709	-0.067165747	-0.016841898	-0.039330463	-0.007178395	0.042274645	-0.064927419	0.006034909	-0.14734669	-0.014733673	0.057716394	0.035595754
6b	UAS-GCaMP6f/+; UAS-tdTomato/R48B04-GAL4	Satiated	3430	G5	OCT3	173	-0.091589261	-0.104307874	-0.03393512	-0.055363436	-0.082960078	-0.061964844	-0.030044571	-0.008640277	-0.006864445	-0.110081507	-0.004892361	-0.023874328	-0.011514176	-0.023206319	0.017457349	0.084104051	-0.028309654	0.048881094	-0.038454109	-0.0289658	0.017104694	0.204662005	0.124151758	0.114726898	0.058105705	0.079069084	-0.026145463	0.058693534	-0.031902222	-0.003940327	-0.073645215	-0.022374839	-0.00329629	0.008879887	0.205519073	0.088234563	0.109589514	0.169320458	0.090536852	0.081329151	0.045762798	0.059877585	0.004603704
6b	UAS-GCaMP6f/+; UAS-tdTomato/R48B04-GAL4	Satiated	3433	G5	OCT3	173	-0.057181124	-0.08867165	-0.097490631	-0.061986636	-0.074763463	-0.034088996	-0.044539672	0.011129393	-0.020010432	-0.080216841	0.131277803	0.064709334	0.049779897	0.036809072	0.035856126	0.061670686	0.026244878	-0.011297199	0.018912653	0.049311201	0.03389703	0.04784089	0.00471376	-0.043262891	-0.018479376	0.069201267	-0.071627524	0.053660203	0.048237764	-0.039635521	-0.020867365	-0.066054504	0.02752317	0.119790422	0.074824096	0.125879254	0.051335081	0.027420088	-0.003374133	0.000977868	-0.006434954	-0.086483471	-0.076529411
6b	UAS-GCaMP6f/+; UAS-tdTomato/R48B04-GAL4	Satiated	3444	G5	OCT3	173	0.059812961	0.28774558	0.14569111	0.129364572	0.080189617	-0.050867424	-0.051135354	-0.045309383	0.025655589	0.055661918	0.022722347	-0.08982784	-0.120575323	-0.136541926	-0.089336713	0.04412419	-0.02901182	-0.127561088	0.011100425	-0.161678273	-0.072406496	-0.08858915	-0.040438918	-0.064406181	-0.050776459	0.181397147	0.105252454	0.071896859	0.038235966	-0.040388386	-0.066382879	-0.065053434	0.020336841	0.167723628	0.392907669	0.42899424	0.188881483	0.315013302	0.181300021	0.070498206	0.090077079	0.017142457	0.117281322
6b	UAS-GCaMP6f/+; UAS-tdTomato/R48B04-GAL4	Satiated	3447	G5	OCT3	173	0.009190961	-0.013088661	0.04950792	-0.025247554	0.02820125	0.024942613	-0.034604033	-0.035201737	0.067528559	-0.048293728	0.045828713	-0.063985633	0.003505877	-0.021469257	0.043629297	-0.048995748	0.020522337	-0.033382558	0.049336372	0.042755524	0.004309842	-0.056944209	0.00946853	-0.015969124	-0.056405557	-0.037834896	0.029771476	-0.009808278	0.047784907	0.024946795	-0.054988446	0.051096169	-0.044803989	0.05808872	0.262642503	0.216497671	0.212999494	0.100019763	0.100205807	0.065260222	0.012136837	0.03580466	-0.034646695
6b	UAS-GCaMP6f/+; UAS-tdTomato/R48B04-GAL4	Satiated	3449	G5	OCT3	173	0.044826445	0.077081514	-0.112312817	-0.087366614	-0.046791349	-0.000884067	0.013269222	0.070417612	0.045445303	0.052502082	0.059560978	0.031462108	0.066498353	-0.027957898	0.059403611	-0.07850339	0.007478534	-0.019012627	-0.045317163	-0.028480687	-0.071161837	-0.028774643	-0.027082548	0.020256301	-0.057214268	0.019409954	0.071989063	-0.022989658	-0.007361129	0.021609615	0.032350304	0.032529596	0.070233977	0.089281105	0.23889221	0.226803094	0.338888711	0.221386597	0.162582998	0.162315259	0.044103368	0.167840974	0.119348398
6b	UAS-GCaMP6f/+; UAS-tdTomato/R48B04-GAL4	Satiated	3450	G5	OCT3	173	0.015261439	-0.005984048	-0.044087427	-0.019408111	0.037326823	-0.046647577	-0.045663232	-0.065347871	-0.001223375	0.004196616	-0.052001205	0.093266231	0.039541394	0.019594882	-0.07376937	0.028290504	-0.064927583	0.015639134	0.133711052	-0.044716636	0.105650141	0.064260036	-0.02266259	0.079921426	-0.06182503	0.061504613	-0.023149568	-0.005912411	-0.01142102	-0.109417238	0.115777823	0.093705694	-0.062604331	0.227656135	0.680588166	0.568179781	0.389198615	0.188213756	0.127499007	0.078879354	0.048995131	0.049525947	0.024145418
6b	UAS-GCaMP6f/+; UAS-tdTomato/R48B04-GAL4	Satiated	3410	G5	OCT4	173	-0.082080565	-0.097187441	0.022787609	0.101301977	0.11400499	0.011495217	6.03E-02	-0.082869314	-0.041195212	-0.068521042	-0.026001384	-0.032165096	-0.094453361	-0.080228921	0.005639538	0.04499799	0.12450279	0.015888521	0.014773511	0.005958577	0.00411613	-0.037514331	-0.041480949	0.010971426	-0.015477676	0.009862379	-0.010515013	0.105285928	0.048435269	0.009398778	-0.001340685	0.000326365	-0.066680985	-0.099264465	0.16666725	0.095410293	0.068854628	-0.11839474	-0.145572692	-0.082241544	-0.117879598	-0.09838117	-0.03850186
6b	UAS-GCaMP6f/+; UAS-tdTomato/R48B04-GAL4	Satiated	3414	G5	OCT4	173	-0.059897489	0.012948669	0.013738654	-0.046671099	-0.069101554	0.040792634	-0.067379483	-0.013059018	-0.044801415	0.063237843	0.033912137	0.055381774	0.06714444	0.008527904	0.018696297	-0.034557505	-0.020806465	0.015136036	-0.027000888	0.010164698	0.070341827	-0.082656221	0.031441501	0.064556835	0.02844706	-0.036124964	0.015370205	-0.07830528	-0.008790681	0.039313547	0.052565442	0.038973495	0.063108941	0.05670111	0.033542338	0.07160175	0.003744076	0.004412592	-0.050064772	-0.073953108	0.049134257	-0.074603573	-0.058119616
6b	UAS-GCaMP6f/+; UAS-tdTomato/R48B04-GAL4	Satiated	3417	G5	OCT4	173	0.027902383	-0.020967459	0.00829419	0.050434038	0.008371715	0.012248803	0.094928374	0.020978513	0.012610392	0.044648487	-0.099272651	-0.071008257	-0.036615723	-0.02837641	0.030454956	-0.003918817	0.012181126	0.031861122	0.026296266	-0.084202266	-0.002133604	0.080918602	0.009401746	0.07509452	-0.060840657	0.010318167	-0.003609409	-0.035144292	0.001718918	-0.112572774	0.000693003	-0.070127464	0.035564684	-0.008101137	-0.039005804	0.165834371	-0.051644185	0.03201132	0.043339894	-0.012455602	0.025067225	0.023504845	-0.107191167
6b	UAS-GCaMP6f/+; UAS-tdTomato/R48B04-GAL4	Satiated	3418	G5	OCT4	173	0.084470266	0.060505273	-0.010866579	-0.067641742	-3.13E-05	0.006121596	-0.013297933	0.022566335	-0.047636332	-0.006357587	-0.002461819	-0.073432643	0.056215956	-0.05803132	-0.021133807	0.048352896	0.042654005	0.012539487	0.058460878	-0.034708357	-0.031318023	-0.065543997	-0.049606465	0.037216755	0.091138401	0.042586984	-0.018077595	-0.008600453	-0.02953392	-0.024549007	-0.009734544	-0.071724623	0.01347095	0.040339094	0.024857947	0.005690833	0.018643633	-0.027990223	0.010847838	0.050769207	0.064507774	-0.033557724	0.067335318
6b	UAS-GCaMP6f/+; UAS-tdTomato/R48B04-GAL4	Satiated	3420	G5	OCT4	173	0.018905312	-0.12154137	-0.047859371	-0.059805325	0.069511441	0.034110202	0.025716588	0.11614208	0.014101738	-0.037254594	-0.018870058	0.01288777	0.009306759	-0.053875847	-0.057991828	0.02432606	0.038013913	0.016452741	0.016638974	0.036780595	-0.04021137	-0.052482897	0.018790392	-0.059136568	-0.016644352	0.026387194	0.052262822	0.046250595	0.002681153	-0.01359275	0.08180567	0.014570335	0.006325934	0.050653924	0.036629805	0.199296586	0.053804465	0.073538487	0.123798936	0.039151818	0.001395202	0.032426765	0.032758521
6b	UAS-GCaMP6f/+; UAS-tdTomato/R48B04-GAL4	Satiated	3423	G5	OCT4	173	0.018425564	0.064742679	0.064493935	-0.042484292	-0.023280367	0.021113921	0.038027481	-0.04816405	-0.068758683	0.003444042	-0.049695468	-0.03775892	0.015502217	0.02464168	0.00273996	-0.001625966	-0.04043559	-0.015795126	0.012466456	-0.017751218	0.038925627	0.008678575	0.094547135	0.112609232	-0.026502621	0.00522681	-0.010884353	-0.05352356	-0.062136912	-0.026788187	-0.053328094	-0.008860756	-0.034177942	-0.012471876	0.102861069	0.043269378	0.070449674	0.069725454	0.033718736	0.046114132	-0.015269338	0.005782794	0.033062162
6b	UAS-GCaMP6f/+; UAS-tdTomato/R48B04-GAL4	Satiated	3424	G5	OCT4	173	-0.015023345	-0.030391091	0.041631238	0.104946282	-0.017858147	-0.038023616	0.056185701	0.024282119	-0.023119171	-0.00193329	-0.031316428	-0.016390004	-0.02820363	0.031015531	-0.031492746	0.050588045	0.037450021	-0.002733031	0.030744968	-0.125811123	0.029073698	-0.063703246	-0.067230118	-0.006389622	-0.088215295	0.004672275	0.086294079	0.081816587	0.028241212	-0.019107853	0.09193199	-0.026609997	-0.049481516	-0.032258422	0.156702243	0.354379467	0.211382381	0.076059181	0.102362136	0.167109931	0.072972083	0.15713864	0.021423832
6b	UAS-GCaMP6f/+; UAS-tdTomato/R48B04-GAL4	Satiated	3426	G5	OCT4	173	-0.018068781	0.084339357	0.022831215	-0.032471357	0.043864309	0.040796181	-0.002838571	-0.065197349	-0.001256866	-0.118083382	-0.047902068	-0.00847961	0.076087284	0.015010281	0.051210367	-0.04042465	-0.107195828	-0.02272354	-0.108654747	-0.104803874	-0.076241138	-0.054224454	0.056944068	0.150581841	0.023334326	0.076807745	0.083479859	0.073486429	-0.018612804	0.028405752	-0.045073861	-0.099664025	0.046002188	-0.064289504	0.182672416	0.620238731	0.608844967	0.293852485	0.099735512	0.053896909	0.021093872	-0.041328512	-0.059008923
6b	UAS-GCaMP6f/+; UAS-tdTomato/R48B04-GAL4	Satiated	3430	G5	OCT4	173	-0.00808331	0.168497971	0.048398327	-0.101104408	0.022255263	-0.067132967	-0.041284759	-0.107713287	-0.018258643	-0.070041729	-0.015030249	0.028379499	-0.021902837	0.01129167	0.055121554	0.080261644	-0.0404119	0.012994933	-0.022436382	0.006992652	0.051604381	-0.113688235	-0.06616139	-0.013637163	-0.02847278	-0.05083177	0.025102427	0.113227715	0.093466929	0.068596844	-0.026123989	-0.029944055	-0.063610404	-0.010721642	0.062436986	-0.071267589	-0.079416618	0.031869073	-0.011365762	0.017907092	0.008346477	0.107414516	0.008649225
6b	UAS-GCaMP6f/+; UAS-tdTomato/R48B04-GAL4	Satiated	3433	G5	OCT4	173	-0.036382497	-0.029192124	-8.64E-02	-0.052172272	-0.003697342	-0.086709769	0.020330155	0.128751821	0.033115049	0.067777004	-0.029004451	0.017443104	-0.010282216	0.016699856	0.037557405	0.062828841	0.053318994	-0.00113102	0.057609753	-0.009531328	0.024428568	0.011722265	0.017236299	-0.011579317	-0.021332587	-0.034602469	-0.055666692	-0.052024304	-0.097371106	0.068286162	-0.020068353	-0.112696235	-0.001372451	0.028079273	0.13461765	0.13968672	0.06494584	0.010600708	0.011737613	0.034445826	-0.002165414	0.045228942	-0.008960623
6b	UAS-GCaMP6f/+; UAS-tdTomato/R48B04-GAL4	Satiated	3444	G5	OCT4	173	-0.013519572	0.013328638	0.029195688	0.082172472	0.046774514	0.043616913	-0.151105181	-0.10857413	-0.11009096	-0.001724475	-0.018548981	-0.104312111	0.02073754	0.08916292	0.199431814	0.087725315	0.009778714	-0.052276878	-0.010652468	0.003447657	0.009248939	-0.109435462	0.023055006	-0.037169206	-0.01955403	-0.030987278	-0.019951274	-0.005095499	-0.002007943	0.137329316	0.101656612	0.116002744	-0.016480003	-0.012623081	0.208991279	0.341394709	0.475872389	0.240062008	0.180941882	0.074398019	0.053386755	-0.083019793	-0.052161516
6b	UAS-GCaMP6f/+; UAS-tdTomato/R48B04-GAL4	Satiated	3447	G5	OCT4	173	-0.080609528	0.109022235	0.004211847	0.022003624	0.015481327	0.044861817	8.64E-05	0.016728061	0.022165687	-0.048477923	0.008283109	-0.02650557	-0.016250125	-0.040015337	0.000593606	-0.013143649	0.030355103	0.019871482	-0.058080441	-0.039586027	-0.022626396	-0.006581876	0.099217025	-0.014288096	-0.010675344	-0.062299885	-0.046167368	-0.0526501	0.052658518	0.092417795	0.049000585	0.075526687	0.027489068	-0.03624481	0.05386734	0.12197933	0.137461372	0.041760205	0.076231453	0.018887865	-0.020960879	-0.031946766	-0.002498606
6b	UAS-GCaMP6f/+; UAS-tdTomato/R48B04-GAL4	Satiated	3449	G5	OCT4	173	-0.036163809	-0.04580027	-0.032750799	-0.056816389	-0.05995031	0.000485115	-0.056694273	-0.025716836	-0.030764362	0.064056174	0.066459454	0.032409964	0.143987225	0.13902523	0.12547417	0.070121219	0.031932768	0.085464738	-0.040718581	0.005534569	-0.002157393	0.004509494	-0.033420579	-0.012769359	-0.035878123	-0.033524502	-0.015311312	-0.057310305	-0.101204379	-0.092508539	-0.017545212	-0.052352217	-0.037879095	0.004228503	0.170431537	0.342496223	0.301418621	0.217512196	0.133960798	-0.020680731	0.166409757	0.102407658	0.261157584
6b	UAS-GCaMP6f/+; UAS-tdTomato/R48B04-GAL4	Satiated	3450	G5	OCT4	173	0.004894932	-0.039259986	-0.039536699	-0.031713444	-0.053558678	-0.053242949	0.056311266	0.09670604	-0.044001422	0.019997838	0.075730448	0.06487877	-0.078083783	-0.024521082	0.044666573	0.060616881	-0.066715175	0.112874948	-0.001457475	-0.111287383	-0.021371883	-0.034509842	0.048280221	-0.072738215	-0.01705487	0.017119237	0.015195307	0.052370646	0.019257196	0.000152583	-0.005972161	-0.02975721	-0.011067259	-0.044592647	0.169139513	0.423164537	0.241182452	0.196262259	0.096815808	0.129105118	0.117546208	-0.031125491	-0.028413561
6c	UAS-GCaMP6f/+; UAS-tdTomato/R48B04-GAL4	Starved	1306	Bp2	Sucrose1	345	-0.190668166	-0.168073221	-0.176670219	-0.246600496	-0.263289028	-0.269822715	-0.083761007	-0.038082676	-0.088871263	-0.23346301	-0.112754809	-0.217213018	-0.173460609	-0.107367125	-0.05348996	0.046723001	0.066834718	-0.144392006	-0.090784493	-0.105089139	-0.143047891	-0.096609012	-0.09284882	0.035050279	0.204793243	0.042725508	-0.041835744	0.07681904	0.10423497	0.184893997	-0.100473484	0.072962211	-0.052015879	-0.200149999	-0.023563319	-0.022742197	0.125708628	0.163446166	0.068843193	-0.040018164	0.095928961	-0.015404831	-0.007424309
6c	UAS-GCaMP6f/+; UAS-tdTomato/R48B04-GAL4	Starved	1312	Bp2	Sucrose1	345	-0.140363694	-0.205380018	-0.15436673	-0.193248468	-0.056556283	0.023395675	0.02576249	-0.011997536	0.251051435	0.353793037	0.171058153	0.242838028	0.27923435	0.023160769	-0.208115916	-0.266205766	-0.256377889	-0.154456755	-0.208082796	-0.198582847	-0.115298172	-0.136099733	-0.020494807	0.120412073	0.291681263	0.359453018	0.140244944	-0.033360065	-0.086654362	-0.192480631	-0.126808927	-0.310705396	-0.079747335	-0.348801481	-0.228000468	-0.170342872	-0.081654873	0.021051969	0.045175939	0.395059848	0.522926093	0.440042473	0.131896111
6c	UAS-GCaMP6f/+; UAS-tdTomato/R48B04-GAL4	Starved	1316	Bp2	Sucrose1	345	-0.12366415	-0.111396499	0.065313718	0.076674941	-0.087588735	-0.090426896	-0.16879276	0.065703262	-0.040996876	0.108610199	-0.048291299	-0.065150901	-0.083199638	-0.082751434	-0.027448745	0.178875417	0.130964956	0.054566692	-0.136994024	-0.156568222	-0.052508439	0.119004582	-0.190559297	-0.09141446	-0.035558113	0.013962711	-0.097646284	-0.051090906	-0.142412205	0.049921962	-0.13226927	-0.051745625	0.079279006	0.067311692	0.229962062	0.206142814	0.279246192	-0.004042824	0.077412523	0.062159847	0.033973394	-0.13698888	0.158656571
6c	UAS-GCaMP6f/+; UAS-tdTomato/R48B04-GAL4	Starved	1328	Bp2	Sucrose1	345	-0.174182812	-0.08523939	0.115538795	0.167095817	0.264248694	0.228984622	0.218722899	0.055063156	-0.075344917	-0.045172627	-0.257523122	-0.245130665	-0.240965188	-0.24338294	-0.120768442	-0.142931877	-0.046218386	-0.021513357	-0.04571682	-0.005802234	-0.073839036	-0.172133509	-0.157213051	-0.079542304	-0.015099197	0.05015289	-0.062444398	-0.020380122	0.135967673	0.111346559	0.115627262	0.098918164	0.198312243	-0.032797768	0.000789397	-0.009018662	-0.158471478	-0.126589075	-0.094458101	-0.066563369	-0.129674589	-0.241189461	0.033104389
6c	UAS-GCaMP6f/+; UAS-tdTomato/R48B04-GAL4	Starved	1332	Bp2	Sucrose1	345	-0.038024233	-0.212343555	-0.116166334	-0.241519013	0.088308935	0.219127288	0.016552573	0.033080098	-0.237783455	-0.20424855	-0.142654374	-0.191107451	-0.153550769	-0.172697397	-0.195321198	-0.018408804	-0.059915973	-0.219187468	-0.094204817	-0.145079531	-0.178710857	-0.086860273	-0.016501026	0.064144805	0.054916925	-0.011478243	-0.191053492	-0.133189846	-0.213209574	-0.116391854	-0.08629641	0.028523735	-0.065191588	-0.167507657	-0.172372511	-0.092334642	-0.245716132	-0.226739445	-0.13347467	0.216372354	0.38102366	0.367390029	0.345203666
6c	UAS-GCaMP6f/+; UAS-tdTomato/R48B04-GAL4	Starved	1339	Bp2	Sucrose1	345	-0.176480661	0.028840273	0.083314157	0.006142415	0.168357596	0.304696806	0.139700687	0.234578612	0.066265778	0.044578568	-0.049706245	0.036298704	0.09398329	0.028576556	0.05020563	0.033955872	-0.131377676	0.131148857	0.13801503	0.055104008	1.05E-06	-0.051756952	-0.141524474	-0.041596114	0.128404288	0.092056797	0.19932688	0.142324349	0.013697709	-0.031631311	-0.029980152	-0.094601773	0.19621628	0.099527102	-0.108248244	-0.096028083	-0.015941269	0.083102617	0.010521519	0.105372168	0.127768317	-0.092391145	-0.08181796
6c	UAS-GCaMP6f/+; UAS-tdTomato/R48B04-GAL4	Starved	1340	Bp2	Sucrose1	345	-0.357124878	-0.270679569	-0.319578666	-0.219687567	-0.232196582	-0.348335605	-0.274896835	-0.155494892	0.241751341	0.981949161	1.045104502	0.728685342	0.773393689	0.620716148	0.49021597	0.116922064	0.023775085	-0.111511647	0.025318789	0.042335004	0.043868686	0.045853929	-0.101552086	-0.288458738	-0.320987443	-0.237257744	-0.394247605	-0.332315793	-0.235104467	0.156563639	0.212507574	0.272053478	0.185585306	0.097185613	0.03689822	0.022051664	0.021730404	-0.003404514	-0.112596914	-0.171536949	-0.104974106	-0.209478043	-0.276150348
6c	UAS-GCaMP6f/+; UAS-tdTomato/R48B04-GAL4	Starved	1355	Bp2	Sucrose1	345	-0.10240619	-0.038568623	-0.118122947	-0.060173543	-0.105825098	-0.166248928	-0.062918113	-0.147072684	-0.030044093	-0.021234031	-0.089811833	-0.076424894	-0.060241412	0.029663063	-0.036703728	0.035409001	-0.03164891	-0.07034971	0.02937223	-0.113383421	-0.077636123	-0.191116828	0.027732509	0.015134278	0.237061999	-0.011175507	-0.07000854	-0.049617416	-0.192939906	0.03426623	-0.039191592	0.158316781	0.188571456	0.13651072	0.348241343	-0.117140746	-0.081302008	-0.143630261	-0.076009552	0.049646032	0.042271754	-0.028167489	0.03483582
6c	UAS-GCaMP6f/+; UAS-tdTomato/R48B04-GAL4	Starved	1362	Bp2	Sucrose1	345	-0.171260033	0.060564782	0.053119458	-0.082500187	-0.00643502	-0.050475963	0.031013624	-0.11767758	-0.140069624	-0.12760249	-0.183932655	-0.092584032	-0.203942864	0.060904079	-0.148720851	-0.010331382	0.11063807	-0.035422582	-0.026027789	-0.058431866	-0.135141997	-0.117125363	-0.047527885	-0.047594895	-0.094520631	-0.05776283	-0.02953622	0.02859089	0.091239508	-0.088310883	0.095908803	0.255591596	-0.058461523	0.103896184	0.120660938	0.13205892	0.236624144	0.090837293	-0.178000161	-0.134517447	-0.081471133	-0.012445505	-0.059951057
6c	UAS-GCaMP6f/+; UAS-tdTomato/R48B04-GAL4	Starved	1374	Bp2	Sucrose1	345	-0.067990277	0.160677229	0.170586487	0.397516564	0.37953846	0.395829385	0.186062579	0.280559287	-0.028608062	-0.084136904	-0.226349499	-0.181252852	-0.161218112	-0.201978416	-0.199756453	-0.084004519	-0.185733228	-0.206393375	-0.086259847	0.2299584	0.231929371	-0.093425394	-0.153718012	-0.068781267	-0.224888821	-0.218646358	-0.086461631	0.023714185	0.083942033	0.129946168	0.358009038	0.121871827	0.055710027	0.001472103	-0.157346573	-0.057390374	0.095377056	-0.143562012	-0.08566564	0.002065776	-0.084718979	-0.065896275	-0.150535643
6c	UAS-GCaMP6f/+; UAS-tdTomato/R48B04-GAL4	Starved	1375	Bp2	Sucrose1	345	0.453463017	0.580698222	0.661757015	0.972169439	0.754981676	0.675647423	0.538215819	0.387283017	0.308716072	0.212140645	-0.066724196	-0.037978345	0.028233812	-0.055175839	-0.085358063	-0.189852467	-0.21915689	-0.289071486	-0.070342607	-0.028859694	-0.110564912	-0.113671828	-0.066088338	0.119444747	0.166816398	-0.077259962	-0.208099774	-0.110316871	-0.030393303	-0.102244336	-0.123988957	-0.028828676	-0.129659538	0.064800734	0.179462863	0.152559415	0.026153667	-0.050864597	-0.209404021	-0.245786149	-0.199336773	-0.1071237	-0.151406922
6c	UAS-GCaMP6f/+; UAS-tdTomato/R48B04-GAL4	Starved	1383	Bp2	Sucrose1	345	-0.026145696	-0.093730731	0.023480224	0.13420239	0.224941661	0.131464157	0.350574586	0.247599187	0.317780956	0.116787602	0.027586582	0.080776254	0.050025199	0.099224773	0.000928096	-0.129997677	-0.176370635	-0.158034731	0.16398058	-0.057365044	0.083045398	0.008368065	-0.211249246	-0.253837552	-0.230595363	-0.242343568	-0.296705449	-0.28383432	-0.17564375	-0.100448008	-0.011196378	-0.203239393	-0.25911762	-0.198497689	-0.197977086	-0.238795835	-0.174512634	-0.189855079	-0.256455994	-0.006126859	0.022650172	-0.027987727	-0.03393091
6c	UAS-GCaMP6f/+; UAS-tdTomato/R48B04-GAL4	Starved	1389	Bp2	Sucrose1	345	-0.030708236	0.01193187	0.106520362	0.18476359	0.261294814	0.21606275	0.179284008	0.005148185	0.107095407	0.12298748	0.051268403	0.122256096	0.079517166	0.272473437	0.310455305	0.184586139	0.042229869	-0.100932406	-0.171765764	-0.279861095	-0.166358468	-0.216501286	-0.296316027	-0.244735472	-0.229755373	-0.203298946	-0.181434658	0.145702388	-0.030255602	0.047919051	-0.125092454	-0.123219271	0.089213563	0.22539476	0.204738434	0.306773334	0.358339698	0.205472069	0.08735909	0.015091375	0.097044733	0.007628621	-0.161757296
6c	UAS-GCaMP6f/+; UAS-tdTomato/R48B04-GAL4	Starved	1395	Bp2	Sucrose1	345	0.398001326	0.120606702	-0.117739674	-0.161648643	-0.305399675	-0.202910706	-0.13477026	-0.1342667	-0.111188467	-0.111027721	-0.117633978	-0.058560565	-0.195236811	-0.114555935	0.092394612	0.057083244	-0.089815106	0.023955612	0.152805351	0.017545967	0.004041059	-0.019865107	-0.009173082	-0.13474044	0.048077128	-0.069101108	0.024779877	0.017930046	0.040937487	-0.048018338	-0.077506342	0.000559623	0.07859139	0.0070291	-0.016303653	-0.014686135	0.102576514	0.292578968	0.33892718	0.26923815	0.223071916	0.192581108	-0.077051218
6c	UAS-GCaMP6f/+; UAS-tdTomato/R48B04-GAL4	Starved	1306	Bp2	Sucrose2	345	-0.295991368	-0.324187177	-0.370045844	-0.181638417	-0.224102529	-0.19344741	0.011469137	-0.03963933	-0.09349533	-0.162471984	-0.291889163	-0.230348472	-0.253957855	-0.235990501	0.094633537	0.48817286	0.182842172	0.144422296	-0.077653023	0.071233774	0.08539711	-0.127650505	-0.128933767	-0.216406036	-0.216213163	-0.307188105	-0.302684516	-0.32702505	-0.272521099	-0.170588022	-0.039138458	0.021132242	0.073587233	0.189301876	0.093875563	0.099154379	0.439200472	0.226085363	0.312265312	0.252085946	0.394803217	0.20610024	-0.007894654
6c	UAS-GCaMP6f/+; UAS-tdTomato/R48B04-GAL4	Starved	1312	Bp2	Sucrose2	345	-0.032028853	-0.143303913	-0.24343204	-0.234047671	-0.191055593	-0.143717536	-0.039570679	0.276436189	0.471546258	0.370891302	0.264074012	0.089247114	-0.046789016	-0.172024144	-0.283906687	-0.127231102	0.22247464	0.424738435	0.459858369	0.219920994	0.14603212	-0.111671367	-0.157975316	-0.136985266	-0.1964734	-0.218026201	-0.140348831	0.011631682	-0.025321135	0.094371659	-0.001724954	0.007653284	0.024341954	0.093282192	-0.018385797	-0.122214656	-0.140926929	-0.12760928	-0.025773222	0.065180327	-0.051924138	0.015263987	0.090543282
6c	UAS-GCaMP6f/+; UAS-tdTomato/R48B04-GAL4	Starved	1316	Bp2	Sucrose2	345	-0.056422328	-0.091699558	-0.095337122	-0.191681301	-0.086769097	-0.005576468	-0.075448548	-0.028641293	-0.051887559	0.164366282	-0.005834631	0.126525327	0.058378006	-0.083416369	0.029429142	-0.100398516	0.159271774	0.057714389	-0.078538255	0.028358151	0.054892355	0.096637978	0.127862252	0.073024635	-0.068884104	0.161515504	0.099433833	0.149154545	0.180084345	0.106207247	0.144661567	-0.043110889	0.013105669	-0.202070998	-0.073167001	-0.185762491	0.002379538	0.005620189	0.091338672	0.09456491	0.083030125	-0.087179057	0.188220671
6c	UAS-GCaMP6f/+; UAS-tdTomato/R48B04-GAL4	Starved	1328	Bp2	Sucrose2	345	-0.267523279	-0.083472084	-0.191676936	-0.13402608	0.102120942	0.116353058	0.002590842	-0.16677493	-0.011096451	0.107991747	-0.179318316	-0.076905047	-0.157207074	-0.147372698	-0.041502339	-0.139265445	-0.124202231	-0.116332041	-0.103241965	-0.142282628	-0.173143086	-0.096643853	-0.099922628	0.023840604	0.020345872	-0.014561434	-0.064463981	-0.111022871	-0.012010712	0.084327776	0.022684745	0.206062243	0.360632772	0.399385711	0.254788267	0.166085693	-0.087724681	-0.221927081	-0.233630407	-0.284996307	-0.260484084	-0.249731153	-0.224425126
6c	UAS-GCaMP6f/+; UAS-tdTomato/R48B04-GAL4	Starved	1332	Bp2	Sucrose2	345	-0.090813563	-0.071582404	-0.042663148	-0.12367969	0.13290729	0.256690238	0.327734373	0.424614357	0.234910041	0.245192152	0.222984235	0.013391767	-0.040594938	-0.175593708	-0.045063954	-0.123140461	-0.074653104	0.016918683	-0.02446858	-0.209604032	-0.150344225	-0.193708117	-0.119018831	-0.047397821	-0.142297862	-0.088815985	-0.134948164	0.047046029	-0.000366604	-0.057736955	-0.13855202	-0.063604746	-0.102635169	0.002220626	-0.071576364	-0.015710617	-0.153460809	-0.108560093	0.008292346	-0.05960668	-0.050526315	-0.041876186	0.092919261
6c	UAS-GCaMP6f/+; UAS-tdTomato/R48B04-GAL4	Starved	1339	Bp2	Sucrose2	345	-0.041434312	-0.057122368	0.144515284	-0.001561045	-0.112422877	-0.0846108	-0.117249263	-0.11428227	-0.154439208	-0.059926249	-0.035950195	-0.084347604	0.031041518	-0.023875328	0.030815941	0.074220366	-0.065237718	-0.04867117	-0.167702774	-0.030419166	-0.112396447	0.087713	0.027263602	0.006873339	-0.070183794	0.064397737	0.04063289	0.203938645	0.477058602	0.510093242	0.383469168	0.12554867	0.030423203	0.072379784	-0.056474061	-0.029028079	-0.076818979	-0.068041434	-0.032440806	-0.152125471	-0.224635826	-0.244877462	-0.105803277
6c	UAS-GCaMP6f/+; UAS-tdTomato/R48B04-GAL4	Starved	1340	Bp2	Sucrose2	345	-0.343339464	-0.202855421	-0.124790888	-0.0261154	-0.072914712	-0.031253914	0.157105214	0.412488005	0.072688607	-0.041620323	-0.067419802	0.040304641	0.627992534	0.708047444	0.355041703	0.188322585	0.033324445	0.034358588	0.029392558	0.16357055	0.098344246	0.008159963	-0.032561095	-0.215758395	-0.166289502	-0.149163408	-0.219091699	-0.201732291	-0.118365555	-0.06793856	0.089215237	0.048848484	-0.017113308	-0.090097305	-0.054421765	-0.194555771	0.146854765	0.130340431	0.13711375	0.090408685	0.052680134	-0.112523874	0.039602176
6c	UAS-GCaMP6f/+; UAS-tdTomato/R48B04-GAL4	Starved	1355	Bp2	Sucrose2	345	0.004078377	0.094591712	0.163892555	0.096251795	0.105898443	0.087245514	0.086791673	0.064339326	0.240091472	0.232954979	0.072500623	0.09233573	-0.026069076	-0.002526781	-0.028003157	-0.17625416	0.061537506	0.038385192	0.15964973	0.01110685	0.212176233	0.137627391	0.0463544	0.00290701	0.109831674	0.108704403	0.021702874	0.021475418	0.009382676	0.060357537	-0.191719188	-0.268054854	-0.087717246	-0.200690516	-0.207638321	-0.138341051	-0.229338367	-0.107334817	-0.04281715	-0.04428613	-0.129677546	-0.098529135	-0.06422601
6c	UAS-GCaMP6f/+; UAS-tdTomato/R48B04-GAL4	Starved	1362	Bp2	Sucrose2	345	-0.107177295	-0.031882049	0.138355518	0.125777965	-0.092010643	-0.129457526	-0.028721456	-0.119805264	-0.002332411	0.01167929	-0.074693173	-0.081980019	-0.005586949	0.074127275	0.136731246	0.056713105	-0.047961872	-0.15333273	-0.139121006	0.04364499	-0.135589404	-0.065589415	-0.221431507	-0.087147526	-0.127434185	-0.005680863	-0.052152842	0.092983959	0.134327816	0.226796942	0.292297477	0.041755171	0.111873878	-0.018104742	-0.118662363	-0.07711246	0.003239192	-0.011074279	0.042879593	-0.11036067	-0.028245416	-0.069206217	0.051105221
6c	UAS-GCaMP6f/+; UAS-tdTomato/R48B04-GAL4	Starved	1374	Bp2	Sucrose2	345	-0.066953609	-0.087618143	0.024720186	0.037608248	-0.065730335	0.133424954	-0.038785528	-0.065193708	-0.039972411	0.057924107	0.097129448	0.135017415	0.007169515	-0.070382309	-0.207297382	-0.109669368	-0.222672976	-0.020915467	0.01711209	-0.075511999	0.141576677	0.025331661	0.022321792	-0.133541766	0.006619802	-0.127259859	0.065111575	-0.168345169	-0.107074151	-0.008773074	-0.026077334	-0.000400152	0.030204354	0.193996635	-0.071806395	0.008845705	-0.158490831	0.004534879	-0.068343963	0.201555039	0.210104652	0.172819237	0.147044924
6c	UAS-GCaMP6f/+; UAS-tdTomato/R48B04-GAL4	Starved	1375	Bp2	Sucrose2	345	-0.1310765	-0.072813564	-0.070401509	-0.107557596	-0.174299068	-0.02046261	-0.146921378	0.080792454	0.773676796	0.798569426	0.526156901	0.84988427	0.645099936	0.372242905	0.252276923	0.447388005	0.414809394	0.229482626	0.029581549	-0.088196046	-0.108932891	-0.141969146	-0.218690598	-0.070445889	0.057319198	-0.20971337	-0.268214255	-0.236675321	-0.279558613	-0.175704524	-0.15527531	-0.183725367	-0.308664834	-0.212329463	-0.2022181	-0.355244314	-0.290154921	-0.343633	-0.369937173	-0.367064101	-0.403428718	-0.416739687	-0.284916083
6c	UAS-GCaMP6f/+; UAS-tdTomato/R48B04-GAL4	Starved	1383	Bp2	Sucrose2	345	0.056118209	-0.032472766	-0.141174847	-0.301208797	-0.188902606	-0.243453707	-0.282559406	-0.177987844	-0.274089501	-0.26493945	-0.370931173	-0.245877645	-0.407972731	-0.159984498	-0.343190107	-0.302494835	-0.32415381	-0.360959059	-0.282177467	-0.232206	-0.260211484	0.001166362	-0.036377667	-0.182843656	-0.138755074	-0.231575753	-0.186228918	0.37754771	0.640602204	0.296536352	0.153675866	0.17224771	-0.066259585	-0.197729112	-0.197195345	-0.094169475	0.008929352	0.067529642	-0.161695096	-0.287975444	-0.344460892	-0.184672658	-0.077850195
6c	UAS-GCaMP6f/+; UAS-tdTomato/R48B04-GAL4	Starved	1389	Bp2	Sucrose2	345	0.166498	0.322583019	0.283917135	0.181324131	0.175408244	0.361935888	0.281076353	0.131028951	-0.03076484	0.060616672	0.220560967	0.393137483	0.530727107	0.219338946	0.188128617	-0.035214567	-0.024845804	-0.040257549	-0.070688158	-0.086901554	-0.103162167	-0.266336649	-0.256417748	-0.208268885	-0.100190048	-0.034786879	-0.166235151	-0.179534136	-0.244114111	-0.180539764	-0.148014888	-0.253052834	-0.168283244	-0.210508116	-0.13710085	-0.189742548	-0.255884004	-0.153220065	-0.148197541	0.168962036	0.534491354	0.396617943	0.086688666
6c	UAS-GCaMP6f/+; UAS-tdTomato/R48B04-GAL4	Starved	1395	Bp2	Sucrose2	345	-0.009609054	0.139119784	0.165056221	0.155372706	0.439561104	0.143774728	0.418264443	0.309134964	0.106922306	0.010018608	0.276894234	0.138677583	-0.054757033	0.015342856	-0.108188402	-0.09928452	-0.170968775	-0.111006166	-0.103086693	-0.112324448	-0.051081045	0.053172665	0.153290376	0.085239244	0.203312741	0.069389155	-0.019954529	-0.03115008	0.020993022	0.079535424	0.063489148	0.049135162	-0.157778513	-0.193730193	-0.233197219	-0.067932798	-0.152535639	-0.069334228	-0.117506028	-0.048538683	-0.081194066	0.032339835	0.104667225
6c	UAS-GCaMP6f/+; UAS-tdTomato/R48B04-GAL4	Starved	1306	Bp2	Sucrose3	345	-0.319226448	-0.197210381	-0.13715789	-0.106856982	-0.178214719	-0.25830808	-0.303392987	-0.13891541	-0.142321914	-0.152122211	-0.228750328	-0.289972424	-0.038711222	-0.028140376	0.141727244	0.176467208	0.436895433	0.07299449	-0.07903398	-0.184372152	-0.204357073	-0.270069594	-0.211752101	-0.289646826	-0.267203288	-0.048819412	-0.03812066	0.115643245	0.379077415	0.288859516	0.135787932	-0.182708937	-0.050238399	-0.08869087	8.28E-06	-0.202281958	-0.157886247	0.027574907	-0.011972491	-0.14011718	-0.219968966	-0.235084547	-0.185713036
6c	UAS-GCaMP6f/+; UAS-tdTomato/R48B04-GAL4	Starved	1312	Bp2	Sucrose3	345	-0.059125305	-0.102124027	-0.106966975	0.018427966	-0.162176448	-0.064911083	0.125774415	0.213837535	0.020056724	-0.034979455	0.052120878	-0.110232948	0.07384157	0.174853238	0.081540537	0.210810806	0.174429442	0.000208596	-0.016336983	-0.151294419	-0.02730836	-0.139782652	-0.118997128	-0.219847155	-0.169298269	-0.054955743	-0.05938014	-0.093642681	0.01555175	0.067164463	0.131340661	0.060074817	-0.069387374	0.244865878	-0.087947493	-0.056935024	0.040618167	0.189677693	0.203568154	0.292219949	0.146608782	-0.069007227	-0.127586471
6c	UAS-GCaMP6f/+; UAS-tdTomato/R48B04-GAL4	Starved	1316	Bp2	Sucrose3	345	-0.137479987	-0.239523219	-0.123030878	0.061472977	-0.02466567	-0.012269833	-0.128092411	-0.036827989	-0.032236425	-0.056138305	0.026507955	0.007538633	0.178443519	0.066212326	-0.048498225	0.052207431	-0.206664134	0.003807769	0.034020818	-0.132359177	0.003412443	0.014704581	0.098249721	-0.063608063	-0.005332784	0.023096506	-0.073008381	-0.11522389	-0.08110347	0.010228393	-0.165021627	-0.136050363	-0.022157543	-0.156309899	-0.140184959	0.029893473	-0.109432797	-0.036826189	-0.016901846	-0.107886781	0.032273214	0.005506306	-0.024857428
6c	UAS-GCaMP6f/+; UAS-tdTomato/R48B04-GAL4	Starved	1328	Bp2	Sucrose3	345	-0.204581632	-0.190962128	-0.167650017	-0.257467892	-0.20152281	-0.149002127	0.069476782	-0.036363359	-0.146672723	-0.266452231	-0.239122878	-0.202917057	-0.294296836	-0.31288892	-0.227975399	-0.036664409	0.001791566	-0.014526742	-0.140781657	-0.174525648	-0.299487113	-0.135708725	0.023282151	0.015753356	0.174139613	0.057056013	-0.103891348	0.076202963	0.191551315	0.270400365	0.620365394	0.404929374	0.462044986	0.240898934	0.163788958	0.519031556	0.28158521	0.236345995	0.116745367	-0.108489636	-0.035886512	-0.023792162	-0.077425644
6c	UAS-GCaMP6f/+; UAS-tdTomato/R48B04-GAL4	Starved	1332	Bp2	Sucrose3	345	-0.122725837	-0.157436254	-0.225847666	-0.21733644	-0.211239803	-0.139533244	0.069195606	-0.132286663	-0.186592436	-0.178234683	-0.155844346	-0.116141505	-0.046660806	-0.007384804	-0.03142451	-0.053934889	0.046503656	0.022021638	0.099158859	0.037518667	0.069052141	-0.101674512	0.01263952	0.08881014	0.09551842	0.081411673	0.102054029	0.013703893	-0.060626524	-0.056729576	-0.046563887	0.012353887	-0.00309971	0.053656857	-0.114202149	-0.170350993	0.034605884	-0.082824189	-0.014432487	0.18969663	0.135753013	0.191607635	-0.000701644
6c	UAS-GCaMP6f/+; UAS-tdTomato/R48B04-GAL4	Starved	1339	Bp2	Sucrose3	345	-0.117254592	-0.25204054	-0.24200565	-0.262224766	-0.088365786	-0.155303374	-0.156693788	-0.16474385	-0.01263718	-0.066697791	-0.212425618	-0.351627431	-0.203229928	-0.214657358	-0.14222203	-0.074386096	-0.085379803	0.095805825	-0.112240475	-0.215931662	-0.2825356	-0.323622288	-0.189003209	-0.079545174	0.274719131	0.490239992	0.845672435	0.719096585	0.662681099	0.383485955	0.092861697	-0.06276632	-0.198716598	0.065263576	0.22818857	0.028497606	-0.01990612	-0.178693233	-0.091249636	-0.203470468	-0.267441509	0.132388438	0.106353208
6c	UAS-GCaMP6f/+; UAS-tdTomato/R48B04-GAL4	Starved	1340	Bp2	Sucrose3	345	0.183838135	0.26221012	0.28424767	0.121546154	0.034771396	-0.117575854	-0.148256275	-0.10148025	-0.048924804	0.546155705	0.418996154	0.227490225	-0.034249042	0.093059521	-0.037865832	-0.11621019	-0.240561907	-0.220786398	-0.231460068	-0.150774648	-0.198831506	-0.235590623	-0.144272719	-0.033788227	0.035584263	0.167651116	0.00154645	-0.194566389	-0.185705264	-0.266148174	-0.288621668	-0.054367752	-0.142369776	0.006899189	0.198402375	0.112665013	0.155834183	0.011269949	-0.078179326	-0.076112852	-0.005966567	-0.043333013	-0.048846649
6c	UAS-GCaMP6f/+; UAS-tdTomato/R48B04-GAL4	Starved	1355	Bp2	Sucrose3	345	-0.17939885	-0.151522136	0.010504449	-0.033975038	-0.194596528	0.097694869	0.113274161	-0.023529754	0.120134856	-0.003242078	-0.089231465	-0.067070253	0.209819069	0.057477605	0.064339482	0.100112196	0.180407936	-0.013005153	0.401760706	-0.083874172	0.115593873	0.056133968	-0.041192026	0.131968942	0.067638693	0.025754391	-0.061180903	-0.062976225	-0.10685365	-0.000159108	-0.084818039	0.064908697	-0.033988562	-0.003636472	-0.052183419	-0.158613561	-0.024554529	-0.154696523	0.015065973	-0.062844104	-0.089491389	0.009330997	-0.097170378
6c	UAS-GCaMP6f/+; UAS-tdTomato/R48B04-GAL4	Starved	1362	Bp2	Sucrose3	345	-0.158961983	-0.276115374	-0.11832459	-0.158839054	-0.088643717	-0.065029147	-0.044786951	0.149069079	0.212641198	0.14858472	0.272235922	0.034560805	-0.129121842	-0.088849601	-0.134934755	-0.078651945	-0.065968961	-0.080267098	0.057696699	-0.061847708	-0.00262658	-0.041586821	-0.116701227	-0.039998252	0.393234152	0.146200929	-0.021198039	0.094233168	-0.013213305	0.197754471	0.180715363	0.087673615	-0.01894161	-0.040405928	-0.052651789	-0.039595454	-0.156882526	0.173295568	-0.071888361	-0.124590141	-0.054281221	0.044341598	-0.08614849
6c	UAS-GCaMP6f/+; UAS-tdTomato/R48B04-GAL4	Starved	1374	Bp2	Sucrose3	345	-0.117054548	-0.173367811	-0.297940451	-0.194763828	-0.138839175	-0.079566141	0.008290305	-0.098731879	-0.021365923	-0.157850077	-0.16155914	-0.028142632	-0.089822514	-0.066289577	-0.06801194	-0.138624476	-0.068584421	-0.054195589	-0.095076431	-0.08594311	-0.101135606	-0.053780834	0.245196002	0.088558832	0.040196545	-0.063158414	-0.067767783	-0.204324356	-0.045660168	0.013775741	0.02682697	0.070356489	0.053234646	0.030468114	0.051966763	-0.007817887	-0.000766267	0.043085178	0.073906733	0.091620986	0.154482598	0.003703305	-0.042868799
6c	UAS-GCaMP6f/+; UAS-tdTomato/R48B04-GAL4	Starved	1375	Bp2	Sucrose3	345	-0.074389489	-0.129991602	-0.065868256	-0.247229667	-0.06098822	-0.022004856	0.007820366	-0.185737015	-0.122919623	0.011647915	0.335735926	0.272992955	-0.037027061	-0.111678884	-0.003625837	0.021711696	-0.070155955	0.064906278	0.302536731	0.365168363	0.332257758	0.145935675	0.173487292	-0.016069708	0.15621037	0.153629281	0.356043022	-0.017297298	-0.058747104	-0.286409378	-0.325439216	-0.284326235	-0.263073572	-0.129883229	-0.097539492	-0.177982205	-0.0637304	-0.241932138	-0.250729167	-0.27121896	-0.112336495	-0.298816424	-0.115426139
6c	UAS-GCaMP6f/+; UAS-tdTomato/R48B04-GAL4	Starved	1383	Bp2	Sucrose3	345	-0.358565105	-0.270431924	-0.337939448	-0.380179042	-0.173766149	-0.155272434	-0.293531149	-0.282897625	-0.273636902	-0.188587415	0.031523521	-0.026354211	0.027869782	0.240338291	0.116526118	0.075447522	-0.036713066	-0.115219792	-0.155440365	-0.126802735	-0.015977418	-0.11535138	-0.174999818	0.037210758	0.364724521	0.304518853	0.354938901	0.266998778	0.590433163	0.420428066	0.066252715	0.499867664	0.105054671	0.052122259	-0.050272087	-0.034228265	0.002463211	-0.067626808	-0.145714711	-0.037460863	0.177915455	0.277746743	0.064697798
6c	UAS-GCaMP6f/+; UAS-tdTomato/R48B04-GAL4	Starved	1389	Bp2	Sucrose3	345	0.276107143	0.285517037	0.059036927	-0.111672158	-0.159398918	-0.152933462	-0.301835495	-0.283730712	-0.206697744	-0.219989651	-0.177261597	-0.103506608	-0.060436628	-0.12655071	-0.014582919	-0.129988993	-0.111412533	-0.187789709	-0.175986647	-0.072619653	-0.143540331	-0.160261775	-0.146025268	0.022133422	0.408546513	0.571260878	0.346392196	0.174353006	0.101165649	-0.062042091	-0.20444865	-0.194525105	-0.290989169	-0.161802999	-0.20007882	-0.15868567	-0.105709992	-0.151648456	-0.122882053	-0.12083511	-0.09047698	-0.066666859	-0.122298649
6c	UAS-GCaMP6f/+; UAS-tdTomato/R48B04-GAL4	Starved	1395	Bp2	Sucrose3	345	0.101078257	-0.160250002	-0.12228933	-0.178299293	-0.127378785	-0.217486901	-0.107857345	0.040785759	0.18331573	0.035047971	0.051618157	0.008071553	-0.032998297	0.002134366	0.059634183	0.188259822	0.371486949	0.140516387	0.030361982	-0.174599734	-0.095656498	-0.216250015	-0.244714998	-0.21166348	-0.116486425	-0.132918162	-0.152278022	0.053894855	0.034458363	0.153867197	0.051539219	0.1520143	0.116277569	0.032457525	0.038046389	-0.080128286	-0.175037772	-0.128714942	-0.224152304	-0.137105768	-0.023085263	-0.000782939	0.10546823
6c	UAS-GCaMP6f/+; UAS-tdTomato/R48B04-GAL4	Starved	1306	Bp2	Sucrose4	345	-0.201835871	-0.352433524	-0.308525021	-0.288882859	-0.171313762	-0.305237465	-0.208759821	-0.288397615	-0.263366348	-0.18173114	0.106858817	0.088954736	-0.079224636	-0.190449992	-0.203142927	-0.124483045	-0.113581851	0.043788062	-0.139761638	-0.012217755	-0.151103362	0.144739507	0.270342563	0.285723418	0.061086816	-0.036198301	-0.218185372	-0.288472347	-0.109589502	0.346255411	0.395444224	0.245324491	0.239537289	0.130776311	0.202965679	0.269258882	0.175539599	0.12213726	0.470531617	0.483844465	0.223838776	0.258825076	-0.011037725
6c	UAS-GCaMP6f/+; UAS-tdTomato/R48B04-GAL4	Starved	1312	Bp2	Sucrose4	345	-0.214130337	-0.17111316	-0.100827099	-0.021701645	-0.08031677	0.099153354	0.172316583	-0.002093253	-0.061559966	-0.157966733	-0.14430301	-0.071894057	0.053038127	-0.05900442	0.130074234	0.07478897	0.044107759	0.086420619	0.230538389	0.291740912	0.146900911	0.10243628	0.111641524	-0.070004549	-0.111340484	-0.132324758	-0.041885688	-0.022328623	0.029477647	0.087893479	-0.001512629	-0.095347916	-0.004969737	0.097841686	0.546463013	0.432070461	0.102280236	0.119795959	-0.03486211	-0.02611454	0.074579305	0.306276309	0.099791379
6c	UAS-GCaMP6f/+; UAS-tdTomato/R48B04-GAL4	Starved	1316	Bp2	Sucrose4	345	-0.058169771	0.066776489	0.028632147	0.116395785	-0.10078631	0.036992836	0.043754899	0.040150698	-0.008191667	0.072997557	-0.104389561	-0.113928764	-0.053776351	-0.197383599	-0.045293239	-0.016024202	-0.035895189	0.060451236	-0.014294212	-0.006251091	0.008357015	-0.010929352	-0.23901828	-0.013872932	-0.234169996	-0.097412057	-0.01897795	0.020399698	-0.009628128	0.200667542	0.331039017	-0.091711619	0.035185197	-0.055680614	0.108346268	-0.009656312	0.089975909	0.076697667	0.031571533	-0.146825527	-0.03101769	-0.166706116	-0.017454732
6c	UAS-GCaMP6f/+; UAS-tdTomato/R48B04-GAL4	Starved	1328	Bp2	Sucrose4	345	-0.241719396	-0.23994568	-0.128169458	-0.059399435	-0.102609128	-0.229843527	-0.272755604	-0.24770238	-0.179550504	-0.211722503	-0.081360284	-0.270784154	-0.169107879	-0.122551643	-0.149701257	-0.067354261	-0.051109487	0.093638048	0.028580418	-0.208562126	-0.124424599	-0.237107303	-0.183183242	-0.199254903	-0.307805665	-0.279804394	-0.128555063	0.10318194	0.099188909	0.289136061	0.017987249	-0.049708823	-0.073572704	-0.03774822	0.298001984	0.317368734	0.160433124	0.137334418	0.103154451	0.127932856	0.439195066	0.562618608	0.156749977
6c	UAS-GCaMP6f/+; UAS-tdTomato/R48B04-GAL4	Starved	1332	Bp2	Sucrose4	345	-0.176392399	0.013666359	0.137469056	-0.117248815	0.004785746	-0.151826752	-0.165249573	-0.213269548	-0.083575683	-0.121129422	0.160847133	0.002361102	0.143599024	-0.009690289	-0.05846092	-0.118249217	-0.054476828	-0.055196653	0.105686361	-0.061071858	-0.086240398	-0.051657205	-0.050527003	0.290660196	0.038435871	-0.10864424	-0.12652083	-0.245014766	0.036896012	0.042177847	0.251638304	0.294902698	0.089644833	0.11635247	0.116761224	0.060680014	0.192408384	0.166144146	0.179643958	-0.0478917	-0.033554635	0.171346359	0.147959041
6c	UAS-GCaMP6f/+; UAS-tdTomato/R48B04-GAL4	Starved	1339	Bp2	Sucrose4	345	-0.112835157	-0.200106066	-0.199764413	-0.287589414	-0.319204795	-0.300518314	-0.146746389	-0.252835783	-0.173385639	-0.275851473	-0.234194505	-0.164363244	0.005943553	-0.035444896	-0.149397226	-0.251122631	-0.265503434	-0.3711105	-0.378470286	-0.174114907	-0.262575789	-0.092844892	-0.049931527	-0.15195303	-0.088483451	-0.161323468	-0.278864004	-0.153276109	-0.201455364	-0.095685481	0.105892186	-0.143598161	-0.142923648	-0.107185051	-0.188281972	-0.14483427	0.885522372	0.985869778	0.945672659	0.784015768	0.492397585	0.321077453	0.120186539
6c	UAS-GCaMP6f/+; UAS-tdTomato/R48B04-GAL4	Starved	1340	Bp2	Sucrose4	345	-0.228064183	-0.165609967	-0.251575497	-0.199837263	-0.159747967	0.191747309	0.102833262	0.205487207	0.501135863	0.573202887	0.265965043	0.166507884	-0.031456957	0.255971724	0.375010532	0.267852599	0.03924455	0.005623262	-0.065664615	0.010476371	0.025166512	-0.053905221	-0.129677971	-0.308692582	-0.313188748	-0.246754545	-0.159421362	-0.106273533	-0.188890985	-0.136396659	-0.297609043	-0.328209784	-0.257152686	-0.130207269	-0.150429981	-0.211354544	-0.172388011	-0.405352018	-0.170068342	0.276317374	0.475424333	0.344477898	0.248845934
6c	UAS-GCaMP6f/+; UAS-tdTomato/R48B04-GAL4	Starved	1355	Bp2	Sucrose4	345	-0.088984585	-0.162409311	-0.25387272	-0.123793621	-0.111990876	-0.187762128	-0.129534124	-0.094528435	-0.099988128	-0.128274145	-0.229334384	0.046678026	-0.023813612	-0.119464025	-0.016663387	-0.08108592	-0.124934932	0.050116629	-0.200155713	-0.040187718	-0.089276422	0.063136877	-0.117195972	0.193000765	0.067024185	0.216354094	0.189924628	0.444251499	0.349076521	0.014979522	-0.012285808	-0.050421234	-0.033594409	0.132801522	-0.088642882	-0.027946048	-0.156348704	-0.214254476	-0.108489607	-0.006920958	-0.161088861	-0.068912391	0.159590172
6c	UAS-GCaMP6f/+; UAS-tdTomato/R48B04-GAL4	Starved	1362	Bp2	Sucrose4	345	-0.135823615	-0.039005877	0.090390351	-0.07692414	0.014382832	0.122539634	0.347481657	0.020352253	0.143979022	0.137772571	0.074656653	0.135536748	0.28617115	0.268791858	0.167247738	-0.023162128	-0.171749368	-0.080123193	-0.024619489	0.059952324	-0.063510971	-0.059882548	0.136398739	0.068734274	0.051548628	-0.159233505	-0.073459903	-0.191024558	-0.173655088	-0.186365256	-0.153133625	-0.081074311	0.045958513	-0.050555656	0.003927396	-0.103702799	-0.079391809	-0.057310606	-0.172631553	-0.123486947	-0.116655046	-0.021377265	-0.007909328
6c	UAS-GCaMP6f/+; UAS-tdTomato/R48B04-GAL4	Starved	1374	Bp2	Sucrose4	345	-0.094481349	-0.246694423	-0.107438503	-0.049473229	-0.136125893	-0.101164549	-0.093883708	0.00068954	0.055009167	-0.080477653	-0.104347246	-0.088058833	-0.056554344	-0.177774579	-0.17812098	-0.13246187	0.000366477	-0.114953001	-0.040321438	0.137477291	-0.179232802	0.181400077	0.09075453	0.085490042	-0.047127991	0.075036048	0.216058851	0.307949634	-0.035988811	0.161588166	0.027494079	-0.006222096	0.188936315	-0.023410059	-0.043613659	-0.164113155	-0.078157109	-0.100985239	-0.111080786	0.069581259	-0.030924666	0.069990759	-0.086505836
6c	UAS-GCaMP6f/+; UAS-tdTomato/R48B04-GAL4	Starved	1375	Bp2	Sucrose4	345	-0.202786689	-0.275937919	-0.334048068	-0.3388493	-0.225285375	-0.361753545	-0.311091069	-0.210096451	-0.305815204	-0.385603918	-0.167844012	-0.231122186	-0.155848732	-0.011444755	0.344880843	0.607111751	0.438141316	0.54144197	0.601441716	0.496142814	0.375303175	0.376995459	0.381054191	0.071367951	0.124404382	0.015100739	-0.116291628	-0.138577591	-0.141455117	-0.265784015	-0.17327662	-0.224089022	-0.184847991	-0.200051123	0.038959742	-0.094021614	-0.023335896	0.120353888	-0.004713604	0.020643886	-0.242190775	-0.064047229	-0.236241028
6c	UAS-GCaMP6f/+; UAS-tdTomato/R48B04-GAL4	Starved	1383	Bp2	Sucrose4	345	0.644358395	0.16576086	0.112808504	0.179694913	0.457155072	0.373854087	0.118102203	0.150283537	0.139057567	0.157913719	0.026155781	0.112080682	0.066511088	-0.050404972	0.002411135	-0.040321289	0.053893471	0.513266269	0.445397328	0.36711584	0.232285507	0.128801059	0.002983382	0.103169068	-0.135302538	-0.275840722	-0.266244427	0.182402985	0.344730774	0.483597579	0.368002268	0.155743856	0.056880846	0.148985734	-0.159215017	-0.185739263	-0.223843938	-0.374720123	-0.303983808	-0.156388405	-0.071521383	-0.151207348	-0.078894633
6c	UAS-GCaMP6f/+; UAS-tdTomato/R48B04-GAL4	Starved	1389	Bp2	Sucrose4	345	-0.092076884	-0.124280433	-0.03281649	0.005482392	0.065449788	-0.107082477	0.016378268	-0.103669597	-0.148772757	-0.226120921	-0.103711705	-0.144671628	-0.116102053	-0.072547595	-0.127748899	-0.082630399	-0.023102099	0.131645178	0.082370203	0.198608477	0.036559785	0.10546098	-0.095912928	-0.024755015	-0.099181873	-0.060787052	0.004439262	0.2051108	0.509306904	0.317242114	0.277200772	0.396698052	0.173608912	0.134802579	0.063542799	0.10397287	0.079661315	0.157242393	0.070384009	-0.066023083	-0.19079055	-0.075648751	-0.152557262
6c	UAS-GCaMP6f/+; UAS-tdTomato/R48B04-GAL4	Starved	1395	Bp2	Sucrose4	345	-0.343359878	-0.340065685	-0.314456341	-0.323492101	-0.270054463	-0.240798438	-0.207798543	-0.206940353	-0.11371286	-0.023187227	0.040914813	-0.060609623	-0.144290502	-0.18756918	-0.186023426	-0.266069356	-0.315626339	-0.27651683	-0.254852333	-0.228098418	-0.178577575	-0.239785838	-0.165898015	-0.245003165	-0.125785341	-0.035994993	-0.041876957	-0.08571426	0.215402974	-0.03098797	-0.019651071	0.148730165	0.188346212	0.233678626	0.08567418	0.230241279	0.063977764	-0.063877849	-0.206446302	-0.20405891	-0.055471122	0.150801946	-0.013472318
6c	UAS-GCaMP6f/+; UAS-tdTomato/R48B04-GAL4	Starved	1306	G4	Sucrose1	345	-0.205947086	-0.170312477	-0.309476256	-0.201748026	-0.260830497	-0.280984863	-0.157947007	-0.277261146	-0.201999588	-0.175000386	-0.265923338	-0.121747943	-0.190564484	-0.187178322	-0.048116963	0.129839649	-0.117563914	-0.089639532	-0.104516132	0.020522831	-0.057306064	-0.017817733	-0.105571317	0.146132978	-0.026217919	0.064969002	-0.01189739	0.087037776	-0.079524267	0.087546212	-0.046986787	-0.030026054	0.024207264	-0.002214551	-0.002836733	-0.00340256	0.028914882	0.100895591	-0.025054707	0.091809171	0.012008038	0.05504417	-0.092430976
6c	UAS-GCaMP6f/+; UAS-tdTomato/R48B04-GAL4	Starved	1312	G4	Sucrose1	345	-0.123106567	-0.172241746	-0.136724107	0.007014603	-0.041247923	-0.135218884	0.043597126	-0.005197116	0.027835972	0.093942528	-0.053158664	0.167429595	0.177794217	0.083803059	-0.089605151	-0.013983012	-0.123386693	-0.00464373	-0.127964572	-0.196465655	-0.009997228	-0.156632354	-0.103510061	0.091076329	0.278353381	0.131723392	0.175824142	0.237675433	-0.086430863	-0.155892293	-0.144232693	-0.217002788	-0.093291256	-0.126514631	-0.022050795	-0.122753541	-0.128473114	-0.0590948	0.303275153	0.256561379	0.155644853	0.304367104	0.120508659
6c	UAS-GCaMP6f/+; UAS-tdTomato/R48B04-GAL4	Starved	1316	G4	Sucrose1	345	-0.022744674	-0.02789286	0.034518796	-0.168367904	0.001682518	-0.021410367	-0.172574373	-0.084647029	0.211897534	0.177521201	0.104474645	-0.025677797	0.074503556	-0.058926049	-0.001526038	-0.195669477	0.048614721	0.013595953	0.031319588	0.000629567	0.060054409	0.195410381	-0.086270038	0.060530225	-0.101097312	0.013282279	0.104101312	0.099491284	0.257798347	0.08516941	-0.021532583	-0.044014177	0.166698481	-0.062151008	0.027896611	0.207279884	-0.06386719	-0.144331657	-0.144448557	-0.003906373	-0.096697246	-0.130931079	-0.055140831
6c	UAS-GCaMP6f/+; UAS-tdTomato/R48B04-GAL4	Starved	1328	G4	Sucrose1	345	0.213977132	0.227693217	0.244257614	0.265076576	0.322606041	0.272770159	0.102958983	0.265243307	0.114998289	0.147879192	0.337258086	0.358794719	0.480886185	0.464248273	0.385310246	0.33322149	0.03186747	-0.114606645	-0.039784328	-0.045046111	-0.256121858	-0.137594215	-0.13551972	-0.174939085	-0.014744504	-0.111821423	-0.121805851	-0.184242516	-0.112717335	-0.232304239	-0.184171869	-0.188160049	-0.044705461	-0.200796217	-0.157936935	-0.089325941	-0.110056388	-0.097488573	-0.003140041	-0.11426764	-0.090352718	-0.210807557	-0.206920779
6c	UAS-GCaMP6f/+; UAS-tdTomato/R48B04-GAL4	Starved	1332	G4	Sucrose1	345	0.036304052	0.053224516	0.07224479	0.129011928	0.123665965	0.142450333	-0.021552207	-0.112770772	0.057839049	-0.019392866	0.018417607	0.0597942	-0.08650326	0.013320985	0.12899788	0.08652664	0.064082395	0.18931977	0.002632267	-0.15363141	-0.089582326	0.065648654	0.280220647	0.137434868	0.198089251	-0.050676759	0.018784269	-0.08288293	0.203528963	-0.020869883	0.211744396	0.267444252	0.044929819	-0.012176725	-0.134954071	-0.114683873	-0.043567432	-0.041069768	0.02056446	-0.059588737	-0.063812404	-0.112451574	-0.013823608
6c	UAS-GCaMP6f/+; UAS-tdTomato/R48B04-GAL4	Starved	1339	G4	Sucrose1	345	0.033326065	-0.044978327	0.175752572	0.011274103	-0.028795378	0.07518201	0.120712397	-0.201808281	-0.098268072	-0.114014934	0.031447251	-0.003765506	-0.011898439	-0.0235298	0.148926882	0.197800787	0.202172184	0.194009624	-0.00127766	-0.084768304	-0.087580408	0.054841352	-0.068380165	-0.209721695	-0.046189851	-0.060166084	-0.004073952	-0.159906265	-0.108059648	-0.175783091	-0.080455933	-0.026624725	-0.082491007	-0.109308537	-0.029350685	-0.174518875	-0.160622981	-0.051143534	0.007254594	-0.056612291	-0.129745537	-0.042708222	-0.034362699
6c	UAS-GCaMP6f/+; UAS-tdTomato/R48B04-GAL4	Starved	1340	G4	Sucrose1	345	-0.209338955	-0.154794723	-0.185599281	-0.260114685	-0.284610881	-0.186893022	-0.253843893	-0.206950659	0.236765353	1.057130777	0.571107996	0.329182906	0.194253839	0.124172028	-0.022406716	0.024062374	0.071788342	-0.047403703	-0.120461398	0.221193337	-0.008359801	-0.184582661	-0.141738465	-0.260543248	-0.283502205	-0.338687477	-0.277115755	-0.255173704	0.293008786	0.593998233	0.412347215	0.191489986	0.258473754	-0.041313382	-0.026608654	0.041856341	-0.013240213	0.020023456	-0.182169625	-0.052957855	-0.139776243	-0.264419361	-0.066785963
6c	UAS-GCaMP6f/+; UAS-tdTomato/R48B04-GAL4	Starved	1355	G4	Sucrose1	345	0.02090169	-0.144786401	-0.132005139	-0.158481699	0.011698518	-0.098733985	-0.111519145	-0.05221738	-0.046940866	0.003477288	-0.088670832	0.082141372	0.031197287	-0.078345973	0.038258066	0.13567749	-0.011957613	-0.205739754	-0.08408901	0.081452657	-0.088975584	-0.132321338	-0.077588761	-0.155989933	-0.098377121	-0.191889336	0.023855884	-0.029614667	-0.006406673	0.088856032	-0.006621412	0.183921705	0.147498424	0.287132763	0.049568545	-0.09161219	0.013209155	-0.03586821	-0.061711821	-0.018706974	-0.00331865	0.171262439	0.086859847
6c	UAS-GCaMP6f/+; UAS-tdTomato/R48B04-GAL4	Starved	1362	G4	Sucrose1	345	-0.007831553	0.138737382	0.096952206	0.126787515	0.116867094	-0.188015375	-0.148713259	0.21129042	-0.047340361	0.057194541	-0.025216082	0.009561245	0.199503591	-0.00133126	0.092276694	-0.132372224	-0.012268636	0.118184659	0.046541697	0.075342288	-0.063838907	-0.023749016	-0.126691761	-0.198215676	-0.144550987	0.017074267	-0.02910091	-0.133334134	-0.219139878	-0.077317481	-0.018288443	-0.008617277	0.052031237	-0.003487099	0.127064946	0.091653781	0.078168857	-0.162276588	0.018661423	-0.05527263	-0.145631799	-0.090016249	0.04388343
6c	UAS-GCaMP6f/+; UAS-tdTomato/R48B04-GAL4	Starved	1374	G4	Sucrose1	345	-0.19479749	-0.158568981	-0.058906206	0.005753717	0.09571692	0.224895198	0.208954676	0.065280133	0.058663025	-0.009585524	-0.036803539	-0.087497841	-0.108928432	-0.037601423	-0.061660254	-0.04806678	0.244058741	-0.066664579	0.270268332	0.21898443	0.280675785	0.00015097	-0.101560909	-0.026243399	-0.09308596	0.018970817	0.133991907	0.056515615	0.307060153	0.648456531	0.292973128	0.087701077	-0.071122289	-0.132524825	-0.132321519	-0.120526713	-0.059875849	0.093957288	-0.149652581	-0.364232508	-0.124912908	-0.031874405	-0.178713157
6c	UAS-GCaMP6f/+; UAS-tdTomato/R48B04-GAL4	Starved	1375	G4	Sucrose1	345	0.720309804	0.958733377	0.821099077	0.74624019	0.751305165	0.482639474	0.472427205	0.79323197	0.338754219	0.099905428	0.158228853	-0.021963144	0.05600337	-0.139824748	-0.122984921	-0.207626308	-0.224415163	-0.147029019	-0.101805148	-0.047594541	-0.191913513	-0.150721928	0.093769903	0.134191346	0.038524456	-0.167345194	-0.07746642	-0.09581951	0.011159479	-0.153488006	-0.042237381	-0.23434508	-0.071103774	0.029247074	0.02106587	-0.09671371	-0.301993793	-0.211930917	-0.256391625	-0.197980668	-0.204490253	-0.117723171	-0.27705474
6c	UAS-GCaMP6f/+; UAS-tdTomato/R48B04-GAL4	Starved	1383	G4	Sucrose1	345	-0.107529611	-0.15231174	-0.179398646	-0.158042239	0.001176794	-0.155425114	-0.087909156	-0.073346313	-0.249175018	-0.119075042	-0.26500073	-0.136111002	-0.240999529	-0.199533005	-0.197106318	-0.217529898	-0.251676403	-0.320478573	-0.207264623	-0.177143861	-0.131477178	-0.072260689	-0.121621508	-0.237825602	-0.121599339	-0.235270083	-0.229580249	0.179448351	0.120996435	0.151207621	0.025286229	0.005220169	-0.170539469	-0.288703455	-0.082185863	-0.07553266	-0.097398131	-0.127496673	0.318899796	0.515379587	0.322601131	0.067782068	0.018504564
6c	UAS-GCaMP6f/+; UAS-tdTomato/R48B04-GAL4	Starved	1389	G4	Sucrose1	345	-0.224880889	-0.22466834	-0.243140937	-0.056604871	-0.091962175	-0.19255354	-0.097501307	-0.088383086	-0.104699568	-0.046076678	-0.195057957	-0.188967147	-0.192066528	-0.025879863	-0.115117925	-0.142886421	-0.180796549	0.101658134	0.167986775	0.04854381	-0.061353428	-0.119581885	-0.132532405	-0.092292595	-0.051509128	0.109682351	0.160009232	0.079083364	-0.026179899	0.012603536	-0.047577423	-0.05518172	0.027995911	0.040095991	-0.015294848	0.023103928	0.073430862	0.047507998	-0.026256541	-0.133219046	-0.014305907	-0.041512159	-0.153389087
6c	UAS-GCaMP6f/+; UAS-tdTomato/R48B04-GAL4	Starved	1395	G4	Sucrose1	345	-0.175065481	-0.094898586	0.10755845	-0.171162879	-0.200505951	-0.195869166	0.023562277	-0.042132548	-0.013102116	-0.145058459	-0.082024951	-0.015526286	-0.048381458	-0.224917196	-0.092060531	-0.002929803	-0.134164584	-0.049684033	-0.003006471	-0.006829241	-0.03900161	-0.123230097	-0.096129939	-0.004549155	-0.007415385	-0.061167271	-0.081355796	0.030797133	0.105167576	0.116823341	0.201719007	0.110767785	0.063861046	0.019281297	-0.11122735	-0.03594312	-0.019253031	-0.041106071	-0.024733946	-0.022876267	-0.067134484	0.021950146	-0.004822455
6c	UAS-GCaMP6f/+; UAS-tdTomato/R48B04-GAL4	Starved	1306	G4	Sucrose2	345	-0.168743776	-0.221440098	-0.156570464	-0.064519988	-0.227361146	-0.05278285	-0.11488081	0.096858921	0.090380634	0.053885141	0.002080471	-0.1329101	-0.030163342	0.204587918	0.45299751	0.433869087	0.191722164	0.148647453	0.047365262	0.013302301	0.059045517	-0.018285733	-0.07085435	-0.022115971	-0.167128187	-0.053044975	-0.18387492	-0.060492844	-0.162571655	-0.037170725	-0.060889551	-0.161582256	-0.03610574	-0.094217906	-0.076380125	-0.060409851	0.238499858	-0.037250575	0.050665935	0.138134257	0.024813669	-0.11237456	-0.058475056
6c	UAS-GCaMP6f/+; UAS-tdTomato/R48B04-GAL4	Starved	1312	G4	Sucrose2	345	-0.225718507	-0.190764252	-0.27776105	-0.20246849	-0.311118267	-0.237884436	-0.230560633	0.054726408	0.065616288	0.03389838	-0.128317059	-0.067099805	-0.189465263	-0.136703271	-0.108915369	-0.032280781	0.317868951	0.249826456	0.29446685	0.208833333	0.109314304	0.108553865	0.028091822	-0.015131074	-0.118276589	0.169473681	0.030881049	0.00159287	0.03516802	0.112876938	0.239071036	0.097823101	0.149595859	0.096160952	-0.067978664	-0.194013363	-0.151893181	-0.107192279	-0.0167976	-0.014471207	0.023495269	0.317364326	0.254531922
6c	UAS-GCaMP6f/+; UAS-tdTomato/R48B04-GAL4	Starved	1316	G4	Sucrose2	345	0.088843025	0.209524289	0.010802392	-0.047911867	-0.058492658	0.020771304	-0.022393631	0.029156827	-0.049843682	0.102418501	-0.032236912	0.193664461	0.031938031	-0.027013794	-3.54E-05	0.051684787	0.019162177	-0.203840416	-0.098077436	0.093613206	0.098378911	0.02041136	-0.027523525	-0.014366204	0.149599688	0.005484965	0.074414411	0.490130509	0.514318181	0.321053156	0.137471851	-0.160432463	0.048453227	-0.090563347	0.147195449	-0.136644614	-0.092710798	-0.121224825	-0.089453543	0.001121971	-0.122275772	0.12766728	0.067565272
6c	UAS-GCaMP6f/+; UAS-tdTomato/R48B04-GAL4	Starved	1328	G4	Sucrose2	345	-0.134944585	-0.190330877	-0.167643421	-0.303983604	-0.173696167	-0.035826598	-0.055839579	-0.119166704	-0.033726994	-0.139492532	-0.004156454	-0.234103923	-0.149767302	-0.056348873	-0.183581398	-0.175620612	-0.150169024	-0.136680324	-0.153489332	0.005987803	-0.089871881	0.081107204	-0.107565141	-0.083327618	-0.043093916	-0.061102271	-0.136449757	-0.012016559	-0.128572547	0.065773132	-0.059993798	0.016350426	0.21709501	0.239863326	-0.002152369	-0.075691562	-0.143329837	-0.031651396	-0.07505338	-0.108800235	-0.155163541	-0.131671951	-0.166693414
6c	UAS-GCaMP6f/+; UAS-tdTomato/R48B04-GAL4	Starved	1332	G4	Sucrose2	345	-0.047713083	-0.090440119	-0.190211029	0.154339987	0.308966612	0.594668719	0.36440992	0.151586135	0.14272699	-0.065530152	0.151126793	-0.059225018	-0.036098479	-0.069146625	-0.092008005	-0.082293529	-0.122672733	-0.043211733	0.007726982	-0.197253095	-0.079317868	-0.119121957	-0.094708405	-0.116922596	-0.076668459	-0.102729289	-0.122960065	-0.155975179	-0.121109618	-0.040431406	-0.08657776	-0.099701541	-0.04667846	0.048897838	0.051142566	0.162437692	-0.040916773	-0.014720014	-0.123546195	-0.113951117	-0.0488372	-0.031537114	0.020518388
6c	UAS-GCaMP6f/+; UAS-tdTomato/R48B04-GAL4	Starved	1339	G4	Sucrose2	345	0.088757132	0.019450962	0.034094947	-0.069175079	0.040348184	0.041197772	-0.128395088	-0.103358399	0.011882417	0.005063828	-0.07481666	0.029553776	0.011077466	-0.049521377	-0.133382723	-0.056470777	0.010893272	-0.19073159	-0.090210378	-0.167270715	-0.103859805	-0.120910384	-0.036490066	-0.065173314	-0.237059265	-0.032193987	-0.120210414	0.066669784	0.073737	0.094974791	-0.108340107	-0.013115594	0.036041493	0.116116923	-0.042498665	0.210217832	0.116043046	0.107781532	0.262912165	0.006928695	0.179028504	-0.113923473	0.007679584
6c	UAS-GCaMP6f/+; UAS-tdTomato/R48B04-GAL4	Starved	1340	G4	Sucrose2	345	-0.123387583	-0.190314576	-0.120359715	-0.112802948	-0.178686927	-0.144332681	-0.17900081	-0.080336869	-0.16224946	0.254855145	0.152726222	0.545571041	0.881330569	0.620101879	0.247689622	0.134352763	0.053909061	-0.057337486	0.154653079	-0.050872707	-0.077204274	0.155444688	-0.022706603	-0.195956561	-0.229935486	-0.229095881	-0.263052119	-0.230154153	-0.279266739	-0.029106939	0.205491597	-0.01572534	-0.182170664	-0.159966993	-0.264052872	-0.023314101	0.57733723	0.3735283	0.282244425	0.041320546	0.084700833	-0.047395882	0.232138712
6c	UAS-GCaMP6f/+; UAS-tdTomato/R48B04-GAL4	Starved	1355	G4	Sucrose2	345	-0.050696839	0.039509708	-0.014491093	0.041359659	-0.027613975	-0.010161613	0.071821596	-0.069520728	0.126184241	0.061586755	-0.047775596	0.052813872	-0.000989474	0.019338907	-0.01472273	0.125859016	0.177250531	-0.06874278	-0.050211075	-0.031355134	0.096216046	-0.037673548	0.123894434	0.010709043	-0.056642345	0.160492134	-0.010746017	-0.048144714	0.142419009	0.20350747	-0.095226038	0.121652696	-0.064334729	-0.241284473	-0.238466566	-0.063388092	-0.133300246	0.057138928	-0.092019497	-0.01750078	-0.087170502	-0.062723333	0.086762593
6c	UAS-GCaMP6f/+; UAS-tdTomato/R48B04-GAL4	Starved	1362	G4	Sucrose2	345	-0.120726815	-0.101889182	-0.084690904	0.030777764	0.1937751	0.004557793	0.035067565	-0.010127443	-0.041618769	0.10764225	-0.018360136	-0.132727495	0.060744238	-0.105656686	0.027434306	-0.037117223	0.13774314	0.089210742	-0.198799441	-0.071904413	0.141903403	0.039845663	0.035661325	-0.137626886	0.121097015	-0.128703012	-0.110158206	-0.035216399	0.101930201	0.201139659	-0.085402686	0.133297459	0.076690141	0.075758751	-0.055923534	-0.039262047	0.141511028	0.00783757	-0.051936568	0.131672402	-0.056851818	-0.103100063	-0.040310414
6c	UAS-GCaMP6f/+; UAS-tdTomato/R48B04-GAL4	Starved	1374	G4	Sucrose2	345	-0.160014265	-0.222505761	-0.152163494	-0.010987023	-0.20612081	-0.083474636	-0.148775571	-0.22982648	-0.069388796	0.355331881	0.227405388	0.012218994	0.078978957	0.077618705	-0.18585677	-0.166750431	-0.146679486	-0.206165538	-0.314705317	-0.243247802	-0.152312758	-0.129028796	-0.232047017	-0.158151493	0.003385487	0.043363512	0.082659827	-0.097553029	-0.110624381	0.135808263	-0.054803708	0.066477731	-0.100889549	0.176913568	0.116610097	-0.131919368	0.059087882	-0.047867461	0.02499498	0.099601126	0.294003617	0.353309629	-0.09284193
6c	UAS-GCaMP6f/+; UAS-tdTomato/R48B04-GAL4	Starved	1375	G4	Sucrose2	345	-0.105721285	0.017049248	-0.14593491	0.092011106	-0.095465628	-0.048246372	-0.103154031	-0.123209093	0.0725768	0.055435235	0.012812767	0.039215348	0.068003089	0.048255161	-0.068687944	0.005149016	0.009463063	-0.115421547	-0.158033133	-0.092186331	-0.229838063	-0.157729047	-0.176107508	-0.182415852	-0.198013105	-0.182167099	-0.21984003	-0.134956662	-0.160953042	-0.198652875	-0.206509433	-0.098509894	-0.173185873	-0.194914887	-0.136364972	0.033183516	0.110662826	0.042719204	-0.016225686	-0.076988049	-0.093855414	-0.130983443	-0.116423181
6c	UAS-GCaMP6f/+; UAS-tdTomato/R48B04-GAL4	Starved	1383	G4	Sucrose2	345	-0.27363474	-0.307238744	-0.369763304	-0.275493062	-0.39893832	-0.33931586	-0.300004708	-0.248732968	-0.115133498	-0.265747612	-0.203096915	-0.343944343	-0.294971212	-0.460023337	-0.347993353	-0.217983298	-0.312292955	-0.226792784	-0.179915954	-0.051274637	0.224490441	0.658214291	0.117270573	-0.042902908	-0.052464735	-0.360634184	0.433575046	0.868335625	0.723801132	0.133221632	-0.058958719	-0.074713069	-0.150278492	-0.219370461	0.046288862	0.058668633	0.214860392	0.028041176	-0.186954908	-0.138597763	-0.12145314	-0.098366099	0.037245705
6c	UAS-GCaMP6f/+; UAS-tdTomato/R48B04-GAL4	Starved	1389	G4	Sucrose2	345	-0.204444196	-0.052064954	-0.12526319	-0.026392713	-0.12637709	-0.18058631	-0.131286757	-0.211941397	-0.223470893	-0.200440889	-0.118866584	-0.08577176	-0.093060232	-0.062631813	-0.230757983	-0.175575196	-0.136198557	-0.348392645	-0.182605588	-0.062006693	0.009058358	-0.215556549	-0.151443851	-0.166999392	-0.04358279	-0.141619356	-0.286170478	-0.076907481	0.116461943	-0.047485751	0.047823282	-0.008667955	-0.101275547	-0.190842973	-0.136679949	-0.185958497	-0.276779801	-0.123362382	0.359261146	0.993126329	0.757590193	0.356137004	0.06933203
6c	UAS-GCaMP6f/+; UAS-tdTomato/R48B04-GAL4	Starved	1395	G4	Sucrose2	345	-0.09075438	0.169651876	-0.002837835	0.151478726	0.034917673	-0.08206326	0.049059008	0.047998223	-0.064418951	-0.093715649	-0.020102199	0.020939799	-0.008000947	0.095246156	0.029194124	-0.079681063	-0.15186657	-0.10536233	-0.110411851	-0.079427612	-0.047411966	-0.03254788	-0.098269975	0.018791739	0.134160681	0.068520095	-0.236502702	0.024964504	0.034443684	0.093207964	0.030772634	-0.059851025	-0.150909897	-0.136709808	0.015506549	-0.091509884	-0.065693048	-0.097450797	0.034285207	0.181187036	0.086211294	-0.052735328	-0.025517295
6c	UAS-GCaMP6f/+; UAS-tdTomato/R48B04-GAL4	Starved	1306	G4	Sucrose3	345	0.090842591	0.202301024	0.066688704	0.042416398	-0.029086401	-0.137421659	-0.209206325	-0.111229742	-0.299961367	-0.234841356	-0.354997282	-0.158579167	-0.052031285	-0.194769689	-0.006330408	-0.003809364	-0.156414465	-0.150788818	-0.246160623	-0.229679929	-0.403225738	-0.213348973	-0.27450859	-0.241554757	-0.257684032	-0.240070745	-0.103708848	0.09291383	0.000809279	-0.081067727	-0.0848561	-0.120561083	-0.201181834	-0.186446166	-0.301877084	-0.281092182	-0.287467152	-0.262963681	-0.222542635	-0.311936493	-0.300227862	-0.2782888	-0.24915519
6c	UAS-GCaMP6f/+; UAS-tdTomato/R48B04-GAL4	Starved	1312	G4	Sucrose3	345	-0.148669604	-0.149697356	-0.098739868	-0.0713277	-0.078589184	0.145294902	0.040071276	0.256581009	0.255182248	0.278656908	0.131432658	-0.013914059	0.132080559	0.209690036	0.016288288	0.094643606	0.075623337	0.335672247	0.343246869	0.192884658	0.027355418	-0.113748515	-0.083917339	0.161629891	-0.011930136	-0.024986375	0.047513448	0.073144766	0.016023068	-0.101300191	0.066651603	-0.199846307	-0.083811909	-0.073724521	0.026654206	-0.078140984	0.230039582	0.385760074	-0.012800706	0.095077888	-0.020507133	0.064285553	-0.027855469
6c	UAS-GCaMP6f/+; UAS-tdTomato/R48B04-GAL4	Starved	1316	G4	Sucrose3	345	0.010897926	-0.006675886	-0.138044742	-0.098339758	-0.058703448	-0.0238151	-0.13238347	-0.149997982	0.010798688	0.177237717	0.072069066	0.084347044	0.024982151	-0.02667147	0.349492632	-0.000936565	-0.093802162	-0.023299885	0.032798011	-0.092351042	-0.178458616	-0.215160719	-0.029270302	-0.014610111	0.473165593	0.042968425	-0.156289129	-0.049319227	-0.070339022	-0.13766726	-0.106601734	-0.061414363	-0.207924935	-0.110297558	-0.165392224	-0.075246401	-0.020863554	-0.135522464	-0.002681836	-0.045986199	-0.10282857	-0.048913488	-0.176008922
6c	UAS-GCaMP6f/+; UAS-tdTomato/R48B04-GAL4	Starved	1328	G4	Sucrose3	345	-0.098452856	-0.040147437	-0.105627514	-0.174682673	-0.14577013	-0.092747727	0.057722475	0.045375225	-0.026912241	0.272357441	0.119282837	-0.046356957	0.113353791	-0.040307863	0.02670558	0.212635795	0.422227595	0.140278915	-0.041202793	0.112761943	0.340698199	0.280945605	0.332726269	0.555583801	0.506968615	0.463105225	0.11845299	0.047345039	0.23349012	0.705191094	0.491070538	0.251619444	-0.025050875	-0.079025075	-0.137092214	-0.12103044	-0.195332347	-0.251177661	-0.316416968	-0.321800732	-0.255414174	-0.173206998	-0.311563501
6c	UAS-GCaMP6f/+; UAS-tdTomato/R48B04-GAL4	Starved	1332	G4	Sucrose3	345	0.033742188	-0.057367559	-0.068175207	-0.030220264	-0.112452958	-0.0345205	0.025279573	-0.132016333	0.013402753	-0.05049635	-0.090125727	-0.183331645	-0.105791274	0.011678339	-0.036213749	0.001385635	-0.112375426	-0.130423011	-0.085168123	-0.005871924	0.043126177	-0.049297452	0.220607119	-0.047103346	-0.001231631	0.005689975	0.059246457	-0.044533991	0.005157699	-0.026619534	0.002604466	-0.041428963	-0.062166772	0.119769149	0.011614528	-0.027245602	-0.003024658	-0.042954014	0.030463921	0.046566055	-0.015652436	0.232585721	-0.101507855
6c	UAS-GCaMP6f/+; UAS-tdTomato/R48B04-GAL4	Starved	1339	G4	Sucrose3	345	0.167571804	0.026026839	0.001212623	0.151090715	0.214441214	0.108929859	-0.024300426	0.045891428	0.012748652	-0.036190541	-0.040101525	-0.124132255	0.055818216	-0.02900999	0.068573927	-0.098007244	0.136513157	0.303132132	0.267015676	0.206688032	0.001029674	-0.051376595	0.042085797	0.018555316	0.052973733	0.383698567	0.287530812	0.300106865	0.151894159	0.177686325	-0.04584445	-0.090658473	0.106795886	-0.102477833	-0.133527194	-0.118601832	-0.148755357	-0.145180873	-0.123013469	-0.237700947	-0.214788575	-0.10582342	-0.151778868
6c	UAS-GCaMP6f/+; UAS-tdTomato/R48B04-GAL4	Starved	1340	G4	Sucrose3	345	-0.084742658	-0.056169592	-0.035786614	0.035163895	0.114414997	0.102380176	-0.19179358	-0.033847667	0.292757548	0.254788283	0.167385588	0.023603811	0.051983441	0.145058374	0.002747389	-0.064002715	-0.119929692	-0.06289044	-0.181900829	-0.305270664	-0.284133666	-0.216240386	-0.381580928	-0.144986921	0.084990816	0.172680977	-0.032246353	-0.046904683	-0.319027139	-0.342417508	-0.191184164	-0.246778411	-0.183925815	0.101303155	0.324300906	0.308189314	0.250216308	-0.124497078	0.217134892	0.072479313	0.049339928	-0.069215719	-0.13725008
6c	UAS-GCaMP6f/+; UAS-tdTomato/R48B04-GAL4	Starved	1355	G4	Sucrose3	345	-0.060023621	-0.115822924	-0.038336872	-0.182840528	-0.030441152	-0.175855934	-0.049279792	0.126124616	0.1023722	0.061362092	-0.025273105	-0.001016645	-0.157216786	0.089293362	0.047857203	-0.018981797	0.079184362	0.058017824	-0.061987343	0.025294045	0.324229007	0.190985781	-0.017963009	0.032485348	-0.088911527	-0.16340839	-0.118326177	-0.113143062	-0.051167346	-0.051926383	-0.058208001	-0.099470354	0.013420905	0.004805843	-0.080555229	-0.147183792	0.104429217	0.062623762	-0.035203059	0.029873086	0.066234046	-0.193091911	-0.133102621
6c	UAS-GCaMP6f/+; UAS-tdTomato/R48B04-GAL4	Starved	1362	G4	Sucrose3	345	-0.001119046	0.0872181	0.022599794	-0.091790094	-0.00806	-0.196861386	-0.102296795	0.080524468	-0.016243186	0.06594751	0.146135119	0.130805778	0.04821691	0.138047403	0.1163907	-0.052079733	-0.030865677	-0.025667344	0.116934238	0.093132213	-0.129675417	-0.175295762	0.13011676	0.02451853	-0.020321229	-0.218950019	0.016631957	0.056635185	0.032430221	-0.003737298	0.05533313	0.004349447	-0.225721473	-0.063599012	0.049719332	-0.090963922	-0.197216002	0.109511598	0.031978216	-0.078394527	-0.175446805	-0.038125402	-0.096021276
6c	UAS-GCaMP6f/+; UAS-tdTomato/R48B04-GAL4	Starved	1374	G4	Sucrose3	345	-0.162400914	-0.092917047	-0.220116279	-0.135338077	0.06733372	-0.215319131	-0.199783855	-0.013606712	0.239380868	-0.074931656	-0.004813489	-0.069736121	-0.171870342	-0.067220257	-0.137920939	-0.100858364	-0.249910457	-0.031176688	-0.273057794	-0.206349908	-0.061903911	0.295908071	0.24464889	0.07819483	-0.048586516	0.255693975	0.154900659	0.002944859	-0.125041283	-0.048044208	-0.08902207	-0.134507337	-0.160933941	0.235713863	0.279948229	0.018277034	-0.045836059	-0.004027599	0.19111788	0.016293217	-0.09326228	-0.121920301	0.030965992
6c	UAS-GCaMP6f/+; UAS-tdTomato/R48B04-GAL4	Starved	1375	G4	Sucrose3	345	-0.03876586	-0.040194151	0.022708457	0.004267019	-0.083509156	-0.119394419	-0.170401513	0.050505856	-0.059047249	0.013714612	-0.018708785	-0.101341928	0.015190236	-0.087250095	-0.018492743	0.087480874	0.078956738	0.101838815	0.084734665	0.055611153	-0.017231224	-0.041721173	0.110896773	-0.109285099	0.009551413	-0.118191062	-0.037956497	-0.050319765	-0.034304904	-0.054284922	-0.201809868	-0.169315517	-0.05543193	-0.080712655	-0.148890033	-0.008913839	-0.003700521	0.076236983	0.055570158	-0.105602758	-0.008621621	0.075713548	0.027912733
6c	UAS-GCaMP6f/+; UAS-tdTomato/R48B04-GAL4	Starved	1383	G4	Sucrose3	345	-0.100449346	-0.181718543	-0.181371066	-0.069941769	-0.240949054	-0.190440005	-0.191905476	-0.269710078	-0.227543461	0.238796696	0.299070329	0.038400657	0.03417159	-0.105860285	-0.193755013	-0.158786303	-0.12491642	0.078074613	-0.08251759	-0.185488645	-0.177809157	-0.065487249	-0.270501495	0.012448688	0.219005379	0.251173849	0.511672197	0.782589305	0.452374746	0.093485379	0.017629846	-0.159549549	-0.013094106	-0.132566441	-0.196222881	-0.040522496	-0.109786065	-0.097540847	-0.222657538	0.234884263	0.210045991	0.113511629	0.041830135
6c	UAS-GCaMP6f/+; UAS-tdTomato/R48B04-GAL4	Starved	1389	G4	Sucrose3	345	0.156809332	0.103732199	-0.096612093	-0.054208115	-0.061926922	-0.2992944	-0.107747537	-0.189418509	-0.293458921	-0.116464533	0.025588798	0.032505056	0.1887708	0.146985944	-0.025674478	-0.220051442	-0.185985332	-0.09030955	0.02843095	-0.059209066	-0.012572493	0.009039938	0.167047683	0.222039229	0.275219486	0.18018137	0.18631406	0.053212227	-0.093391435	-0.161579217	-0.054665799	-0.102622764	0.009233832	-0.026224409	-0.133936122	-0.207863456	-0.141396432	-0.077594792	-0.107340447	-0.154357189	-0.111761783	-0.071303163	-0.164262014
6c	UAS-GCaMP6f/+; UAS-tdTomato/R48B04-GAL4	Starved	1395	G4	Sucrose3	345	-0.096806256	-0.056728127	-0.22623164	-0.096369945	-0.032027073	-0.111892256	0.006776911	-0.037847271	0.215785903	-0.002396578	-0.023422197	-0.068862622	-0.170828307	0.030800864	0.123275219	0.307429241	0.023049423	0.071522747	0.038158777	-0.132354471	-0.060660992	-0.119878069	-0.173892634	-0.045255675	0.165907404	0.021420661	-0.03440887	-0.070837854	0.370584662	0.054452456	0.096729048	-0.162738945	-0.081373277	-0.063699533	-0.091317741	-0.078141362	-0.16727435	0.139257755	-0.091920634	0.061999786	-0.052778214	-0.000338121	0.153521088
6c	UAS-GCaMP6f/+; UAS-tdTomato/R48B04-GAL4	Starved	1306	G4	Sucrose4	345	-0.09094697	-0.177522149	-0.070637208	0.100875647	-0.000921198	0.029843458	-0.020139963	-0.005537829	0.066327647	0.128768049	0.395754627	0.245599145	0.084012358	0.169706194	-0.096187769	0.114695431	-0.002804842	0.143100203	-0.045689941	-0.175113331	0.094857254	0.812552389	0.480476221	0.265789344	-0.082625953	-0.00567752	-0.093604235	-0.104985502	0.37458687	0.236744574	0.216873879	-0.067408126	-0.035724226	-0.213278089	-0.238431938	-0.107128995	0.02442577	0.269938021	0.088211192	-0.026883631	-0.071499144	-0.162833408	-0.276021419
6c	UAS-GCaMP6f/+; UAS-tdTomato/R48B04-GAL4	Starved	1312	G4	Sucrose4	345	-0.088384152	-0.050234641	-0.070742554	-0.064254357	-0.228611267	-0.198505913	-0.145250237	-0.026037784	-0.137118614	-0.105844046	-0.062212149	-0.123730905	0.168508905	0.047952954	-0.031797686	0.00708019	0.025923472	0.070306635	0.197040797	0.33587132	0.141667367	0.075485729	0.178034327	0.107266607	0.174292519	-0.064329821	-0.044929923	-0.063278671	0.152344381	-0.119435986	-0.090004686	-0.083986422	0.29214197	0.285692054	0.108381015	0.130887587	0.071153266	0.014810138	0.080438353	0.550518369	0.256561656	0.083452252	0.062855517
6c	UAS-GCaMP6f/+; UAS-tdTomato/R48B04-GAL4	Starved	1316	G4	Sucrose4	345	-0.073041595	-0.191948898	-0.170461654	-0.091231651	0.009685476	-0.074933001	-0.174917036	-0.060786537	-0.091224494	-0.002754495	-0.13162672	-0.103674406	0.00077029	0.021487805	-0.093019185	-0.110485202	0.112736034	-0.074039509	-0.038967473	0.092962686	-0.230187366	-0.055805044	-0.102329238	0.080902557	-0.062587956	-0.020337876	-0.027640078	0.050845012	-0.035147138	0.151841875	-0.071605433	0.114845966	-0.040436751	-0.091552867	-0.008447185	-0.107584376	-0.032510391	-0.183551245	0.065822986	-0.125528037	-0.1237168	0.118741797	-0.049010383
6c	UAS-GCaMP6f/+; UAS-tdTomato/R48B04-GAL4	Starved	1328	G4	Sucrose4	345	-0.256210334	-0.218201806	-0.111261065	-0.057423541	-0.146872775	-0.143125108	-0.210075512	-0.224088912	-0.089408807	-0.251960332	-0.248580318	-0.259205286	-0.106242657	-0.251625282	-0.127462408	-0.082461911	-0.253047046	-0.109889966	-0.217597394	-0.213048335	-0.230850901	-0.200726746	-0.286567419	-0.258636798	-0.150569733	0.045449724	0.29797088	0.385650067	0.404360396	0.248555353	0.080490279	0.029228089	0.044614739	0.022811634	0.152258194	0.120264738	0.1464831	0.219232933	0.208230467	0.448826598	0.953510644	0.656044583	0.441872473
6c	UAS-GCaMP6f/+; UAS-tdTomato/R48B04-GAL4	Starved	1332	G4	Sucrose4	345	-0.062010393	0.114670307	-0.101040299	-0.024175642	0.021365562	-0.064684118	0.016684141	-0.084342223	-0.147516262	-0.144511732	-0.161791375	0.039140909	0.060527176	-0.082716989	-0.083501851	-0.154022959	-0.15799965	-0.166545254	-0.013368488	-0.078844671	-0.088376303	-0.077681082	0.049539976	0.065537909	-0.144337433	-0.064347979	-0.128723942	0.126048825	0.103108416	0.324338654	0.307328895	0.363087825	0.378186507	0.049496897	0.085003877	0.037178605	0.092634387	-0.120828127	-0.061769347	0.075572147	-0.065661877	0.055947134	0.025476377
6c	UAS-GCaMP6f/+; UAS-tdTomato/R48B04-GAL4	Starved	1339	G4	Sucrose4	345	0.041500657	0.061015071	-0.023642634	0.055758558	-0.02157262	-0.055748716	-0.164353163	-0.012779849	-0.124700302	-0.030768542	-0.115890984	0.039750236	0.177566274	-0.09657527	0.030689872	-0.000277703	-0.112853838	0.056579338	-0.047035416	-0.08401305	0.028177308	0.182910686	0.220064089	0.058106799	0.031137913	0.048281258	0.052761148	0.117055794	0.114226571	-0.06658975	-0.048698578	-0.073597928	-0.065383121	-0.039550155	-0.082173136	0.003524474	0.270973954	0.227938542	-0.054989557	-0.099342087	-0.066584355	-0.07305412	-0.223839216
6c	UAS-GCaMP6f/+; UAS-tdTomato/R48B04-GAL4	Starved	1340	G4	Sucrose4	345	-0.211282834	-0.267456736	-0.251788982	-0.036712702	-0.164180152	-0.056325121	0.031115887	-0.019913822	0.031339106	-0.226685993	-0.127670351	-0.225956425	-0.107773481	-0.118249978	-0.080456725	-0.148640081	-0.11321228	-0.218505344	-0.266743931	0.009351233	-0.098792453	-0.12759909	-0.231682497	-0.266939984	-0.28435586	-0.216871288	-0.218129866	0.003986665	-0.189791265	-0.231299517	-0.231355512	-0.032594902	0.006122715	-0.207764698	-0.097572017	-0.344426296	-0.20400684	-0.270471121	0.372801505	0.645978878	0.688310804	0.578118533	0.325973699
6c	UAS-GCaMP6f/+; UAS-tdTomato/R48B04-GAL4	Starved	1355	G4	Sucrose4	345	0.039671716	-0.115475755	-0.113425189	-0.035543026	0.015340057	0.01516102	-0.122230952	-0.012847232	0.089812449	-0.06443941	0.446628066	0.178210072	0.077333293	0.090068653	-0.154694059	-0.115818617	0.017953733	-0.162712158	-0.035668231	-0.110800486	0.062324869	0.055783981	-0.017327462	0.029287086	-0.130684199	-0.049774842	0.00400501	-0.00732837	0.061693549	-0.044402145	-0.083121485	-0.054023726	-0.18384965	0.061003084	-0.035537495	-0.047863511	0.005862342	-0.098411915	-0.001159167	-0.206381802	0.043274763	0.07546578	0.019831852
6c	UAS-GCaMP6f/+; UAS-tdTomato/R48B04-GAL4	Starved	1362	G4	Sucrose4	345	-0.014985831	-0.07683889	0.090705176	-0.112752806	-0.110030233	0.02052646	0.00127514	-0.097372307	0.049224769	0.009066041	-0.208405973	-0.003477361	0.109051144	-0.165194932	-0.09567271	0.111879056	-0.311813896	-0.071507328	-0.026244129	0.082952836	-0.124403324	-0.14004683	0.018113077	-0.152490232	-0.017241718	-0.082589054	-0.142188837	0.186365299	-0.001195552	-0.060711757	-0.165907146	-0.011463048	-0.00435571	0.35412041	-0.018320597	-0.144746424	-0.003577522	0.075331967	-0.032009935	-0.008797974	-0.098011441	0.014515491	-0.008549916
6c	UAS-GCaMP6f/+; UAS-tdTomato/R48B04-GAL4	Starved	1374	G4	Sucrose4	345	-0.037577507	-0.123265106	-0.138528895	-0.061050503	-0.10021077	0.221234628	0.003524986	0.167111817	-0.101576527	-0.009470425	-0.131573026	-0.151514777	-0.050246545	-0.017163452	-0.018613949	0.206566012	0.011555806	-0.114857389	-0.074493739	0.104228084	-0.023294011	0.012951485	-0.146587163	-0.090762724	-0.222038979	0.412011979	0.777176666	0.519568636	0.213899635	0.217027439	0.031621662	-0.022796126	0.001689035	0.09004682	-0.134739558	-0.096885622	-0.140259459	-0.119421099	-0.036368347	-0.161637749	-0.031109688	-0.128869024	-0.090308917
6c	UAS-GCaMP6f/+; UAS-tdTomato/R48B04-GAL4	Starved	1375	G4	Sucrose4	345	0.164735363	0.065969966	-0.07688948	-0.09940823	-0.139091637	0.078600497	-0.187024157	-0.082144196	0.103927772	-0.05182505	-0.102105607	0.064146988	0.043975008	-0.045208665	0.128083128	-0.007708518	-0.067791712	0.029475817	-0.082897565	0.091634218	-0.050618435	-0.132979908	0.071141016	-0.151109314	-0.034059944	-0.17466895	-0.087050934	-0.043754592	0.139092946	-0.173166992	-0.030498723	-0.082007557	-0.075233971	0.016987153	0.04112527	0.019256815	0.007613254	0.12840872	0.155121105	0.081597532	-0.008828453	-0.208032134	-0.069916478
6c	UAS-GCaMP6f/+; UAS-tdTomato/R48B04-GAL4	Starved	1383	G4	Sucrose4	345	0.506933748	0.083910591	0.047124635	0.164015288	0.180608124	0.008360348	-0.030256215	-0.226554732	-0.15132417	-0.011850658	-0.209526059	-0.198514616	-0.159987036	-0.106194834	-0.15299801	-0.042468434	0.311594324	0.219043506	0.225100376	0.113734399	-0.03102707	-0.126703994	-0.018596824	-0.209291972	-0.272264886	0.001875924	0.313397338	0.602781645	0.361791191	0.385580278	0.110061627	-0.068979794	0.077949867	-0.09817948	-0.131629534	-0.205440625	-0.203670286	-0.092041895	0.048568799	0.342471055	0.092667748	-0.01964907	0.063844258
6c	UAS-GCaMP6f/+; UAS-tdTomato/R48B04-GAL4	Starved	1389	G4	Sucrose4	345	-0.098116819	-0.166677827	-0.02715865	0.137785216	0.051405112	0.056005131	-0.057066648	-0.113522841	-0.148645536	-0.115998287	-0.164717096	0.030876597	-0.117257458	-0.04540315	-0.204987493	-0.117622074	0.123557508	0.345472279	0.14752861	-0.046576244	-0.020422131	0.074786039	0.049799878	-0.004574856	-0.152733209	-0.046985345	0.077737312	0.317998801	0.211161514	-0.095376901	-0.064348995	-0.197483926	-0.146779802	-0.110525905	-0.080784025	-0.112428463	-0.123575634	-0.105224127	-0.131323004	-0.229945804	-0.108624848	-0.131147412	-0.142801606
6c	UAS-GCaMP6f/+; UAS-tdTomato/R48B04-GAL4	Starved	1395	G4	Sucrose4	345	-0.181788958	0.011489951	-0.086153167	0.091540589	-0.196510547	-0.05463332	0.037158843	0.021710561	-0.170699368	0.107973178	0.071896019	0.048806245	0.085852373	-0.102341253	-0.127529821	0.003772677	-0.171334682	-0.071988272	-0.103602006	0.039372744	-0.238374908	-0.08983483	-0.037323432	-0.126400281	-0.14003607	0.157767715	0.079626187	0.287623765	0.265155666	0.217178929	0.063469628	-0.165349419	0.034350247	0.014141136	-0.032126948	-0.159128672	-0.059728086	0.051183114	-0.092932539	-0.113568869	-0.069333549	-0.182264071	-0.071843328
6c	UAS-GCaMP6f/+; UAS-tdTomato/R48B04-GAL4	Starved	1306	G5	Sucrose1	345	0.003927082	-0.158537365	-0.142076818	-0.101149021	-0.295972315	-0.229988259	-0.246920215	0.019114806	-0.054909407	-0.198219292	-0.088957659	-0.165834362	0.014004797	-0.122878084	-0.220766822	0.187405188	0.141331225	0.213315979	0.008079164	0.096713895	0.094617077	-0.02613702	0.098090319	-0.076869842	-0.121999158	-0.130849125	-0.077824451	-0.061731148	-0.134106095	-0.010425807	0.032566928	0.067974051	-0.05282535	0.024458733	-0.047647329	-0.059263308	-0.185995476	0.11172711	0.019299709	0.20363754	-0.080842233	-0.0344789	0.108592251
6c	UAS-GCaMP6f/+; UAS-tdTomato/R48B04-GAL4	Starved	1312	G5	Sucrose1	345	-0.020889139	-0.140990491	0.016181364	0.060673204	-0.094725563	-0.04174969	-0.254935382	-0.00351895	0.054785439	0.106232125	0.039764427	-0.022576161	0.148825608	-0.113157449	-0.020744118	0.102936897	-0.232918056	0.136652539	-0.123466417	-0.097835094	-0.166755486	0.024664299	0.122001576	0.122130306	0.181678874	-0.005908355	0.050248143	0.07947452	-0.033827311	0.003993687	-0.060878069	-0.001172303	-0.078604037	0.153626697	-0.013084741	0.009448794	0.00739536	0.073049465	-0.092099864	0.195705443	-0.124976069	0.051241413	0.055584665
6c	UAS-GCaMP6f/+; UAS-tdTomato/R48B04-GAL4	Starved	1316	G5	Sucrose1	345	0.186575959	0.345175072	0.168801293	0.019078701	0.173128378	0.096313294	0.107782284	0.136514846	0.016911896	0.044188908	0.102224862	0.042751526	0.129976468	0.226480322	-0.016828909	0.058060962	0.206099788	-0.042289154	0.07687816	0.111085318	-0.021990433	-0.025301313	-0.03885163	-0.088697484	0.041927641	0.068615048	-0.001016056	-0.014156412	-0.046556272	0.10710299	-0.002144203	0.044569924	0.121927148	-0.042867349	0.103162823	-0.138926291	-0.227289638	0.04293814	-0.179947132	-0.140629908	-0.128825652	-0.183121869	0.098251462
6c	UAS-GCaMP6f/+; UAS-tdTomato/R48B04-GAL4	Starved	1328	G5	Sucrose1	345	0.187222428	0.134807858	0.018144075	0.300538525	0.129013022	-0.106936334	0.241222002	0.202219077	0.228719499	0.279462262	0.294282567	0.482454305	0.270563113	0.13567273	0.134761348	0.128020593	-0.105593481	-0.052715728	-0.055673508	-0.076489249	-0.089583839	-0.079793965	-0.12786966	-0.121980766	-0.014056851	-0.020673394	-0.061430447	-0.067437168	-0.050977724	-0.017946419	-0.086388343	-0.228125159	-0.190398312	-0.162264213	0.127410099	0.007092925	0.133677853	0.072532769	-0.046979855	-0.140087005	-0.054382023	0.072559825	-0.043758365
6c	UAS-GCaMP6f/+; UAS-tdTomato/R48B04-GAL4	Starved	1332	G5	Sucrose1	345	0.079714475	-0.047236501	-0.144731877	-0.035096468	0.061387569	-0.194983553	0.075604477	0.058640201	-0.049846279	0.14705406	0.005969914	0.14205622	0.066443564	0.049054839	0.032964005	0.133305479	0.086523182	0.028844273	0.080952675	0.11007262	-0.013897585	-0.061168591	0.030711315	0.05947644	-0.090207654	0.027191574	-0.197533397	-0.135188165	-0.245631141	0.027803289	0.219274283	-0.002274008	-0.081857437	-0.058093096	-0.082273181	0.064805973	0.138042838	0.035918781	-0.009137404	-0.024226978	-0.003305996	0.257179276	0.035386644
6c	UAS-GCaMP6f/+; UAS-tdTomato/R48B04-GAL4	Starved	1339	G5	Sucrose1	345	0.126487909	0.049774814	0.135032574	0.068956407	0.233356048	0.127138441	0.186403352	0.136683936	0.031618396	0.062975678	0.024297979	-0.055922964	-0.027344934	0.070605527	0.1244845	0.052623835	-0.060791777	-0.079806466	0.04078333	0.066284637	0.052874356	0.015645801	-0.124295082	-0.131046892	-0.121801718	-0.158261665	0.109720827	-0.148501659	-0.070481529	-0.184961105	-0.067445268	-0.019929249	-0.108694023	-0.135192416	0.032656732	-0.081401655	-0.113302255	-0.085483303	-0.137628073	0.037128977	-0.141557188	-0.186876691	-0.001679549
6c	UAS-GCaMP6f/+; UAS-tdTomato/R48B04-GAL4	Starved	1340	G5	Sucrose1	345	0.040381696	-0.022132104	-0.043575423	-0.036841846	-0.196470322	-0.03752926	-0.01730115	-0.083122279	0.062447591	0.25814075	0.034269138	-0.024847216	-0.025006834	-0.165831976	-0.072888327	-0.083408663	-0.015605704	0.04365383	-0.079573915	-0.130543386	0.005851443	0.146495068	-0.067741806	-0.005468154	-0.039459014	-0.072793303	0.079957766	-0.007436599	0.175064847	0.150952472	-0.004318101	-0.082774836	0.095103787	0.055549749	0.130158756	0.029599528	-0.086508426	0.059581508	-0.096239839	0.006086721	0.124424847	-0.005985102	0.087705361
6c	UAS-GCaMP6f/+; UAS-tdTomato/R48B04-GAL4	Starved	1355	G5	Sucrose1	345	0.014818273	0.060478401	0.035766583	0.214050339	-0.075741365	0.006947691	0.237005638	0.058896573	0.251902291	0.06661634	0.020819438	-0.163125039	-0.041372482	-0.04967393	0.111337223	0.013046415	0.140246795	-0.162657406	0.010236747	0.085687253	0.096908734	-0.13983894	-0.078178302	-0.197650902	0.15225748	-0.039682513	0.048030216	-0.099617293	0.00674188	-0.04781359	-0.064537388	0.005455626	0.086044162	0.160403414	-0.191161869	-0.007191314	0.088942129	-0.119632105	0.013848152	0.051269567	0.03208621	0.145204413	0.016667683
6c	UAS-GCaMP6f/+; UAS-tdTomato/R48B04-GAL4	Starved	1362	G5	Sucrose1	345	0.050836786	0.272905611	0.29316711	0.353202827	0.415069125	0.316776306	0.217334248	0.119288747	0.146430044	0.065580971	-0.035231925	-0.039526965	0.13069985	0.150178402	0.072539459	0.297327492	-0.116295442	0.043532182	0.026461372	0.004236352	0.056031061	-0.046891698	-0.109493212	-0.111415821	-0.158274531	-0.223978833	-0.186516849	-0.146004475	-0.057614897	0.05504758	0.128969112	-0.121513991	-0.05729457	-0.204876502	0.052238267	-0.086553231	0.024992795	-0.024026045	-0.071669949	-0.082401035	0.134072736	0.055610029	-0.236252144
6c	UAS-GCaMP6f/+; UAS-tdTomato/R48B04-GAL4	Starved	1374	G5	Sucrose1	345	-0.295768003	-0.154180991	-0.192020745	-0.183950254	0.045480589	0.330358506	0.678405373	0.828678332	0.573113217	0.72381458	0.563377617	0.211612206	0.238429899	0.156527388	0.118149296	0.140290721	0.151008194	0.454726263	0.415661642	0.373739892	0.148299965	-0.000747008	-0.043915593	0.291816849	-0.046847219	-0.116124437	0.223224296	0.120741938	0.207280524	0.13437512	-0.01490096	-0.172494535	-0.199986484	-0.325806848	-0.256012029	-0.299860418	-0.261736734	-0.155667788	-0.323930675	-0.355284702	-0.337940361	-0.118314908	-0.293955944
6c	UAS-GCaMP6f/+; UAS-tdTomato/R48B04-GAL4	Starved	1375	G5	Sucrose1	345	0.349324044	0.236359114	0.15388591	0.021448853	0.205004834	0.12121073	0.08374619	0.300659905	0.136101006	0.004867779	-0.169323828	-0.061427294	-0.015016142	-0.135693132	-0.001512051	0.085780203	-0.051427848	-0.241323647	-0.09811807	-0.064077592	-0.024644912	-0.149193906	0.218491305	-0.066337506	-0.14365441	-0.019526096	0.002266115	0.010999921	-0.085365895	0.084726346	-0.069096564	-0.23167799	-0.065358622	-0.149940561	0.042430988	-0.000481589	-0.059000722	-0.071494886	0.101810181	0.002374046	0.078576155	0.020849499	0.101983547
6c	UAS-GCaMP6f/+; UAS-tdTomato/R48B04-GAL4	Starved	1383	G5	Sucrose1	345	-0.12410783	-0.071136309	-0.049811626	-0.089313636	-0.05712097	-0.086492054	-0.14747875	-0.124454915	-0.165372723	0.071533395	-0.082199731	0.032728764	-0.185652659	-0.168022295	-0.008919284	-0.076471674	0.084445836	-0.045556116	0.032112574	-0.003144251	-0.076682087	0.017934122	0.097856097	0.065000884	0.013927205	0.191798825	0.136443995	0.069290061	0.064232513	0.067783194	0.102928485	0.119189768	0.066333664	0.260797003	0.011830939	0.096821365	0.187465817	0.03267521	-0.015184425	0.016453413	0.12410992	0.093213063	0.157246422
6c	UAS-GCaMP6f/+; UAS-tdTomato/R48B04-GAL4	Starved	1389	G5	Sucrose1	345	-0.161058545	-0.04154013	-0.146794325	-0.142663014	-0.103780576	0.002809568	0.050683167	-0.095516955	-0.165442152	-0.091635153	-0.150543112	-0.181795931	-0.031944197	-0.020383811	-0.057349977	-0.114650275	-0.131266547	-0.158873581	-0.13715595	-0.026334063	0.240962638	0.321729982	0.185730041	0.145015636	0.075706523	-0.03366793	-0.085651438	0.062922833	-0.144203175	-0.121564498	-0.060638306	-0.192001027	-0.116841235	-0.087042375	0.071073256	-0.04020172	-0.124620713	0.006488391	-0.126188944	-0.075267906	-0.057268419	-0.24635688	-0.060387347
6c	UAS-GCaMP6f/+; UAS-tdTomato/R48B04-GAL4	Starved	1395	G5	Sucrose1	345	0.28221106	0.167256758	-0.108189793	-0.215450905	-0.210721968	-0.187583637	-0.098970983	-0.088336882	-0.112627755	0.00598816	-0.094885726	-0.332084051	-0.009723661	-0.111810953	0.074155086	-0.068896789	0.000602516	0.054724873	-0.094642083	-0.041501688	-0.153297364	0.059237679	0.131003218	-0.091278529	-0.009645647	-0.084182186	0.040098167	-0.157816423	0.030312545	-0.007058146	-0.143113788	-0.137430834	0.159808984	0.016763863	0.062071117	-0.142274179	0.272018632	0.023786194	0.283412977	0.502527713	0.054069076	0.14275685	0.022309236
6c	UAS-GCaMP6f/+; UAS-tdTomato/R48B04-GAL4	Starved	1306	G5	Sucrose2	345	-0.183029566	-0.15387107	0.019980876	0.160297176	0.218699882	0.14780453	0.098481191	-0.030125142	0.200204026	0.200965504	0.178890147	0.069015067	0.097857853	0.247558223	0.530197955	0.558282634	0.17560524	0.253882584	0.053401981	0.062461733	0.011975085	-0.157428089	-0.119899619	-0.168527245	-0.125850371	-0.068963207	-0.044670559	-0.159626819	0.1504088	-0.100781157	-0.080003302	-0.077167293	-0.023748469	-0.113893881	-0.032604856	-0.121177628	-0.114409318	-0.133894728	-0.018671279	-0.126966236	-0.17910948	-0.034340652	-0.113005953
6c	UAS-GCaMP6f/+; UAS-tdTomato/R48B04-GAL4	Starved	1312	G5	Sucrose2	345	-0.106565781	-0.164405715	-0.018656191	0.050333742	0.235967119	0.039679032	0.034304371	-0.09501934	-0.170688967	-0.017894205	-0.02954208	-0.120150486	0.137427095	-0.075057275	0.022460567	0.27378826	0.123369892	-0.111027069	-0.059107304	-0.057393522	0.240475833	-0.125793156	-0.098587285	-0.16669169	0.206044994	0.105727279	0.097523779	-0.088189191	-0.03172873	0.060664084	-0.036195264	0.122831957	-0.046521945	0.082175258	-0.017833891	-0.069965985	-0.061671803	0.217062779	0.001522378	0.194271838	-0.044311528	-0.071281691	0.001831496
6c	UAS-GCaMP6f/+; UAS-tdTomato/R48B04-GAL4	Starved	1316	G5	Sucrose2	345	0.245287419	0.160467566	0.142339987	0.442287287	0.076225876	0.159253586	0.140600674	0.273169315	0.015694961	0.02169618	0.033270399	0.114797855	0.092827108	0.055130849	-0.123181957	-0.139561124	-0.178788818	0.265672456	0.179784682	0.049247662	-0.041909743	0.189320715	-0.043766168	-0.078315524	0.220267859	0.083065009	0.367138305	0.337056774	0.020353288	-0.170789928	-0.179901062	-0.072700609	-0.151532813	-0.255190617	-0.057662146	-0.265172476	-0.152343191	-0.131299405	-0.169381946	-0.0888644	-0.04392835	-0.077255403	-0.196647348
6c	UAS-GCaMP6f/+; UAS-tdTomato/R48B04-GAL4	Starved	1328	G5	Sucrose2	345	-0.113886805	0.043807023	0.038972513	0.024162434	0.066543309	-0.128266034	0.132417807	-0.122133942	0.125066815	-0.10866459	-0.146434808	0.052777202	0.118464869	-0.050603908	0.003245199	0.060198191	-0.007396171	0.032551421	0.001639894	0.181848163	-0.193653027	-0.019126187	0.304255804	-0.026103417	-0.046117092	-0.056874938	0.058595573	-0.144717183	-0.047159746	-0.137342942	0.026151488	-0.041541901	-0.046959038	-0.107358902	-0.052104653	-0.060534652	-0.007940906	-0.133468394	-0.022818854	0.098046541	-0.091527092	-0.105277747	-0.062040036
6c	UAS-GCaMP6f/+; UAS-tdTomato/R48B04-GAL4	Starved	1332	G5	Sucrose2	345	0.043203246	0.248114435	0.2335259	0.186712135	-0.061040063	0.377119265	0.25663161	0.184873368	0.04645417	0.063553033	0.053889259	-0.006000107	-0.150627384	0.012098602	-0.011756906	-0.081783342	-0.122842541	0.167771445	0.032782922	0.050002945	0.218151148	0.063864773	0.061279153	0.141515199	-0.090435566	0.047772754	0.008099307	0.030854176	-0.056279081	-0.147106722	0.040364583	-0.073129101	-0.142584272	0.007862178	0.094801736	-0.043006601	0.029812044	-0.068121153	-0.134095854	-0.177092562	-0.192247167	-0.001272489	-0.146261253
6c	UAS-GCaMP6f/+; UAS-tdTomato/R48B04-GAL4	Starved	1339	G5	Sucrose2	345	0.049992986	-0.069018443	0.082134207	-0.071527056	-0.13243058	-0.097587446	-0.035431379	0.053967223	-0.134687772	-0.013934283	-0.087536444	-0.01882865	-0.065853369	-0.091674487	-0.006704692	-0.078109781	-0.04844078	-0.00944704	0.010127124	-0.096773994	-0.048374769	-0.104838884	-0.158071248	-0.087908644	-0.06504045	0.008919736	-0.030767672	0.001541469	0.003767024	-0.019362165	0.184814522	0.165248267	0.295996848	0.182411147	0.043274638	0.21541054	-0.093523653	0.03850731	0.144157072	-0.119314046	-0.023262525	-0.185709302	-0.135957937
6c	UAS-GCaMP6f/+; UAS-tdTomato/R48B04-GAL4	Starved	1340	G5	Sucrose2	345	-0.004364117	-0.021533166	0.027150142	0.085083089	0.061463388	0.139209672	0.057649064	0.353741455	-0.076180326	0.02141939	-0.16111388	-0.131592085	0.073972739	0.052798102	-0.160972494	-0.056087573	0.022722335	0.098603063	-0.101312568	0.143447601	-0.002743006	-0.056748686	-0.006335051	0.091721228	0.003188779	0.134599249	0.260592017	-0.032861315	-0.036737678	-0.063228921	0.114445902	-0.121522334	-0.015969487	0.121196362	0.099448301	-0.06782668	-0.010413576	-0.111748532	0.014227961	0.04878302	-0.12148404	0.02599933	0.063925668
6c	UAS-GCaMP6f/+; UAS-tdTomato/R48B04-GAL4	Starved	1355	G5	Sucrose2	345	-0.03277128	-0.08943035	0.209541192	0.013576065	0.096865139	0.25156988	0.132658076	-0.098450252	0.162469565	-0.002559068	-0.034530311	-0.013313574	0.101633715	0.199836886	0.078297143	-0.035715913	-0.114383178	-0.040562175	-0.070395938	-0.127341284	0.207976197	0.053401442	0.010112222	-0.087204273	0.009147361	-0.095069928	0.098242159	-0.002701632	-0.118242052	0.013342586	0.270030853	0.142445494	0.019464964	-0.164018593	-0.059108832	-0.034899122	-0.044026234	-0.010622543	-0.006271957	0.052146771	0.042133137	-0.093046898	-0.067673982
6c	UAS-GCaMP6f/+; UAS-tdTomato/R48B04-GAL4	Starved	1362	G5	Sucrose2	345	-0.091519724	-0.030893075	-0.146995588	-0.077242493	-0.158948544	-0.150213432	-0.027999987	-0.147481715	0.131976397	-0.098840388	0.069233887	-0.007344675	0.103643639	-0.018021729	-0.068106471	0.001343196	-0.079216905	0.052787962	-0.011939302	0.001229929	0.098294755	-0.033657216	0.026399858	-0.117532257	0.096602571	-0.152574773	0.016007256	-0.128537231	0.057763034	0.164160525	0.207776718	0.186103785	0.211120187	-0.068514572	-0.113586607	-0.02477486	-0.234348218	0.08860219	-0.182963591	-0.08452088	-0.021208647	-0.050959807	-0.079174669
6c	UAS-GCaMP6f/+; UAS-tdTomato/R48B04-GAL4	Starved	1374	G5	Sucrose2	345	-0.100554544	-0.10571147	0.035173473	-0.197035193	-0.222936013	-0.176372356	-0.171202187	-0.173941399	-0.130240237	-0.181356278	0.059222713	-0.110605853	-0.028747735	-0.127881765	-0.333740921	-0.248150204	-0.325813973	-0.064543769	-0.201173326	-0.129308898	-0.267292511	-0.116442498	-0.237566595	-0.363851852	-0.050926465	0.162441488	0.023516621	0.525269967	0.466226184	0.523275263	0.167637446	0.285308849	0.191524599	0.218209113	0.399818248	0.142642703	0.123525799	0.256095566	0.3877034	0.369605641	0.367149766	0.14616269	-0.067471386
6c	UAS-GCaMP6f/+; UAS-tdTomato/R48B04-GAL4	Starved	1375	G5	Sucrose2	345	-0.111270382	-0.088130554	0.017865048	0.013258706	0.010090189	-0.14371073	-0.096615392	-0.17402367	-0.183771619	-0.066319207	0.015794163	-0.133558619	0.016961592	-0.079026792	0.076830961	-0.150401076	-0.081604206	-0.143064853	-0.180396575	-0.075306808	-0.193763676	-0.092906462	0.057057491	-0.117571564	-0.086805807	-0.125777057	-0.076401346	-0.145484072	-0.031007168	-0.033891285	-0.008293608	-0.053716812	0.084272005	-0.066453335	0.017059666	0.013494425	0.09799307	0.238804139	0.261843294	0.100040431	0.098913499	0.440543538	0.206366417
6c	UAS-GCaMP6f/+; UAS-tdTomato/R48B04-GAL4	Starved	1383	G5	Sucrose2	345	-0.210024222	-0.294707579	-0.170993924	-0.04745233	-0.101409538	-0.174650469	-0.249184062	0.002784985	-0.025095356	0.372430683	0.283060625	0.003323773	0.128167324	0.077256867	-0.026891119	0.126017539	0.116087788	0.21373538	0.109116993	0.044587116	-0.170573982	0.112906326	-0.029291467	-0.086964689	-0.077788707	0.156382761	0.135696437	0.400703589	0.277677097	0.061179187	-0.057309857	0.007458077	0.077838779	-0.193411962	-0.169531889	0.114575844	0.047036818	-0.032036974	-0.214487452	-0.155605838	0.027139585	0.015675612	-0.009316111
6c	UAS-GCaMP6f/+; UAS-tdTomato/R48B04-GAL4	Starved	1389	G5	Sucrose2	345	-0.172899201	-0.072169364	-0.200812344	-0.248454504	-0.075037155	-0.006752177	-0.189174233	-0.022077726	-0.048859182	0.011079166	-0.153617361	0.103440041	0.020442404	-0.029272531	-0.007021629	-0.06442582	-0.154126232	-0.037945662	-0.139274835	-0.156885873	-0.010745254	0.401258031	0.509980914	0.35160652	0.128025579	0.296059711	0.195831908	0.152164158	0.033013043	0.204164113	0.039369612	0.246210413	-0.119743978	-0.005799262	-0.092052438	-0.057197735	0.136905459	-0.00231698	0.000377884	-0.035498294	-0.063215589	-0.026187131	-0.120839968
6c	UAS-GCaMP6f/+; UAS-tdTomato/R48B04-GAL4	Starved	1395	G5	Sucrose2	345	-0.137160487	-0.119734776	-0.205392467	-0.119819958	-0.177356849	0.022969204	0.105811267	0.104133131	-0.094205736	0.151367261	-0.082636298	0.072562938	-0.021745665	-0.155034483	0.329772973	0.358640759	0.121808706	-0.100640413	-0.132851598	0.028522632	-0.0856965	0.044677217	-0.095032561	-0.157882975	0.305592001	-0.183767111	-0.095199534	-0.082968486	-0.101287055	-0.046586608	0.045027815	-0.176026553	0.050236123	0.03055708	-0.02380351	-0.121869171	-0.164076071	0.021147811	-0.206024733	-0.144201366	-0.131843567	-0.072767952	-0.067351261
6c	UAS-GCaMP6f/+; UAS-tdTomato/R48B04-GAL4	Starved	1306	G5	Sucrose3	345	0.13019927	0.05142222	0.141772304	0.066891519	0.222716186	-0.060166224	-0.183904667	-0.056621252	-0.203315497	-0.103224312	-0.132914407	-0.08995088	-0.055055752	0.049308007	0.002590713	0.161311059	-0.141236999	-0.11183489	-0.106358379	-0.139168796	-0.039961967	0.152822743	0.019569648	0.119491886	-0.024917686	-0.049452964	-0.155960644	-0.013359274	-0.033114694	-0.00529624	-0.040293226	-0.098726966	0.128691371	-0.151073744	-0.125692439	-0.155969697	-0.035719678	-0.14251095	-0.068013743	-0.018237925	-0.091049995	-0.142269316	0.013893524
6c	UAS-GCaMP6f/+; UAS-tdTomato/R48B04-GAL4	Starved	1312	G5	Sucrose3	345	0.150510059	-0.05137488	0.075674213	0.232913087	0.270113722	0.104596058	0.031528933	0.291111976	0.034891788	0.096827461	-0.034556519	0.033039109	-0.041664493	0.195785831	-0.064953201	-0.028322906	-0.155617886	-0.02729624	0.111048555	-0.113873812	0.014013037	0.101020487	0.057603345	-0.21443713	0.082612699	-0.073034447	-0.001323213	-0.011659607	-0.036371296	-0.080272799	0.033809658	-0.059670931	0.096021678	-0.053690903	-0.155769143	0.014872598	-0.060473404	0.237920101	-0.144960693	-0.205879701	-0.059071406	0.10709534	-0.04781629
6c	UAS-GCaMP6f/+; UAS-tdTomato/R48B04-GAL4	Starved	1316	G5	Sucrose3	345	0.141213313	0.02012903	0.11221473	0.257471557	0.218134269	0.206736997	0.292803028	0.085796133	-0.018144672	0.040733056	0.081180962	-0.086612606	0.107869404	-0.079836777	0.231040864	0.147343959	-0.102088611	-0.00438993	-0.000720767	0.157169488	0.092605055	0.069446932	0.108970303	-0.031985128	-0.045857503	-0.050964973	0.019532159	-0.06675259	-0.042837093	-0.14955653	-0.127963466	-0.001617107	0.044461054	-0.246029608	0.028255415	-0.08419127	-0.10778384	-0.125729281	-0.097463714	-0.061134038	0.004697248	0.036775496	-0.131758573
6c	UAS-GCaMP6f/+; UAS-tdTomato/R48B04-GAL4	Starved	1328	G5	Sucrose3	345	-0.009600907	0.077887891	-0.048683698	-0.110634076	-0.061093896	-0.112820521	0.099752161	0.102327483	0.150183167	-0.025777694	0.184380643	0.157672123	0.138406211	0.208984427	0.177606571	0.088826972	0.055453303	0.010444388	0.081570875	-0.038693108	0.081056754	-0.076205422	0.00398447	0.063649892	0.21102797	0.169620416	0.216062019	-0.050085885	0.081385057	-0.025637689	0.107835906	-0.162402672	-0.071747112	-0.110383964	-0.01693364	-0.014210909	-0.01800408	-0.143216295	-0.040012967	-0.17938665	-0.018582314	-0.123458884	0.086448089
6c	UAS-GCaMP6f/+; UAS-tdTomato/R48B04-GAL4	Starved	1332	G5	Sucrose3	345	-0.042134071	-0.051573798	-0.05647694	-0.044810046	-0.090706125	-0.122701518	-0.048192607	-0.053430732	0.06460055	-0.030064101	-0.04946969	-0.068694763	-0.003195627	-0.005872377	0.258552711	0.084761393	0.069390871	-0.047275199	0.085137695	0.117979257	0.042700719	-0.015537986	0.014899701	-0.026226058	-0.027105689	-0.010350372	-0.035750727	-0.082974081	0.044886497	-0.125682647	0.004853971	0.119027108	-0.063014518	0.063050995	-0.10894908	0.045238168	-0.058131015	0.041533155	-0.079594954	-0.050742211	-0.001555055	0.055564775	-0.021446802
6c	UAS-GCaMP6f/+; UAS-tdTomato/R48B04-GAL4	Starved	1339	G5	Sucrose3	345	0.324949421	0.19845402	0.124068922	0.049268009	0.154895006	0.119892518	0.175631721	0.13969036	0.153622562	0.065356765	-0.106166468	-0.016819819	0.079577667	0.119912114	0.08048662	-0.020152225	0.066230749	0.060405539	-0.02015585	-0.019396666	-0.079939348	-0.096490261	-0.021663737	0.242189699	0.032609225	-0.0133034	0.113382157	-0.029616659	0.078674977	-0.129759651	-0.026531999	-0.077242858	-0.050267675	-0.208923392	-0.040398413	0.024113852	-0.117069829	-0.13749209	-0.077805945	-0.114591301	-0.182790674	-0.148128026	-0.098915616
6c	UAS-GCaMP6f/+; UAS-tdTomato/R48B04-GAL4	Starved	1340	G5	Sucrose3	345	-0.106497411	0.258557404	-0.163840619	0.122179547	-0.013843921	-0.038258136	0.119024383	0.015429374	0.081088247	0.05664341	-0.036860176	-0.094054687	-0.125575549	0.09566283	0.026910364	-0.085628948	0.141354527	-0.012817129	0.041639171	0.091978904	-0.241752701	-0.102454584	-0.057280059	-0.014616445	0.131847123	0.002261814	0.073639496	-0.044879084	0.149255256	-0.11965704	-0.115289758	-0.081893098	0.007863642	0.056146786	-0.070846345	0.179702064	-0.108890279	-0.073856902	-0.058223073	-0.028397303	0.14459471	0.076139937	-0.018866642
6c	UAS-GCaMP6f/+; UAS-tdTomato/R48B04-GAL4	Starved	1355	G5	Sucrose3	345	-0.056333596	0.079626864	0.03421897	-0.012435764	-0.140261741	-0.00422521	-0.014769035	-0.068004841	0.077581065	0.046819734	0.133501875	-0.044998627	0.269103148	0.161677135	0.166189746	-0.120605859	0.086811912	0.163671215	0.030849454	0.189898508	0.035384003	0.038866731	-0.08190671	-0.051800107	0.092455144	0.084279671	-0.257482196	-0.085073963	-0.080596204	-0.136517561	-0.111135747	0.014719801	0.03458372	-0.067610324	-0.091836854	0.074323179	0.282444644	0.003818078	0.012648258	-0.016678812	0.300403508	0.092856619	-0.013531021
6c	UAS-GCaMP6f/+; UAS-tdTomato/R48B04-GAL4	Starved	1362	G5	Sucrose3	345	-0.066440372	-0.222199374	-0.073945147	-0.290925307	0.044052555	-0.040830115	-0.029635293	0.057133391	-0.264660674	-0.013850145	0.058619409	0.013455549	-0.061186648	-0.187779655	-0.117969464	0.028805191	-0.054575454	-0.109654109	-0.007480418	0.010792105	0.023116509	0.120357627	-0.030058275	-0.170182913	0.100475579	-0.030726949	0.03303003	-0.033505887	0.097072282	0.067213914	0.079359003	0.067857726	-0.017292708	-0.069576955	0.06749521	0.057078562	0.01972132	-0.055918191	-0.045872646	0.183032895	-0.222692565	0.085609256	0.050533821
6c	UAS-GCaMP6f/+; UAS-tdTomato/R48B04-GAL4	Starved	1374	G5	Sucrose3	345	0.058568288	-0.074541325	-0.146887371	-0.114552713	-0.222233725	0.064901532	-0.007766801	0.016503908	-0.07638497	0.148788663	0.016158968	-0.092549591	-0.029940753	0.050235018	-0.060902086	0.062089613	-0.036142582	0.036378217	-0.078631423	0.020078364	-0.049042498	-0.188670432	0.037376623	0.073333282	-0.072300317	-0.087873985	-0.04403739	0.046923949	-0.009480227	-0.089338234	-0.045101018	0.043713738	0.058983907	-0.056447234	0.071398771	0.152783548	0.05745797	0.124948029	-0.005539474	0.062931189	-0.027946175	-0.02066604	-0.092413173
6c	UAS-GCaMP6f/+; UAS-tdTomato/R48B04-GAL4	Starved	1375	G5	Sucrose3	345	-0.035415393	-0.133829786	-0.055280877	0.012198317	-0.068489916	-0.153839775	-0.102618066	-0.027390482	-0.068641782	0.130379365	0.135311329	-0.040803138	-0.07037126	0.099394428	0.089796203	-0.092238823	-0.008626467	-0.138475545	0.072863696	0.018375092	-0.059176275	-0.045189924	-0.025878396	0.100029926	0.037717437	-0.036635533	-0.109452488	-0.18081533	-0.005094167	-0.068015238	-0.084922728	-0.095719679	-0.1527077	-0.040044652	-0.12428734	-0.03548951	0.075737666	0.147403669	0.502882499	0.24444451	0.370524637	0.116572353	0.119621534
6c	UAS-GCaMP6f/+; UAS-tdTomato/R48B04-GAL4	Starved	1383	G5	Sucrose3	345	-0.066851635	-0.090886666	-0.13419484	-0.033577328	-0.009143027	-0.036042767	-0.155434916	-0.002620295	-0.148253336	0.043869179	-0.04526809	0.059386235	0.083412987	0.094861624	-0.194794081	-0.020528614	-0.167347059	0.260230254	0.147794246	-0.117393606	-0.082800029	-0.123678393	-0.146378093	0.004920129	0.197462486	0.129710415	-0.031253632	-0.008539264	0.212738537	0.005581862	-0.107956549	0.009969661	-0.061807101	0.051920671	0.0640391	0.288834956	-0.181591084	-0.122176246	-0.107560253	0.119614136	0.210200368	0.243139339	-0.064225079
6c	UAS-GCaMP6f/+; UAS-tdTomato/R48B04-GAL4	Starved	1389	G5	Sucrose3	345	0.097801181	0.017645027	0.053480921	-0.073992027	0.128522668	0.055633969	0.064332915	-0.045526869	-0.047557524	0.05495997	-0.007894386	-0.055268469	-0.129953883	-0.082454415	-0.089138397	-0.090102491	-0.063442191	0.03061735	0.030476793	0.02612533	-0.140651823	-0.087438452	0.06952209	-0.006346364	0.159563424	-0.109427697	-0.014171443	0.048702083	-0.00598061	-0.02566757	-0.019890282	0.000224306	-0.058893045	0.099114418	-0.037320251	-0.093745848	0.156724787	0.037421973	0.152359795	-0.08376765	0.246557178	0.197440972	0.057583379
6c	UAS-GCaMP6f/+; UAS-tdTomato/R48B04-GAL4	Starved	1395	G5	Sucrose3	345	-0.162278843	-0.021213091	-0.242900622	-0.148741557	-0.064503258	-0.101590367	-0.016693314	0.022277145	0.034608341	-0.063879244	0.005535743	0.114864598	0.096672654	0.093994207	0.258109888	0.298885318	0.172030742	0.337562232	0.096894832	-0.055778121	0.038376994	-0.1502938	0.002630374	0.004365748	-0.003553557	-0.219153341	-0.022772676	0.046347437	0.311836392	-0.014724662	0.143198809	0.008750284	-0.014152143	-0.048419671	-0.005784741	0.107161375	-0.073268488	-0.16357779	-0.147960571	-0.115077808	-0.182472431	0.015619459	0.005614234
6c	UAS-GCaMP6f/+; UAS-tdTomato/R48B04-GAL4	Starved	1306	G5	Sucrose4	345	0.216294257	-0.062337683	0.017909736	-0.029521863	-0.033657987	0.163438345	-0.066243381	-0.067510643	0.013422461	0.423779918	0.276923475	0.12517472	0.098794024	0.125646617	0.151607948	-0.206865187	0.068263619	-0.078347134	0.135674068	-0.023097803	0.012724606	0.576768627	0.391932521	0.218075462	0.089101478	0.1036032	-0.019673892	-0.124822667	-0.000445812	0.018010555	-0.002741295	-0.134216644	-0.071134136	-0.021415202	-0.162279793	-0.058989564	-0.178633972	0.119311847	-0.102864115	-0.126421712	-0.013891481	0.030696036	-0.119538254
6c	UAS-GCaMP6f/+; UAS-tdTomato/R48B04-GAL4	Starved	1312	G5	Sucrose4	345	-0.021671239	-0.043445177	-0.194995342	0.158812431	-0.24069111	-0.138324947	0.076292192	0.009617061	0.016200443	0.252265069	0.261865991	0.053966486	-0.068818507	-0.036073257	0.065231129	0.029089186	0.056240605	0.068357835	0.034709219	-0.062641538	0.039818004	-0.091129684	-0.116760282	-0.157564041	0.10324208	-0.08195288	0.144819564	0.023045249	0.164143424	0.026041118	0.098068095	-0.072554533	0.20706253	0.029508744	0.228545311	0.146173035	-0.008122073	0.061552753	-0.094147434	0.000447142	-0.212429086	0.085142486	-0.057580691
6c	UAS-GCaMP6f/+; UAS-tdTomato/R48B04-GAL4	Starved	1316	G5	Sucrose4	345	0.047589186	-0.01443638	-0.166168024	0.205463698	0.020552675	-0.0225028	0.129842916	0.321345566	0.026977021	0.013908236	0.009498915	-0.02785845	0.146115476	-0.141819103	0.051360602	-0.086620937	-0.022884957	-0.032525565	-0.016418687	-0.09735843	0.263763961	-0.103573102	0.094425303	-0.053557863	0.101786646	-0.188203114	-0.154023812	-0.170340531	0.020436316	0.068316849	-0.001140348	-0.101519018	0.063126263	-0.067378525	0.149026287	-0.05220867	0.059265541	-0.000567188	0.057725212	-0.080753824	0.066241236	-0.127351714	-0.098045645
6c	UAS-GCaMP6f/+; UAS-tdTomato/R48B04-GAL4	Starved	1328	G5	Sucrose4	345	-0.125958088	0.09743456	-0.056846523	-0.031616203	0.09918589	-0.164895319	-0.146569153	0.059749709	-0.081262161	-0.014003119	0.052663757	-0.05963429	-0.065462296	-0.061064448	0.061011191	0.052168237	0.084215099	-0.079953596	-0.027823149	-0.141652274	0.032917612	-0.150396788	-0.084102561	-0.09150365	-0.080996827	0.029841153	0.010004118	0.210069349	0.270235291	0.040490236	0.087069838	0.05965011	0.155100232	0.128713385	-0.05241905	0.180171759	-0.027026865	0.051553651	0.061448037	0.257101343	0.117125489	-0.060533777	0.125061969
6c	UAS-GCaMP6f/+; UAS-tdTomato/R48B04-GAL4	Starved	1332	G5	Sucrose4	345	0.018156016	-0.114324906	-0.056760016	-0.105203283	-0.067411533	-0.071778479	0.122733108	-0.010748317	-0.064026303	0.041221719	0.134731784	-0.065775598	-0.052618002	0.013873037	-0.150092865	-0.172315861	-0.027627021	-0.167937774	0.1274115	0.188553656	0.055451857	0.026549502	-0.028921895	-0.022955364	0.068465334	-0.048123617	-0.017029744	0.018120336	-0.047418435	0.168691734	0.100738125	0.027830957	-0.050558478	0.218471455	0.239835679	0.253808269	-0.037206152	0.198404125	0.05098574	-0.026739459	-0.052513591	0.025835694	0.064233781
6c	UAS-GCaMP6f/+; UAS-tdTomato/R48B04-GAL4	Starved	1339	G5	Sucrose4	345	0.026765974	0.023232329	0.087060146	0.030781108	0.062522995	0.122704627	0.054015555	0.037188639	-0.001331403	-0.007951845	0.010754887	0.048590247	0.131486026	0.070260538	-0.06192836	-0.098036702	-0.096569267	-0.072156696	-0.136693437	0.086993492	0.08486452	-0.062960611	-0.118704617	0.122968005	-0.076689867	0.099409264	-0.087094155	-0.119367923	-0.127092567	0.066241994	-0.087822397	-0.069495764	0.005374506	-0.056619274	-0.04423132	0.021483658	0.045284361	0.023286551	0.055154689	-0.026985358	0.106474013	0.004023486	0.020233319
6c	UAS-GCaMP6f/+; UAS-tdTomato/R48B04-GAL4	Starved	1340	G5	Sucrose4	345	-0.129603587	-0.222745279	-0.146138426	-0.185525046	-0.001604819	-0.25528717	-0.121728894	-0.091648547	-0.033125187	-0.218389852	0.050409899	-0.019114824	-0.133992964	-0.13080166	-0.003827801	0.047924873	-0.130357563	-0.213343494	0.020067151	0.149063283	0.198352575	0.042192232	0.118179407	0.119983805	0.178516451	0.301669802	0.507020735	0.199442075	0.160471494	0.167222066	0.14372707	0.107437575	0.062502644	0.130118264	-0.041189737	-0.139116854	0.05825926	-0.158815845	0.25857508	0.395589562	0.145184407	-0.011403584	-0.057801966
6c	UAS-GCaMP6f/+; UAS-tdTomato/R48B04-GAL4	Starved	1355	G5	Sucrose4	345	0.127745593	0.032013125	-0.061964609	-0.081162363	-0.096910025	-0.093553624	-0.018759543	-0.180256436	0.070123728	0.097160021	0.123032486	0.0019646	-0.069647472	0.0932523	-0.052183275	-0.096137817	0.047726287	0.103013428	-0.061959985	-0.090044635	0.012125379	-0.020310827	0.074347914	-0.011616694	0.097697685	-0.102593075	-0.031841402	-0.13131854	0.014802682	-0.076072562	-0.076319587	0.181577865	-0.123155734	-0.066246994	-0.122347499	0.000863897	-0.076134899	0.079109412	-0.058827957	0.141896719	-0.0357422	-0.077231693	-0.044875276
6c	UAS-GCaMP6f/+; UAS-tdTomato/R48B04-GAL4	Starved	1362	G5	Sucrose4	345	-0.271671381	-0.133097883	-0.03193182	-0.220413726	-0.029900737	-0.206482529	-0.206774331	-0.100161729	-0.289300119	-0.242351872	-0.03577435	-0.086353164	-0.098818566	-0.155981107	-0.001302276	-0.112232453	-0.140154385	-0.184555915	-0.149925306	-0.145491752	-0.230950044	-0.036954145	-0.20214593	-0.173091729	0.043723135	-0.044732198	0.521828262	-0.051865174	0.079296511	0.055180699	0.235906597	0.30139836	0.268028453	0.508050166	-0.070509501	0.157951929	0.029965716	0.343315663	0.173348263	-0.025384103	-0.065939437	0.19097277	0.174431872
6c	UAS-GCaMP6f/+; UAS-tdTomato/R48B04-GAL4	Starved	1374	G5	Sucrose4	345	0.20547658	-0.138476319	-0.095529142	0.050455193	0.155064791	-0.104986776	0.084638181	0.010937723	0.112360415	-0.111345132	-0.006673256	-0.127510854	-0.171857014	-0.091085825	0.008386359	0.089691223	0.156188482	0.115181375	0.114490284	-0.067432685	-0.109422644	0.08021248	0.016443951	-0.03666789	0.200364511	0.030334563	-0.05364476	-0.057995318	0.155052146	0.258942764	0.117476918	0.106421963	-0.003818295	-0.013316165	0.009007603	-0.00984563	-0.136218398	-0.111516391	-0.000429087	-0.107006831	0.094074723	-0.009202674	-0.225623447
6c	UAS-GCaMP6f/+; UAS-tdTomato/R48B04-GAL4	Starved	1375	G5	Sucrose4	345	0.213760478	0.013597964	0.189981974	0.294674437	0.113673235	0.428309784	0.288365629	0.100341199	0.206705378	0.226858551	0.054242677	0.113557019	-0.090382081	-0.024763765	-0.183769289	-0.107339674	0.015854127	-0.10989339	-0.059817919	0.079675751	-0.208475043	-0.271451796	-0.066868241	-0.06735311	-0.160178574	0.020818195	-0.098184702	0.205116567	-0.058038979	-0.060888649	0.031214454	-0.133809548	-0.146023368	-0.138173661	-0.051251041	0.291075535	-0.008298606	-0.018674856	-0.074144412	0.005579273	-0.051784855	-0.130091637	-0.220172583
6c	UAS-GCaMP6f/+; UAS-tdTomato/R48B04-GAL4	Starved	1383	G5	Sucrose4	345	0.017196623	-0.010441268	-0.178390498	0.086958686	-0.066104198	-0.066398891	-0.101511936	-0.167335549	-0.196090774	-0.162336709	-0.162735858	-0.184509006	-0.280747516	-0.161463188	-0.063664525	-0.248197407	-0.131507282	-0.088796921	-0.078990708	-0.153129396	-0.103236067	-0.285459159	-0.285687748	-0.07462916	-0.302480279	-0.092128002	-0.06638835	0.327873223	0.123527087	0.1943862	-0.085081212	0.042098391	-0.130880247	-0.146172138	-0.07815532	-0.152968721	-0.078457535	0.160024794	0.381108793	0.405822687	0.160011512	0.363332463	0.343441702
6c	UAS-GCaMP6f/+; UAS-tdTomato/R48B04-GAL4	Starved	1389	G5	Sucrose4	345	-0.093757872	-0.001171605	-0.105355103	-0.067308407	0.086517484	-0.058144458	0.054754458	0.014225245	-0.034279275	0.059830689	0.071054281	-0.07518243	-0.122227519	0.00237925	-0.133872455	-0.007453535	-0.068371238	-0.07927696	0.033052606	-0.035001952	0.006324131	-0.040582064	0.024328373	-0.068549317	-0.05881636	-0.099254012	0.117604383	-0.067310853	0.198112363	-0.091787878	-0.061867598	-0.121367576	0.033440729	-0.017281707	0.09877954	-0.078338169	0.082805155	-0.084563668	-0.124815157	-0.005653603	-0.005634556	-0.107369792	0.053551963
6c	UAS-GCaMP6f/+; UAS-tdTomato/R48B04-GAL4	Starved	1395	G5	Sucrose4	345	-0.0884481	-0.097404532	-0.031761698	-0.027115906	0.002715215	0.097295716	0.308648772	-0.00401202	0.257632325	0.192846969	0.559755862	0.476203976	-0.011393701	-0.181211381	-0.093182436	-0.182853021	0.074854614	-0.061346277	-0.150031367	0.052236726	-0.05796148	-0.019319084	0.111415381	-0.044694703	-0.005158201	-0.192915433	0.078830491	-0.07080338	-0.02732782	-0.089062268	-0.112215201	-0.145789724	-0.058456382	-0.041702676	-0.039596568	-0.112059133	-0.083283444	0.274470134	-0.09627906	0.038692255	-0.04578456	0.109417383	-0.122308967
6f	UAS-GCaMP6f/+; UAS-tdTomato/R48B04-GAL4	Starved	1747	Bp2	Initial-Trial Water	288	-0.074529686	-0.133624954	-0.024231443	0.041743542	0.210925083	0.181931198	0.112007783	0.179180055	0.145419379	0.01684047	0.041704726	-0.016616312	-0.088358086	-0.081991542	0.007781164	-0.042698308	0.020274052	-0.103734996	-0.000936301	-0.101695652	-0.118773181	-0.147136229	0.008661231	-0.080888517	-0.081284666	0.060578549	0.043076242	-0.020755657	-0.06610887	0.113240926	0.287316903	0.455127724	0.116506885	0.217865727	0.265972285	0.118235689	0.206339741	0.33194478	0.460313462	0.337000952	0.346304891	0.152196064	0.119205576
6f	UAS-GCaMP6f/+; UAS-tdTomato/R48B04-GAL4	Starved	1768	Bp2	Initial-Trial Water	288	0.06694741	-0.031484001	0.000726232	0.040032077	-0.069341866	0.114967674	0.052556448	0.032109455	-0.024034991	-0.101076963	0.006904934	0.083034286	-0.013980222	0.009376483	-0.025684779	-0.052760894	-0.020111762	-0.06279431	-0.090658398	0.088911091	-0.097738892	-0.025276044	0.040763322	0.105801462	0.002157396	-0.022001596	0.107470607	-0.021720435	-0.017454479	-0.075639246	0.046773815	0.026179693	0.116258506	0.19212806	0.198508575	0.228598753	0.33217739	0.229096572	0.164658252	0.058031238	0.13388982	0.011380551	0.200085562
6f	UAS-GCaMP6f/+; UAS-tdTomato/R48B04-GAL4	Starved	1772	Bp2	Initial-Trial Water	288	0.176250158	-0.009306715	0.036878212	0.207322803	0.318006698	0.323116481	0.130631648	0.101965915	0.019328903	-0.17459137	-0.210362972	-0.28284923	-0.28193694	-0.127913825	-0.146071336	-0.089520873	-0.0910003	-0.060039641	-0.086926051	-0.050939575	-0.035542105	-0.023914293	-0.050598572	-0.114882291	-0.021824947	-0.009656121	-0.084641441	0.032279032	0.296525399	0.310213351	0.310611959	0.707866812	0.776669112	0.370682087	0.115239167	0.053749514	0.239938311	0.449430324	0.1796472	0.220922775	0.041639873	-0.0869386	-0.007821465
6f	UAS-GCaMP6f/+; UAS-tdTomato/R48B04-GAL4	Starved	1781	Bp2	Initial-Trial Water	288	-0.068746279	-0.048320473	-0.14404157	-0.006703176	0.261441492	0.250026645	0.1168487	-0.012013392	0.068998366	-0.08517899	-0.121367046	-0.024775777	-0.034155792	0.001765268	-0.088446317	-0.230816917	-0.105734409	0.005747966	0.022881964	0.141063835	0.048951083	-0.002796596	0.052504721	0.014862508	0.045179702	0.095914401	-0.011896301	-0.135850834	-0.009704134	0.004361349	0.143884057	-0.007172461	0.003768373	0.017608766	0.25478451	0.204569912	0.099238216	0.035492573	-0.022224567	-0.116679471	-0.114792941	-0.137877035	-0.037898613
6f	UAS-GCaMP6f/+; UAS-tdTomato/R48B04-GAL4	Starved	1808	Bp2	Initial-Trial Water	288	-0.06180528	-0.073636177	-0.049643325	0.036305834	0.067831863	0.142605752	0.339454665	0.079428668	0.13507588	-0.02452028	-0.06570233	-0.144763766	-0.103610506	-0.12603441	-0.014374839	-0.026064034	0.022993324	-0.007186695	-0.021867635	-0.012718048	-0.041593077	0.011113458	0.024501602	-0.092450939	-0.219201629	-0.147839228	-0.124837703	-0.029403945	0.234051813	0.293890987	0.464803245	0.245672377	0.000640925	0.05596638	-0.027892515	-0.180338513	-0.042889903	0.104466514	0.027198458	-0.016296534	0.099352767	-0.093621821	-0.046587089
6f	UAS-GCaMP6f/+; UAS-tdTomato/R48B04-GAL4	Starved	1814	Bp2	Initial-Trial Water	288	-0.035282056	0.119200941	-0.103642217	-0.129255283	-0.163963717	-0.154923016	-0.104027482	-0.23337572	-0.221314687	0.112109788	-0.081167034	-0.048986106	-0.027211695	-0.072182368	-0.039203656	-0.047678211	0.285586223	0.372615248	0.390212341	0.420810904	0.252041213	0.142640589	0.093250797	-0.083784023	-0.158371026	-0.155218829	-0.083207583	-0.008515885	-0.22459186	-0.012565587	0.04489449	0.18526878	0.011155047	-0.024879775	-0.068166841	0.183576981	-0.068057473	-0.033315277	-0.050679639	-0.145636747	-0.174634984	-0.09264849	-0.202309622
6f	UAS-GCaMP6f/+; UAS-tdTomato/R48B04-GAL4	Starved	1822	Bp2	Initial-Trial Water	288	0.143524198	-0.038408853	0.042698236	0.105948402	0.158086407	0.011670729	-0.066466838	-0.156950881	0.013802187	-0.252852512	0.082352567	0.319718871	-0.063748756	-0.08173999	-0.083391243	-0.106259218	0.127481753	0.011808937	0.046914279	0.020474479	0.076719351	0.219488728	0.165946097	-0.012179826	0.002071438	-0.023778612	-0.256502407	0.079550508	-0.225070314	-0.260907714	0.218110166	0.014872182	0.045914831	0.201233123	0.304256024	0.80246084	0.651487927	0.71100016	0.525409735	0.480640285	0.26440988	0.287611384	0.218019178
6f	UAS-GCaMP6f/+; UAS-tdTomato/R48B04-GAL4	Starved	1826	Bp2	Initial-Trial Water	288	0.122100429	0.082085071	-0.032956989	-0.133900042	-0.177521302	-0.181845399	-0.183924128	-0.063053098	0.034803253	0.05994405	0.024858904	0.017176028	0.019316389	-0.042139512	-0.11270093	-0.122547443	-0.12360903	-0.029784914	-0.075896376	-0.011050291	-0.016049954	-0.05075838	-0.021176935	-0.011432405	0.233364473	0.13222094	0.00585269	-0.0436153	0.4021853	0.300054902	0.201092981	0.194602711	0.286251627	0.38187679	0.291418376	0.284587197	0.315751257	0.231128851	0.041790165	0.051553801	0.152424294	0.188051475	0.345593035
6f	UAS-GCaMP6f/+; UAS-tdTomato/R48B04-GAL4	Starved	1836	Bp2	Initial-Trial Water	288	0.098028597	0.259010401	0.148019796	0.396947748	0.330517073	0.178686224	0.241315259	0.157611615	0.024705322	-0.094246667	-0.056872095	-0.120456491	-0.09152443	0.03189578	0.177993839	0.095275618	0.024815578	-0.163193353	-0.189205646	-0.272847046	-0.328694687	-0.248349485	-0.290348216	-0.221167809	-0.267772584	-0.149359586	-0.099060348	0.003721143	0.261101652	0.163452799	-0.074232143	-0.135873263	-0.200846815	-0.142299512	-0.074324011	0.319669545	0.282117463	0.244484117	0.240895777	0.349578274	0.247993402	0.133873089	0.155187362
6f	UAS-GCaMP6f/+; UAS-tdTomato/R48B04-GAL4	Starved	1840	Bp2	Initial-Trial Water	288	0.168090962	0.070385482	0.086596589	0.056775118	0.035995643	-0.011169636	-0.10241452	0.025855387	-0.001170919	0.059387588	0.073553735	0.087870003	-0.104560759	-0.138197309	0.049650784	-0.180772915	-0.170908824	0.025649568	0.046006325	0.175243832	0.117579791	0.079697361	0.129233642	-0.052140689	0.0578374	-0.13987043	-0.125882816	-0.16208509	-0.109553581	-0.046681721	-0.12619849	-0.152639961	-0.041478941	-0.08491957	-0.044152476	-0.174363736	-0.105474295	-0.154342176	0.077046904	-0.006788963	-0.134763198	-0.237074526	-0.1007165
6f	UAS-GCaMP6f/+; UAS-tdTomato/R48B04-GAL4	Starved	1865	Bp2	Initial-Trial Water	288	0.08050923	0.044774173	0.022424349	-0.075913793	-0.000569728	-0.054511534	-0.0479753	0.089932801	-0.029482303	-0.067575543	-0.00464602	0.028747873	-0.078835766	-0.032852899	0.086361031	0.093313992	-0.050293107	0.005287887	0.009234345	-0.014224807	-0.061597296	-0.096738919	0.004003512	0.001014539	-0.030479147	0.122041784	-0.07462955	-0.011642438	0.054745095	0.08957754	-0.088769668	-0.000246825	-0.034699555	-0.029520082	0.027351319	-0.050450017	0.001197227	0.065189601	0.115615851	0.008445606	-0.004193554	-0.027887075	-0.064269094
6f	UAS-GCaMP6f/+; UAS-tdTomato/R48B04-GAL4	Starved	1870	Bp2	Initial-Trial Water	288	-0.048505892	-0.01825708	0.021418497	-0.025504659	-0.013715947	0.039129201	0.07400145	0.036943839	0.091757707	0.020559194	-0.016049909	-0.043913685	0.064278412	-0.041234877	-0.076576991	0.094935716	0.173064973	-0.083573059	-0.008133296	0.053896471	-0.042656272	-0.009315137	0.073595226	0.039469565	-0.086783438	-0.079753182	-0.034164906	-0.104560398	-0.059950961	0.009599438	0.014405702	-0.123442779	-0.014616087	0.01439234	0.153772596	0.236190133	0.397208854	0.430090613	0.359320094	0.383175633	0.282643392	0.027483672	0.047971865
6f	UAS-GCaMP6f/+; UAS-tdTomato/R48B04-GAL4	Starved	3458	Bp2	Initial-Trial Water	288	-0.032212206	0.000230861	-0.005077192	0.012195056	-0.115303776	-0.130100711	-0.060311061	-0.09614069	-0.035736557	0.051488663	0.040530387	0.060506921	0.043968429	0.066146983	0.153238228	0.01794037	-0.059531432	-0.043248387	-0.009478821	0.009606559	-0.024270388	0.005705201	0.000996841	-0.132876054	-0.101745662	-0.136218304	-0.064359689	0.033300443	0.256444098	0.294311888	0.436017411	0.566019329	0.422104661	0.539921647	0.541820512	0.406349932	0.362582307	0.336729572	0.347884353	0.345273573	0.254924312	0.051502529	-0.04111098
6f	UAS-GCaMP6f/+; UAS-tdTomato/R48B04-GAL4	Starved	3466	Bp2	Initial-Trial Water	288	-0.070389405	0.083949123	-0.089822783	0.103237401	0.013727021	-0.024870769	-0.122612631	-0.161818985	-0.127924299	-0.119827206	-0.161386123	-0.074530194	0.10808573	0.127127682	0.009248194	-0.061162944	-0.101183713	-0.02577795	-0.129832802	-0.099811981	0.07234691	0.046994733	0.211045332	0.105137229	0.017430534	-0.002873095	0.080841983	0.111210348	0.160313773	0.123128887	0.088414624	-0.036872487	0.356636108	0.587347939	0.358086668	0.137614445	0.074565576	0.307275424	0.498683842	0.650776294	0.690786267	0.593216993	0.802027487
6f	UAS-GCaMP6f/+; UAS-tdTomato/R48B04-GAL4	Starved	3472	Bp2	Initial-Trial Water	288	0.196067364	0.44317593	0.205985134	0.198342428	0.125891989	0.091458924	-0.001423551	-0.033698723	-0.113881522	-0.121668545	0.000966231	0.00785384	-0.027130739	0.007116656	-0.065633235	-0.118269164	-0.052121368	-0.04776856	-0.100519128	-0.070084198	-0.072384068	-0.040866803	-0.010884974	0.05550298	0.101513474	0.00426875	-0.092975054	-0.134632842	-0.190019063	-0.144182162	0.253133759	0.489002684	0.267418135	0.548988917	0.406708514	0.255420468	0.465183474	0.426677036	0.744374087	0.708172207	0.424473584	0.223759724	0.018996086
6f	UAS-GCaMP6f/+; UAS-tdTomato/R48B04-GAL4	Starved	3482	Bp2	Initial-Trial Water	288	-0.203449087	-0.155165798	-0.136779546	-0.157563159	-0.060408652	-0.134212954	0.017944385	0.084240734	-0.025012601	-0.039423085	-0.09029977	0.030849296	-0.058686601	0.016513625	-0.014672539	-0.115041209	-0.127226799	-0.148617361	-0.124522666	-0.083142302	0.067994653	-0.033247416	-0.128612453	0.112944187	0.175768236	0.183944848	0.349600389	0.356634425	0.267248981	0.172400237	0.029936771	-0.012001634	-0.095268741	-0.163259194	-0.146246158	0.045152427	0.045046814	-0.031342038	-0.061202067	-0.158996401	-0.255308084	-0.294467662	-0.176137838
6f	UAS-GCaMP6f/+; UAS-tdTomato/R48B04-GAL4	Starved	3573	Bp2	Initial-Trial Water	288	-0.122848309	-0.041380276	0.099914061	0.202063897	0.072672879	0.037516131	-0.019424062	-0.019710212	-0.034714012	-0.0068248	-0.027442827	-0.002694542	-0.09069177	-0.159167462	-0.103095572	-0.068169615	0.054065429	0.052525042	0.03916709	0.03207888	-0.001533574	-0.078794835	-0.161770345	-0.108122534	-0.190243034	-0.084184927	0.028796503	0.139705664	0.315539286	0.246767847	0.315902079	0.229492364	0.248669299	0.510846381	0.744280463	1.08334379	1.004539219	0.832246657	0.805436089	0.572525822	0.653013297	0.269980352	0.095193206
6f	UAS-GCaMP6f/+; UAS-tdTomato/R48B04-GAL4	Starved	3574	Bp2	Initial-Trial Water	288	-9.37E-05	-0.003293754	0.114796527	0.099324584	0.216846425	0.09412215	0.055735069	-0.024521366	-0.093551923	-0.06683923	-0.106513511	-0.066880113	-0.073089581	-0.016779143	0.047351071	-0.052661178	-0.055680705	-0.210789166	-0.155017913	-0.014104731	-0.066600812	0.094996045	0.140022469	0.202525989	0.221721816	0.062919841	0.058755817	-0.097151183	-0.136679266	-0.1688705	-0.307056376	-0.015254481	0.253110348	0.280617979	0.788863572	0.995852655	1.43067425	0.977971615	0.681909697	0.678584557	0.745767288	0.879204114	0.698372416
6f	UAS-GCaMP6f/+; UAS-tdTomato/R48B04-GAL4	Starved	3735	Bp2	Initial-Trial Water	288	0.267017839	0.131627483	-0.036871387	0.056120417	-0.053800614	-0.21431608	-0.241560891	-0.206156487	-0.240466681	-0.149156893	-0.170005434	-0.122465132	-0.025231518	-0.031484334	-0.065790285	-0.224538766	-0.275963497	-0.205242554	-0.294762108	-0.239538701	-0.177931167	-0.188786134	-0.312120657	-0.20905522	-0.190466296	-0.018837004	0.562708028	1.101782306	1.079198698	0.696093068	0.452347868	0.657672196	0.34753787	0.81718109	0.762799547	0.630652823	0.451303089	0.46643044	0.311188514	0.036345979	-0.049456583	-0.16740766	-0.084183054
6f	UAS-GCaMP6f/+; UAS-tdTomato/R48B04-GAL4	Starved	3743	Bp2	Initial-Trial Water	288	0.003662174	-0.025618519	-0.067942443	0.07070017	0.033982453	0.040818038	0.08025077	0.117316599	0.021627159	0.081947271	-0.046775429	0.027584764	-0.029910664	0.0908407	0.018387458	0.110752366	0.005228827	-0.060368506	0.049108862	-0.008854919	-0.080399372	-0.041240001	-0.067732285	-0.099695122	-0.102543524	-0.074169489	-0.11570622	0.011802982	0.05005334	0.006892562	0.004723981	0.074155172	0.107440297	0.088174831	0.120981182	0.195892262	0.140561564	0.275385343	0.200367976	0.159180632	0.205594449	0.123316997	0.095402023
6f	UAS-GCaMP6f/+; UAS-tdTomato/R48B04-GAL4	Starved	3811	Bp2	Initial-Trial Water	288	-0.060764622	0.012143165	-0.08589936	-0.132427058	0.018001715	-0.038681521	-0.03147078	-0.01162211	0.047451805	0.045494059	0.201145	0.283645715	0.193753351	-0.070938903	-0.068169977	-0.073672171	-0.048839816	0.047720568	0.047061102	-0.019810229	-0.020153001	0.001984603	-0.081372083	-0.04830988	-0.078539053	-0.017240438	-0.093443464	-0.037187301	0.105818456	0.014322229	0.122616755	0.085554558	0.139078539	0.5561519	0.896472671	0.883484386	1.01687224	0.988451881	0.982526859	0.876841169	0.577342679	0.750918693	0.939605752
6f	UAS-GCaMP6f/+; UAS-tdTomato/R48B04-GAL4	Starved	3896	Bp2	Initial-Trial Water	288	0.415423582	0.399273329	0.200498804	0.375382048	0.532683914	0.19831307	-0.020781635	-0.056584742	0.172998104	0.084841983	-0.107707807	-0.029855139	0.038046498	0.053439409	-0.046079294	-0.19314438	-0.328336983	-0.153358447	-0.044270023	-0.221380648	-0.14829313	-0.151013646	-0.067806432	-0.140403338	-0.165194943	-0.29109367	-0.241647224	-0.119942938	0.088064108	-0.032070429	-0.164889644	-0.163697918	-0.018146447	0.162531158	0.28274757	0.307678811	0.418338818	0.412104772	0.304771021	0.242112853	0.151989182	0.027361031	-0.040099403
6f	UAS-GCaMP6f/+; UAS-tdTomato/R48B04-GAL4	Starved	3902	Bp2	Initial-Trial Water	288	-0.07817199	-0.062216278	-0.158225528	-0.042958076	0.084227167	0.172259121	0.112428593	0.158295549	0.158027598	0.034568468	0.043305654	0.117228707	0.059627123	0.052821313	0.217740699	0.192498863	-0.016618991	-0.089569591	-0.072979533	-0.039636513	-0.022245515	-0.067227468	-0.058330846	-0.164961063	-0.22534839	-0.102534787	0.133628973	-0.025766494	-0.113525822	-0.196340943	-0.234882951	-0.177201961	-0.296812309	-0.23917442	-0.290812047	-0.099189503	0.099351447	-0.020032192	0.045852751	-0.146983999	-0.086934126	-0.03822263	0.095839436
6f	UAS-GCaMP6f/+; UAS-tdTomato/R48B04-GAL4	Starved	3956	Bp2	Initial-Trial Water	288	0.105075975	0.198850576	0.111288585	0.073088821	-0.084963003	-0.096891261	-0.015520029	-0.008001733	0.016898616	0.045593443	0.13582623	0.036653135	-0.069103397	0.008373038	0.087573898	0.028724382	0.000466325	0.062120703	0.066688621	-0.024280695	-0.005680344	-0.049871937	-0.084907707	-0.086569638	-0.197380251	-0.172283721	-0.198877051	0.029390061	0.070128269	0.017590088	0.031127886	0.029720564	0.079136335	0.126159958	0.118461857	-0.036052426	-0.065249241	-0.036704745	-0.104509746	0.044868365	0.021637655	0.005492882	0.036367228
6f	UAS-GCaMP6f/+; UAS-tdTomato/R48B04-GAL4	Dehydrated	1749	Bp2	Initial-Trial Water	288	-0.175599277	-0.275621424	0.310180393	0.365382471	0.570167591	0.498030285	0.334327497	0.048170078	0.033916076	-0.055631951	-0.185093673	-0.014515097	-0.077738072	-0.186254208	-0.213927403	-0.239254107	-0.223226694	-0.205717198	-0.096636337	-0.080917504	-0.176899689	-0.331931762	-0.167309159	0.026034019	0.022483496	0.0892842	0.275202821	0.153167656	0.020982926	-0.041055956	0.455562985	0.506972418	0.683364549	0.876494027	0.931267166	1.12439908	1.220894867	0.939649142	0.635917226	0.324971633	0.03491355	-0.102683142	-0.191606461
6f	UAS-GCaMP6f/+; UAS-tdTomato/R48B04-GAL4	Dehydrated	1770	Bp2	Initial-Trial Water	288	0.437260885	0.179463353	0.078146424	0.109274359	0.029893918	-0.038256113	-0.026879226	-0.110475723	-0.064026619	-0.07060625	-0.096818676	-0.142336481	-0.068516217	-0.131806887	-0.155183069	-0.246124859	-0.179097317	-0.259584308	-0.234832236	-0.145514952	-0.251314275	-0.187764935	-0.069076369	0.073800208	0.207137621	0.143527622	0.332164053	0.227956387	0.449596423	0.209993259	0.199628209	0.189107837	0.146896615	0.18805659	0.21539141	0.114105571	0.130749509	0.050886773	-0.021201813	-0.086387757	-0.088262097	0.09299198	0.241910726
6f	UAS-GCaMP6f/+; UAS-tdTomato/R48B04-GAL4	Dehydrated	1777	Bp2	Initial-Trial Water	288	0.176650255	0.190746183	0.048887481	-0.142023658	-0.079571179	0.00549137	0.243557758	0.153394842	0.195616604	0.01116712	0.003064729	-0.124571922	-0.11089938	-0.12699154	-0.036700774	0.04089165	0.100336911	0.068647696	0.014564944	0.17186999	0.166258668	0.0004702	-0.034107151	-0.097052342	-0.170675933	-0.204886956	-0.175548893	-0.206075178	-0.099908885	0.017397392	0.09894978	0.240730191	0.2492017	0.015819205	0.131977244	0.554831508	0.577488811	0.741670694	0.534526452	0.596772917	0.310499675	0.181535392	0.121673365
6f	UAS-GCaMP6f/+; UAS-tdTomato/R48B04-GAL4	Dehydrated	1787	Bp2	Initial-Trial Water	288	0.018553108	-0.012888339	-0.026187952	-0.107825626	-0.207319146	-0.069369452	0.099649326	-0.006309758	0.004442918	0.010697803	0.027841843	0.00969502	-0.065215308	-0.038400253	-0.259025543	-0.179191248	-0.098218602	-0.135088285	-0.093153827	-0.092461869	0.058720366	0.268396373	0.085771756	-0.004675302	-0.074792904	-0.132349791	-0.206927483	0.21247354	0.684886731	0.328271905	0.636581968	0.677102127	0.575146578	0.515621528	0.895793804	0.509116731	0.658910007	0.574218396	0.373715604	0.110705785	0.10412879	0.098994479	0.151858397
6f	UAS-GCaMP6f/+; UAS-tdTomato/R48B04-GAL4	Dehydrated	1804	Bp2	Initial-Trial Water	288	-0.457052381	-0.542416383	-0.602847156	-0.617752589	-0.532278258	-0.552424389	-0.435682712	-0.165624698	0.05250281	0.162200265	0.360909833	0.303660629	0.063857662	0.037984313	-0.100380537	-0.266970111	-0.295123969	-0.08446461	-0.248715641	-0.192853669	0.226271656	0.522891329	0.72606261	0.519445874	0.719612254	0.495472058	0.316120739	0.484792969	0.061726757	0.041075344	-0.088019269	-0.197296864	-0.104597518	-0.088663967	-0.056163829	-0.005444115	-0.124965405	-0.281094304	-0.357549928	-0.344163815	-0.449892253	-0.387470399	-0.418312091
6f	UAS-GCaMP6f/+; UAS-tdTomato/R48B04-GAL4	Dehydrated	1817	Bp2	Initial-Trial Water	288	-0.17116722	-0.04739446	-0.213065677	-0.1092084	0.128334201	-0.123418966	-0.075832139	-0.193449057	-0.00711435	0.00307573	-0.048645877	0.01772613	-0.006264897	-0.070847962	0.090761281	-0.155623824	0.013259097	0.099915329	0.094532814	0.098296818	0.070604949	0.140561784	0.072890788	0.008212351	-0.00842292	0.111378775	0.063084703	0.105847792	-0.0096657	0.121638907	0.117713228	0.225432941	0.007479541	0.303553199	-0.032560585	0.459731615	0.331620233	0.461250179	0.436147808	0.649133549	0.390608648	0.195718982	0.407239787
6f	UAS-GCaMP6f/+; UAS-tdTomato/R48B04-GAL4	Dehydrated	1819	Bp2	Initial-Trial Water	288	0.170507303	-0.054844637	-0.028748024	-0.184503163	-0.215223657	-0.163520444	-0.058182747	0.286564508	0.286846632	0.105771017	0.121739319	-0.008690062	0.059593376	-0.086280814	-0.0780515	0.043833849	0.336310549	0.116580748	0.021344506	0.09643304	0.011771517	-0.024620459	-0.136251949	-0.004415218	-0.001743655	-0.141043155	-0.142578278	-0.128756509	-0.106491792	-0.093350303	-0.04207631	-0.015008044	0.159818412	0.027766181	-0.063032612	-0.023615516	0.047334797	0.002213113	0.05953017	0.256729996	0.063051805	0.095806587	0.149933117
6f	UAS-GCaMP6f/+; UAS-tdTomato/R48B04-GAL4	Dehydrated	1828	Bp2	Initial-Trial Water	288	0.44591294	0.467082981	0.201232597	0.075226295	-0.060840098	-0.157112017	0.090440254	0.029514929	-0.007717608	-0.153995955	-0.245603176	0.129996814	0.212121404	0.098079923	0.131599812	-0.033850441	-0.038154411	-0.13925383	-0.208150388	-0.091002798	0.031760887	-0.074189582	-0.192479093	-0.15638724	-0.15327988	-0.288080266	-0.309901407	0.012991958	0.164353202	0.219684192	0.34408639	0.166871341	0.236861822	0.093698922	0.295324757	0.239192073	0.351240013	0.209732092	0.06355379	0.1917537	0.193922839	0.152778463	0.017281467
6f	UAS-GCaMP6f/+; UAS-tdTomato/R48B04-GAL4	Dehydrated	1835	Bp2	Initial-Trial Water	288	-0.247766394	-0.226519857	-0.052189863	-0.227188546	-0.094813477	0.155838874	0.170037411	-0.021816946	-0.019825946	0.097082325	0.064415985	-0.088977997	-0.20521703	0.177489528	0.759067214	0.358611528	0.387860295	0.341463733	0.057550714	-0.15429419	-0.227183717	-0.302152189	-0.150958891	-0.257485609	-0.2538835	-0.271553674	-0.25548735	0.023573194	0.223319187	0.241005188	0.190402981	0.11445298	0.304695177	0.185821465	0.215087213	0.334205067	0.09881805	0.132615757	0.430878654	0.215900322	0.293794794	0.046512283	-0.197715556
6f	UAS-GCaMP6f/+; UAS-tdTomato/R48B04-GAL4	Dehydrated	1838	Bp2	Initial-Trial Water	288	0.111981397	0.229063229	0.16981951	0.138338748	0.038095529	0.041027353	-0.046471607	-0.105692292	-0.135661752	-0.150543058	-0.147078315	-0.01279788	0.009064435	0.051877176	0.005558444	0.09244238	0.066604626	0.173983614	-0.026541524	-0.00320502	-0.058784223	-0.152405594	-0.083916446	-0.057816162	-0.003355596	0.096653389	-0.038949766	-0.012162329	-0.054357118	-0.13477115	-0.131772849	-0.048179183	0.005396929	0.251570084	0.426375441	0.192285924	0.295639041	0.138349777	0.147974077	0.210831299	0.122616523	-0.07146482	-0.022362971
6f	UAS-GCaMP6f/+; UAS-tdTomato/R48B04-GAL4	Dehydrated	1862	Bp2	Initial-Trial Water	288	0.005939991	-0.096094924	-0.241737448	-0.268791949	-0.251372135	0.013318795	0.109060065	0.234594954	0.419444488	0.212482532	0.200293458	0.076109735	-0.017360326	-0.076457328	-0.098884776	-0.081897178	-0.190845771	-0.252288179	-0.143505545	-0.275109094	-0.15549773	-0.13581473	0.02696862	0.009371498	0.125212497	0.070447449	0.136903687	0.187531311	0.112549544	0.345428491	0.772074459	0.920652101	0.634199183	0.787301023	0.569940311	0.23839213	0.13642465	0.256129661	0.314742836	0.460113156	0.516394071	0.280394724	0.225521397
6f	UAS-GCaMP6f/+; UAS-tdTomato/R48B04-GAL4	Dehydrated	1867	Bp2	Initial-Trial Water	288	-0.044837139	0.074179557	-0.071842277	-0.050404299	-0.083523859	0.013189543	0.02188577	-0.047732252	0.011454833	0.09368206	-0.04271986	-0.096694702	-0.07693181	-0.075704969	-0.106213563	-0.110587401	0.032154319	-0.017358411	0.102915886	0.059871309	0.024588071	-0.017687849	-0.020653752	0.076214256	0.0651872	0.084004712	-0.020440538	0.057643204	0.127638386	0.038723576	0.017233158	0.115214665	0.135819318	0.30839578	0.418638361	0.531443364	0.590670376	0.466553834	0.493311223	0.434036731	0.386106255	0.427988653	0.548309245
6f	UAS-GCaMP6f/+; UAS-tdTomato/R48B04-GAL4	Dehydrated	3456	Bp2	Initial-Trial Water	288	-0.102765661	-0.115884469	-0.134595066	-0.147240343	-0.077838408	-0.013499186	0.106259509	0.25215872	0.212872063	0.181249897	0.086848707	0.040260986	-0.064841979	0.059651678	-0.086467189	0.007609324	-0.057681035	0.107515438	-0.103954597	-0.044007081	-0.136238606	-0.075255315	-0.112620788	0.032403782	0.025460543	0.003722526	0.016880019	-0.085045717	0.071737102	0.153305146	0.288203505	0.093202399	0.077067856	0.311238748	0.343063683	0.543906382	0.607009583	0.668834355	0.458400957	0.530498441	0.486503162	0.426049416	0.236698737
6f	UAS-GCaMP6f/+; UAS-tdTomato/R48B04-GAL4	Dehydrated	3464	Bp2	Initial-Trial Water	288	0.100606587	0.119516343	0.031321543	0.063812752	0.032025238	0.048302544	-0.030175144	-0.00728691	-0.101097837	-0.067974884	-0.092515372	-0.097595945	-0.098412011	-0.085026843	-0.089038957	-0.067198167	-0.042493289	0.043096551	0.097600531	0.076626383	0.066220394	0.003011379	0.022734179	0.001481443	0.008464251	-0.027171809	0.021260309	0.028589219	0.014026185	0.027291337	0.010203851	0.009189062	0.105572749	0.122784488	0.135623	0.191026476	0.241198807	0.18407741	0.189612429	0.231581715	0.320482673	0.211747103	0.292757063
6f	UAS-GCaMP6f/+; UAS-tdTomato/R48B04-GAL4	Dehydrated	3476	Bp2	Initial-Trial Water	288	0.092743456	0.348116818	0.126501284	0.275192535	0.259309666	0.238174317	0.020749872	-0.07038811	-0.170335811	-0.241253035	-0.145023434	-0.208566052	0.009511875	0.081475842	0.062056986	-0.059390307	-0.138174597	-0.240370904	-0.298416246	-0.436017269	-0.494455177	-0.544765314	-0.538405993	-0.398799827	-0.252738292	0.387920533	0.342416379	0.828400283	1.055532891	0.108997631	-0.148631805	-0.180743895	-0.122287512	0.29933854	0.264229744	0.455671217	0.588831273	1.168544479	1.355177126	0.800957673	0.722470573	0.569684914	0.423243736
6f	UAS-GCaMP6f/+; UAS-tdTomato/R48B04-GAL4	Dehydrated	3480	Bp2	Initial-Trial Water	288	-0.071311555	-0.083501517	0.074965574	0.164317483	0.012758586	0.006464766	-0.013416516	-0.106570033	-0.118258621	-0.099388708	-0.163481472	-0.162879423	0.003012357	0.051090136	-0.035268602	-0.044510588	-0.03155232	0.124990225	0.125835202	0.018785262	-0.048862986	-0.058595196	-0.045408895	-0.034356415	-0.029822843	-0.059801122	0.056999934	0.212084175	0.290794311	0.064888802	-0.078792259	0.025773096	0.147320026	0.283713455	0.518107284	0.477935245	0.29082119	0.313814982	0.083568519	0.200980662	0.108677829	0.102640134	0.068256206
6f	UAS-GCaMP6f/+; UAS-tdTomato/R48B04-GAL4	Dehydrated	3576	Bp2	Initial-Trial Water	288	0.070510382	0.05505823	-0.103999281	-0.101429836	-0.042805303	-0.127017818	-0.060804477	-0.006109523	0.002760881	0.094504597	0.121254294	0.089452923	0.1239982	0.039618456	0.074600686	0.128918107	0.18505176	0.240974629	0.258435857	0.10986265	0.116235214	-0.089481459	-0.15962901	-0.171547975	-0.165045898	-0.211554958	-0.151795132	-0.138113049	-0.119394766	-0.062508383	-0.144793808	0.089352672	0.286057017	0.349952906	0.478903373	0.752415065	0.866405743	0.993194024	0.908718021	0.880902312	0.58822083	0.498679616	0.489545436
6f	UAS-GCaMP6f/+; UAS-tdTomato/R48B04-GAL4	Dehydrated	3581	Bp2	Initial-Trial Water	288	-0.085404314	-0.09751719	-0.169649407	-0.115688827	-0.215419023	-0.207537452	-0.129482135	0.068276632	0.165900089	0.119631806	0.140193337	0.141065905	0.047689443	-0.012227288	0.016563547	-0.036325417	0.115921111	0.143480323	-0.041699279	-0.078627817	0.042829375	0.130982071	0.088125574	-0.011319967	-0.024839653	-0.116760468	-0.072413419	-0.009649309	0.053106152	0.1507956	0.08289529	0.153403055	0.665565049	0.551584131	0.430467789	0.383126107	0.655545029	0.796336199	0.716158904	0.589802414	0.662185336	0.429200423	0.261587345
6f	UAS-GCaMP6f/+; UAS-tdTomato/R48B04-GAL4	Dehydrated	3739	Bp2	Initial-Trial Water	288	0.007962667	-0.07935678	-0.102883862	-0.146626061	-0.03187029	0.001992087	-0.030370027	-0.054607074	-0.031580406	0.002412649	0.044470711	0.030102647	-0.16154315	-0.091449803	-0.202707658	0.007068998	-0.00131254	0.103095405	0.036317315	0.094677472	0.167775591	0.053134714	0.031485246	0.103708222	0.076670756	0.008987215	0.068216268	0.005704732	0.035191066	0.055333888	0.06622234	0.065183875	-0.01101653	-0.070654425	-0.013093094	0.01183782	0.113007001	0.02835081	0.09568779	0.161258044	0.20741929	0.210130454	0.237802546
6f	UAS-GCaMP6f/+; UAS-tdTomato/R48B04-GAL4	Dehydrated	3740	Bp2	Initial-Trial Water	288	-0.021002663	-0.156682908	-0.025132942	-0.005431616	-0.100642226	0.085111848	-0.01045041	-0.147556931	-0.23772198	-0.280413259	-0.297429839	-0.160381595	-0.126099198	-0.109497416	0.027679448	0.15803487	-0.003775911	0.120303694	0.121025885	0.260127969	0.100339602	0.17502481	0.276387331	0.151147719	0.530822157	0.313082971	0.011393892	-0.132492555	-0.261466371	-0.254304376	-0.307171305	-0.213381339	-0.189865467	0.034993906	0.098310196	-0.176907463	-0.258251412	-0.254940395	-0.241860528	-0.213775431	-0.237199694	-0.274933024	-0.196589816
6f	UAS-GCaMP6f/+; UAS-tdTomato/R48B04-GAL4	Dehydrated	3813	Bp2	Initial-Trial Water	288	0.00282527	-0.00234139	-0.039949107	0.067644308	0.028340836	0.06147923	0.019405306	0.009478496	-0.009944786	-0.006093059	0.004137733	-0.014186154	-0.051979688	9.50E-05	-0.002691985	0.043373974	-0.037961243	-0.064290998	0.027940172	0.035285622	0.01251785	-0.050475194	0.011035868	-0.030474627	-0.000197129	-0.086673093	0.010907255	-0.060583194	0.069942486	0.053432196	0.13928989	0.190118422	0.066226575	0.176226994	0.210586282	0.179908269	0.179601753	0.234623302	0.292372553	0.309042709	0.255319288	0.234587186	0.237887858
6f	UAS-GCaMP6f/+; UAS-tdTomato/R48B04-GAL4	Dehydrated	3898	Bp2	Initial-Trial Water	288	0.049287134	0.052349176	0.029479775	-0.055523194	-0.129945966	-0.070985224	0.045138736	0.031105632	0.045005417	0.013010017	0.034567644	-0.056338402	-0.105728949	-0.069875394	-0.033672787	0.022990329	0.110295572	0.143474735	0.054415892	-0.155765026	0.011359494	0.061668244	0.013120047	0.098212213	-0.097882723	-0.10732044	-0.058026308	-0.057872968	0.048526163	0.134931159	0.00643572	0.239554311	0.263301253	0.254493911	0.362207115	0.368681485	0.255532706	0.184600684	0.218448465	0.303250569	0.248252221	0.091610447	0.09877577
6f	UAS-GCaMP6f/+; UAS-tdTomato/R48B04-GAL4	Dehydrated	3906	Bp2	Initial-Trial Water	288	0.044184885	-0.127357784	-0.165286524	-0.084209293	-0.223114982	-0.251974589	-0.168289919	-0.038450347	-0.062689541	-0.03722682	-0.123620588	-0.047372677	0.205037182	0.189302407	0.53853196	0.385462769	0.236661514	0.170548934	0.075336196	-0.022613364	-0.136202821	-0.055186512	0.338094584	0.287308181	0.077397553	-0.114750097	-0.1483339	-0.201067954	-0.245514702	-0.29460375	-0.25713183	-0.092909128	0.13294237	0.145315726	0.480739709	0.322276615	0.345031236	0.458069386	0.371007185	0.448360433	0.748644694	0.492802256	0.320544324
6f	UAS-GCaMP6f/+; UAS-tdTomato/R48B04-GAL4	Dehydrated	3960	Bp2	Initial-Trial Water	288	-0.046347542	-0.070779198	-0.06852624	-0.082095916	-0.09640935	-0.141756374	-0.097612212	-0.093111813	0.003937422	0.022214703	-0.062759992	-0.129862296	-0.056975625	-0.041755105	-0.022077424	-0.052352252	-0.016539955	-0.042142687	-0.010935494	0.055814342	0.153831141	0.151203223	0.196949026	0.122839557	0.181132019	0.230407074	0.06145432	-0.023582529	-0.023015835	-0.001144988	8.35E-06	-0.053672009	-0.154291686	-0.074132122	-0.114205662	0.013037306	0.051951704	0.006772655	0.106080391	0.075500028	0.01765276	-0.05451825	-0.117220822
6f	UAS-GCaMP6f/+; UAS-tdTomato/R48B04-GAL4	Satiated	1751	Bp2	Initial-Trial Water	288	-0.167444566	-0.13596196	-0.139076688	-0.183652442	-0.200799092	-0.082232888	-0.114197057	0.033354606	0.066079583	0.124063933	-0.050106706	0.039520848	0.002913758	0.109223962	0.262362684	0.209597932	0.026400424	-0.106439869	-0.151361042	-0.191857159	0.093705433	0.051377519	-0.103994093	-0.127302716	-0.045713874	0.063104951	0.126822573	-0.004202968	0.160440754	0.435374161	0.413579474	0.43978154	0.659917222	0.728477508	0.673861935	0.495048508	0.582379466	0.50185729	0.49537232	0.223002063	0.275781489	0.217297079	0.339095776
6f	UAS-GCaMP6f/+; UAS-tdTomato/R48B04-GAL4	Satiated	1767	Bp2	Initial-Trial Water	288	-0.082388426	0.003842248	0.017109557	0.019231792	0.043139732	-0.051819745	0.067171085	-0.054522983	-0.001519494	-0.000180876	-0.03735462	-0.038312814	0.0391862	0.007605844	0.074889422	-0.09031074	0.103902201	0.040600281	0.028931343	0.014684472	0.046956498	0.078005906	0.005539305	-0.053715201	-0.075466848	-0.061574295	-0.010097608	-0.097657508	0.062139947	0.001985324	-0.097687891	0.066628097	-0.041578926	-0.034383719	0.302579665	0.283952749	0.408891298	0.635025129	0.403486767	0.649770788	0.545693183	0.644666755	0.585140004
6f	UAS-GCaMP6f/+; UAS-tdTomato/R48B04-GAL4	Satiated	1775	Bp2	Initial-Trial Water	288	-0.164053564	0.204468452	0.459710093	0.425604497	0.315245944	0.409313374	0.650263152	0.524886796	0.340608436	0.239830073	0.005610897	-0.162422968	-0.210116317	-0.223743766	-0.205417245	-0.277294423	-0.112881692	-0.280476713	-0.216672327	-0.126386888	-0.098740272	-0.131297362	-0.159575316	-0.197480263	-0.118339966	-0.078811165	-0.120916094	-0.257599408	-0.234862336	-0.19845363	-0.245958376	-0.230052166	-0.109562383	-0.171070088	-0.106149191	-0.026968272	0.089845033	0.185748973	-0.000495293	0.112449553	0.103161109	0.163853082	0.04901092
6f	UAS-GCaMP6f/+; UAS-tdTomato/R48B04-GAL4	Satiated	1783	Bp2	Initial-Trial Water	288	-0.241949479	0.210953933	0.440787053	0.429528595	0.399085737	0.432856141	0.123527152	0.12633835	0.253869802	0.303550155	0.135347688	-9.42E-05	-0.049804195	-0.159048585	-0.173536608	-0.055753357	-0.181638276	-0.162206498	-0.157491367	-0.253489793	-0.34564101	-0.273198552	-0.196888702	-0.08298302	-0.182773655	-0.217614356	0.034450154	-0.044461187	-0.015225406	-0.096496498	0.298762427	0.355537629	0.371125772	0.787548356	0.769360895	0.851938502	0.673769886	0.842919455	0.848562491	1.008627323	0.828563874	0.819617382	0.571809432
6f	UAS-GCaMP6f/+; UAS-tdTomato/R48B04-GAL4	Satiated	1802	Bp2	Initial-Trial Water	288	0.134328057	0.048235906	0.003737006	-0.072233645	-0.020944736	0.05362184	0.134274546	-0.039272305	-0.013469227	-0.055893212	-0.147345214	0.00760621	-0.03382844	0.00686851	0.0651415	-0.039675117	0.001211674	0.074890702	0.009536897	-0.044222638	0.066429168	0.094883931	0.019803166	-0.074698884	0.070735011	-0.028889019	-0.072479904	0.009826017	-0.076806645	-0.081371155	-0.139456615	-0.047644706	-0.025267349	-0.043778221	0.096734828	0.173170576	0.217610702	0.269097808	0.519106387	0.727687612	0.42954679	0.632300995	0.452009501
6f	UAS-GCaMP6f/+; UAS-tdTomato/R48B04-GAL4	Satiated	1810	Bp2	Initial-Trial Water	288	-0.183767057	-0.178344754	0.067805888	0.347041499	0.087883336	0.057542786	0.126364138	0.140719669	0.303862231	0.171724074	0.08523517	-0.086855884	-0.055355377	-0.051805277	-0.036008477	-0.175179487	-0.02900074	0.013079473	-0.061263085	-0.088185456	-0.215562226	-0.115057899	-0.009255136	-0.03876101	-0.216520643	-0.026842219	-0.037038236	0.092767028	0.064183582	0.046594088	0.110694832	0.10223512	0.225979467	0.343155269	0.358073923	0.433835675	0.491451694	0.73278363	0.42831684	0.154004035	0.351763241	0.169247042	0.047173003
6f	UAS-GCaMP6f/+; UAS-tdTomato/R48B04-GAL4	Satiated	1812	Bp2	Initial-Trial Water	288	0.191659794	0.229822606	0.145981108	0.156279099	0.348004306	0.224310185	0.423161708	0.24728161	0.20897842	0.206234081	0.183930105	-0.076987156	-0.071323517	-0.138972403	-0.119004516	-0.187888542	-0.283833367	-0.23974898	-0.290185043	-0.200962872	0.034105103	-0.047405543	-0.171904792	-0.208048898	-0.094837336	-0.149172844	0.000594027	-0.065227826	-0.081325398	-0.173513117	-0.104350306	-0.018414483	-0.005517553	0.047390756	0.072811646	0.130428287	0.283870172	0.105809101	0.195003832	0.143846711	0.193489026	0.223431286	0.058512984
6f	UAS-GCaMP6f/+; UAS-tdTomato/R48B04-GAL4	Satiated	1824	Bp2	Initial-Trial Water	288	-0.080450497	-0.15789514	-0.144416311	-0.208266181	-0.243447261	-0.149562135	-0.304288694	-0.439042406	-0.53899401	-0.427545301	0.144008585	0.432002742	0.590188938	0.321091023	0.469566474	0.326082022	0.208060931	0.22604274	0.420640185	0.114857899	-0.080522493	-0.20816431	-0.252644995	-0.205074943	0.046274715	0.024042731	0.045074467	0.038695187	0.188103919	-0.154417879	-0.176042191	-0.313760496	-0.365845851	-0.36887579	-0.420303704	-0.480493142	-0.412545979	-0.315364889	-0.34934408	-0.277799867	-0.314394633	-0.305284108	-0.338299388
6f	UAS-GCaMP6f/+; UAS-tdTomato/R48B04-GAL4	Satiated	1830	Bp2	Initial-Trial Water	288	0.165926224	0.382287283	0.259123446	0.218764012	0.062423678	-0.025094023	-0.160908826	0.034628576	-0.10200474	-0.101058587	-0.211036808	-0.103570296	-0.113260982	0.060269619	0.142391008	0.025795851	-0.040754058	-0.079049682	0.030224224	0.163864989	-0.087726739	0.00707553	0.053991123	-0.016425129	-0.1038519	-0.228297448	-0.178208962	-0.117947038	-0.149042126	0.211471782	0.22663445	0.384513263	0.372928418	0.858767396	0.917033924	0.604518785	0.626761048	0.385934174	0.394111256	0.292747727	0.07285968	0.075247777	-0.020174977
6f	UAS-GCaMP6f/+; UAS-tdTomato/R48B04-GAL4	Satiated	1832	Bp2	Initial-Trial Water	288	-0.125090982	-0.010789439	0.033342684	-0.061299647	-0.053779781	-0.036532094	-0.005968234	0.080922821	-0.025801635	0.052549659	0.031652441	-0.061185087	-0.036521727	0.041082323	-0.156052755	0.048565772	-0.006655456	0.004512884	-0.049562082	0.09494853	0.102172234	-0.028205991	-0.003059367	-0.003095558	0.06694347	-0.041823374	0.00422903	0.027718636	0.015134484	0.101648241	0.048098534	0.161179605	0.193185934	0.200091018	0.464157258	0.812666507	0.820734612	0.957943841	0.845861152	0.818563921	0.743920008	0.66567416	0.453543474
6f	UAS-GCaMP6f/+; UAS-tdTomato/R48B04-GAL4	Satiated	1856	Bp2	Initial-Trial Water	288	-0.073636713	-0.088990249	-0.023084348	-0.11373549	-0.001826744	-0.121636822	-0.123944547	-0.205448441	-0.010498315	-0.058712923	0.106398827	0.052780243	0.047186219	0.036516134	0.213361767	0.156201676	0.087589531	-0.028864979	0.114834569	0.180428696	-0.002588541	-0.04318667	-0.145601257	-0.032238477	-0.084538475	-0.000894045	0.048625806	0.057229093	0.114115933	-0.055841458	0.139971379	-0.013861215	0.043359778	0.059008895	-0.023085461	-0.032577388	0.061764344	-0.060952986	-0.02766176	-0.061583794	-0.056721283	0.058588393	0.127259989
6f	UAS-GCaMP6f/+; UAS-tdTomato/R48B04-GAL4	Satiated	1859	Bp2	Initial-Trial Water	288	-0.045880599	-0.036098711	-0.09503259	-0.077888458	-0.038372916	0.017436922	-0.128204258	-0.051632247	-0.090357108	-0.002778301	-0.046086294	0.022270182	0.030411654	0.162069992	0.079623654	0.017200785	0.06017743	0.006713944	0.139876923	0.05698923	0.121131693	-0.021005887	0.024289731	0.061117623	-0.094891296	0.011668165	0.12868884	-0.11573578	-0.024554876	-0.071147448	-0.002140974	-0.006492498	0.113770781	0.221868959	0.026980341	0.157221538	0.108401537	0.204349816	0.274279852	0.281865082	0.150524327	0.195719207	0.151102178
6f	UAS-GCaMP6f/+; UAS-tdTomato/R48B04-GAL4	Satiated	3455	Bp2	Initial-Trial Water	288	-0.125990962	-0.103546029	-0.239995557	-0.215885826	0.029725084	0.076344764	0.156085453	-0.064431183	-0.061047795	-0.085566274	-0.133568995	-0.067383133	-0.157447866	-0.220053575	-0.121314281	-0.037572298	0.190546022	0.048164146	0.047595577	-0.102494706	0.112530579	0.081878714	0.126681877	0.040011685	0.163121096	0.117968445	0.263516418	0.143904072	0.078143951	0.060080596	-0.180118067	-0.22333642	0.018174126	0.24785938	0.405167748	0.244375299	0.236947601	0.467769505	0.371431293	0.283023425	0.124226618	0.057083504	0.010111927
6f	UAS-GCaMP6f/+; UAS-tdTomato/R48B04-GAL4	Satiated	3460	Bp2	Initial-Trial Water	288	-0.017551283	-0.001994399	-0.026954233	-0.050088579	-0.065724939	0.032580917	0.069520857	0.093902519	0.024022854	0.025225692	0.037848029	-0.027826068	-0.032194554	0.021567908	0.029677481	-0.037072518	-0.077938755	-0.021215399	0.018715748	0.001236346	0.016515584	-0.044838232	-0.002269865	-0.011877246	-0.029329727	-0.059187449	-0.016466959	0.020795263	0.074997061	0.055923948	0.159544245	0.150548368	0.105191295	0.185880459	0.159316693	0.18974735	0.222309091	0.25251035	0.294687276	0.127290869	0.151962499	0.139234756	0.104558564
6f	UAS-GCaMP6f/+; UAS-tdTomato/R48B04-GAL4	Satiated	3468	Bp2	Initial-Trial Water	288	0.214537669	0.164525526	-0.077347214	-0.0143941	-0.115161978	-0.137797921	-0.099561912	-0.08119218	-0.027920962	0.000462041	-0.026360642	-0.031614171	-0.062030371	-0.028179447	-0.004342265	0.080704048	0.041086063	0.011408764	0.059675729	0.096567421	0.022830111	0.004251242	0.026726653	0.079714217	0.021969809	-0.018920272	-0.025312346	0.000295333	-0.018722792	-0.055896054	0.176081985	0.134627613	0.118908522	0.059627569	0.073548858	0.027534346	0.109379264	0.080351045	0.198451506	0.229531371	0.135812114	0.097487439	0.111719101
6f	UAS-GCaMP6f/+; UAS-tdTomato/R48B04-GAL4	Satiated	3478	Bp2	Initial-Trial Water	288	-0.1567294	-0.169836273	-0.137480293	-0.050734547	-0.013305723	0.013646602	0.178184406	0.146084816	0.057782325	-0.035444699	0.116908342	0.032088083	0.004495843	0.092301732	0.120424684	0.09647273	-0.047439027	-0.164850654	-0.271037015	-0.256339446	-0.319315622	-0.208449339	-0.064674608	-0.003375101	-0.052661677	-0.041630568	-0.039344989	0.359366108	0.50962757	0.305265742	0.116463515	0.076147142	-0.077850399	0.077905452	-0.074448275	-0.118770532	-0.214590905	-0.159558748	-0.098141589	-0.025974835	0.029182699	-0.029455923	-0.180792309
6f	UAS-GCaMP6f/+; UAS-tdTomato/R48B04-GAL4	Satiated	3586	Bp2	Initial-Trial Water	288	-0.098515638	-0.111172881	-0.130728735	-0.1093473	-0.109302666	-0.1929073	-0.149080586	-0.177009466	-0.149960669	-0.145123924	-0.101885632	-0.13169268	-0.116013943	-0.131081233	-0.122270926	-0.042068154	0.092889225	0.076860263	0.088055828	0.091046548	0.036479867	0.076243304	0.10220054	0.022956042	0.05943729	0.161648339	0.215475856	0.312733717	0.366027019	0.316107895	0.205789474	0.169856887	0.046813123	-0.030229613	-0.058372046	-0.026988579	0.052694889	0.129914003	0.162528033	0.137072165	0.168854541	0.059483293	0.021486876
6f	UAS-GCaMP6f/+; UAS-tdTomato/R48B04-GAL4	Satiated	3625	Bp2	Initial-Trial Water	288	0.098173491	0.10626546	0.016154489	0.019285265	0.072090743	0.038376536	0.043950085	-0.051415342	-0.155011774	-0.194465596	-0.185909684	-0.052285988	-0.10411081	-0.00728812	0.033635527	0.029759318	0.072975979	0.104892955	0.073520385	-0.018030762	-0.059412236	-0.046745566	-0.125906031	-0.143967863	-0.066153222	0.038582532	0.147858986	0.098044729	0.132935042	0.084201472	0.090539591	0.01225654	0.151574828	0.072746348	0.022597743	0.026106952	-0.012019952	0.046184939	0.104348338	0.2000235	0.17181323	0.092500796	0.13926144
6f	UAS-GCaMP6f/+; UAS-tdTomato/R48B04-GAL4	Satiated	3728	Bp2	Initial-Trial Water	288	-0.067436117	-0.02735961	-0.076865169	-0.120667831	-0.189417086	-0.228650682	-0.124336069	-0.164113049	0.031243942	0.052603472	0.183203859	0.284459227	0.367818979	0.171864174	0.115498746	0.036435484	0.085427388	0.214648357	0.274803885	0.313133186	0.275870335	-0.019677412	-0.047736597	-0.095813618	-0.205939564	-0.233202481	-0.239096257	-0.192619239	-0.198319731	-0.175760524	-0.150485468	-0.005866608	0.065120332	-0.067993983	-0.009096964	-0.178474045	-0.279875873	-0.239720162	-0.136177115	-0.147790141	-0.150673873	-0.130497569	-0.174022435
6f	UAS-GCaMP6f/+; UAS-tdTomato/R48B04-GAL4	Satiated	3730	Bp2	Initial-Trial Water	288	-0.344012434	-0.388854244	-0.423058842	-0.476836456	-0.383512264	-0.279274766	-0.270822563	-0.23932044	-0.240107875	-0.24293984	-0.290804112	-0.265289491	-0.247505078	-0.174433387	0.012900284	0.101794896	0.375728202	0.539856405	0.585452702	0.522483628	0.714451219	0.384271398	0.104821243	0.034539435	-0.071356797	-0.0373386	0.143691391	0.406068883	0.329559296	0.11984821	-0.098721328	-0.174148173	-0.027788296	0.275951935	0.527879192	0.548431572	0.395269675	0.147055084	0.025695613	-0.047813733	0.144598932	0.338463424	0.454721368
6f	UAS-GCaMP6f/+; UAS-tdTomato/R48B04-GAL4	Satiated	3807	Bp2	Initial-Trial Water	288	0.26953841	0.257984621	0.078400312	0.099148267	-0.023654496	-0.045980095	-0.083290556	-0.187455212	-0.314847366	-0.271924391	-0.269290282	-0.24534699	-0.173116312	-0.032054185	-0.08503194	-0.109522233	0.019334002	0.028776512	-0.059729029	0.022175638	0.038328527	0.123828822	0.109930916	0.187235896	0.165640402	0.150600585	0.121299533	0.02904744	0.101558256	0.098414949	-0.012425464	-0.074421284	-0.115103924	-0.071722641	-0.014732122	-0.076735851	-0.018558455	0.092963803	0.050399039	0.001160677	0.123222107	0.104832241	0.080482549
6f	UAS-GCaMP6f/+; UAS-tdTomato/R48B04-GAL4	Satiated	3893	Bp2	Initial-Trial Water	288	0.054881453	0.05472732	0.172533252	0.004929954	0.020350525	-0.080114478	-0.116907949	-0.082093844	-0.063398636	-0.10867041	-0.060147271	-0.112470973	0.005597786	-0.106435422	-0.056278034	-0.038734039	0.014573682	-0.000348435	-0.018107626	0.026073935	0.005252515	0.010707652	0.026515208	-0.00259288	-0.011889302	0.016107601	0.096245266	0.159502183	0.122543955	0.067647014	0.064754575	0.012785456	0.018576297	-0.066996522	0.056089735	0.167998345	0.105578919	0.144404661	0.217065078	0.070646112	0.130624237	0.136173652	0.19151952
6f	UAS-GCaMP6f/+; UAS-tdTomato/R48B04-GAL4	Satiated	3904	Bp2	Initial-Trial Water	288	-0.046121849	0.002959715	0.029436945	-0.04822163	0.038012736	-0.001447669	-0.073965462	-0.067213655	0.034305272	0.092301651	0.116328814	-0.02364672	0.103579029	0.052178173	0.060748228	-0.024959518	0.017404474	-0.008758224	0.022498533	-0.011221751	-0.046192263	-0.05603063	0.028804475	-0.071577903	-0.021603725	-0.053296149	-0.030265952	-0.01965953	0.035632773	-0.030008186	0.216914663	0.298156883	0.358079413	0.362761867	0.254069073	0.181912619	0.102603391	0.051362604	0.091853594	0.076531828	0.112297405	0.136458477	0.027721571
6f	UAS-GCaMP6f/+; UAS-tdTomato/R48B04-GAL4	Satiated	3958	Bp2	Initial-Trial Water	288	-0.127672211	-0.157731012	-0.167326405	-0.057320856	-0.025991664	0.117383278	0.136209151	0.221018648	0.091459724	-0.051687116	-0.034836301	0.054306672	0.027126466	0.255870738	0.291261834	0.160559011	0.041991095	0.073763925	-0.005782378	-0.069823907	-0.132185562	-0.100904811	-0.160491625	-0.026663684	0.030673589	-0.013008974	-0.041739511	-0.042186583	-0.145569931	-0.1407016	-0.137410784	-0.079132066	-0.097197317	0.013871123	0.114856851	0.096173353	0.182114478	0.191523415	0.097845619	0.213008138	0.200482767	0.117600857	0.139895719
6f	UAS-GCaMP6f/+; UAS-tdTomato/R48B04-GAL4	Starved	1746	Bp2	Initial-Trial Sucrose	288	-0.055117042	0.034741281	-0.002312625	-0.046443596	0.113526472	0.149193224	0.072162673	0.160213435	0.101871043	0.114264158	0.087862836	0.168349774	0.022582043	0.022284493	0.031812501	-0.05516044	-0.066280952	-0.000174424	-0.169063364	-0.120242187	-0.08645669	-0.122105407	-0.062841404	-0.100120459	-0.055211461	-0.033445896	0.037688676	-0.050606582	-0.110629118	0.019659036	-0.144198688	0.034078019	-0.066176387	0.123407025	0.462579497	0.400811716	0.386797528	0.309465554	0.285939912	0.124321521	-0.070634195	-0.085790987	0.000400695
6f	UAS-GCaMP6f/+; UAS-tdTomato/R48B04-GAL4	Starved	1769	Bp2	Initial-Trial Sucrose	288	0.091750377	0.006418203	-0.045754712	-0.13485323	-0.099418124	0.133233801	0.044521521	-0.086021667	0.024088441	0.059516021	0.09755986	-0.027721306	-0.101474982	-0.113609124	-0.150010998	-0.005468762	-0.0808889	0.108376007	0.106964827	0.101353244	-0.028378224	-0.019155714	0.077563845	0.063862569	0.184234224	-0.056937694	0.021233294	-0.190800637	-0.044256322	0.064074163	0.091873642	0.341423509	0.680456616	0.873020992	0.810944287	0.761166035	0.829469561	0.679262166	0.755549213	0.530320623	0.646170516	0.399949837	0.66663124
6f	UAS-GCaMP6f/+; UAS-tdTomato/R48B04-GAL4	Starved	1773	Bp2	Initial-Trial Sucrose	288	0.061503176	0.029887661	0.092303335	0.088096784	0.038295384	-0.011027442	-0.012141175	0.139999189	0.124434516	0.041717986	0.185047278	0.040912612	0.137458906	0.428227865	0.282572946	0.260224033	0.353831371	0.094422572	-0.003402324	-0.216061451	-0.2074241	-0.273069231	-0.260728262	-0.073183054	-0.234769295	-0.230211098	-0.265913525	-0.144501569	-0.194847494	-0.271655596	0.191865489	0.327156291	0.496008239	0.64804248	0.820146926	0.69864935	1.225920671	0.845555125	0.956957392	1.035027231	0.977785911	0.757575439	0.677088383
6f	UAS-GCaMP6f/+; UAS-tdTomato/R48B04-GAL4	Starved	1780	Bp2	Initial-Trial Sucrose	288	-0.032011145	-0.049073906	-0.145093801	-0.109900136	-0.033727873	-0.151276008	-0.134098955	-0.099234907	0.013414697	-0.147542659	-0.064573461	-0.115061347	-0.211919984	-0.152761477	-0.092277675	-0.133390437	0.315722631	0.184478657	-0.052866075	-0.136258132	0.038275937	0.196622492	0.265574679	0.150337905	0.207192433	0.286872176	0.309768702	0.136417578	-0.081950536	-0.161659374	-0.095706641	0.376434463	0.858132614	0.922407689	1.336528497	1.293690395	1.309009342	1.576500625	1.413981351	1.402845017	1.293715537	1.419200956	0.756802856
6f	UAS-GCaMP6f/+; UAS-tdTomato/R48B04-GAL4	Starved	1806	Bp2	Initial-Trial Sucrose	288	0.849671623	0.832405133	0.643007791	0.198988474	0.183357088	-0.06348565	-0.002268626	0.004892595	0.023620578	0.001695907	-0.037824909	-0.196073774	0.429078649	0.336421044	-0.064122271	-0.073244985	-0.01500217	-0.039707566	-0.158965336	-0.209582816	-0.175531591	-0.286810924	-0.330617435	-0.357190118	-0.342653461	-0.284895949	-0.219313709	-0.287993633	-0.242332227	-0.115521731	-0.035902743	-0.135346545	0.013321705	-0.062011884	0.025967407	-0.015275265	0.372486824	0.054101923	0.093363133	-0.079080464	-0.144834834	-0.116424166	-0.116936747
6f	UAS-GCaMP6f/+; UAS-tdTomato/R48B04-GAL4	Starved	1815	Bp2	Initial-Trial Sucrose	288	-0.025055727	-0.004059773	-0.027710959	0.002443462	0.019334508	-0.105906923	-0.105238835	0.030256134	0.249443416	0.031026912	-0.0936548	0.012687029	0.027864677	0.156313532	0.164796453	0.291006743	0.391528595	0.158427052	0.042163638	-0.001797926	-0.080127195	-0.143890053	-0.054906779	-0.169695396	-0.11890643	-0.144996729	-0.171357299	-0.12134335	-0.130204567	-0.078439409	-0.013420772	-0.038428206	0.120303986	0.086778093	0.031405117	0.206855378	0.487365344	0.240315792	0.307689879	0.25750978	0.217467688	0.143622578	0.345218017
6f	UAS-GCaMP6f/+; UAS-tdTomato/R48B04-GAL4	Starved	1823	Bp2	Initial-Trial Sucrose	288	0.006913011	-0.03070297	-0.08571003	-0.012427614	-0.056926938	-0.099888362	0.057726308	-0.00773089	0.203436599	0.000863368	0.087544554	0.024481424	0.008410832	-0.044458322	0.041198606	-0.119138842	-0.066002136	-0.00973566	0.261707581	0.001289116	0.039536693	-0.049171782	-0.009637719	0.062936219	-0.042615612	-0.111602918	-0.035687085	-0.054690524	-0.059682582	0.099765675	-0.02109823	0.249517378	0.254745215	0.229136548	0.159690442	0.197760973	0.051485427	0.261881121	0.470510429	0.38324651	0.372579595	0.507943612	0.417993441
6f	UAS-GCaMP6f/+; UAS-tdTomato/R48B04-GAL4	Starved	1827	Bp2	Initial-Trial Sucrose	288	-0.001422237	-0.007759057	-0.090489814	0.002525897	-0.143816975	0.027078758	-0.02391472	0.002904787	0.010667334	-0.062864469	0.047966202	-0.106492247	-0.03863597	-0.10325416	-0.074027967	-0.077081062	-0.123135634	-0.000748221	-0.133680365	-0.014859926	-0.016658691	0.037852973	0.030645745	-0.055294137	0.072839001	0.141377168	0.122429681	0.167122832	0.255910144	0.154815131	0.214422084	0.179317271	0.195184271	0.344001689	0.208101142	0.093428003	-0.001760612	0.061902759	-0.083768517	-0.032809521	0.019141343	0.017231628	-0.037700776
6f	UAS-GCaMP6f/+; UAS-tdTomato/R48B04-GAL4	Starved	1837	Bp2	Initial-Trial Sucrose	288	0.094329745	0.054434184	0.003511591	-0.039288235	-0.083691518	-0.067052959	-0.013247893	-0.099207905	-0.029589391	0.032303543	0.003574363	0.116246602	0.063411478	-0.065531628	-0.072482643	-0.071666325	-0.142496469	0.061903134	-0.028530957	-0.064301208	-0.065986962	-0.02163936	0.314333465	0.058931032	0.094693345	0.030714103	-0.00037212	-0.07426605	-0.003386625	0.014351663	0.321645995	1.243226135	1.529048513	1.901295135	1.764863163	1.914756238	1.96475297	1.79900269	1.825130138	1.862404917	1.564236723	1.119933368	1.152671734
6f	UAS-GCaMP6f/+; UAS-tdTomato/R48B04-GAL4	Starved	1841	Bp2	Initial-Trial Sucrose	288	-0.22803144	-0.076531307	-0.055323464	-0.0715126	-0.001952812	-0.125889269	-0.076433201	-0.083074839	-0.121371891	-0.069633516	-0.083753667	-0.00428777	0.036072729	0.013478319	0.039263938	0.272470948	0.251868295	0.205291442	0.17921364	0.120325374	0.018480037	-0.013183668	-0.115337211	0.082730671	0.314849413	0.250605541	0.015522416	-0.181001845	-0.219061777	-0.273792484	-0.108472217	0.102969859	0.095960045	0.064364119	0.258370196	0.332820108	0.172445849	0.114937844	0.023006536	-0.053753004	-0.124184981	0.015806162	0.023166002
6f	UAS-GCaMP6f/+; UAS-tdTomato/R48B04-GAL4	Starved	1864	Bp2	Initial-Trial Sucrose	288	0.017424012	0.066128667	0.04459998	0.019172101	-0.063165111	0.053527609	0.075614762	0.026577735	0.028893397	0.022030369	-0.111081151	-0.024938745	0.03724383	-0.052136974	0.049243244	0.011832836	-0.064278239	0.006425255	0.006232426	-0.033752062	0.042864449	0.147292702	-0.15720405	0.12359509	-0.073296791	-0.039427545	0.041697465	-0.037132745	-0.054256402	-0.109726113	0.009849953	-0.030396073	0.029454165	0.021499849	-0.137409022	-0.040782227	-0.075355957	-0.064354012	0.079835454	0.028305996	0.030499228	0.082821761	0.059321644
6f	UAS-GCaMP6f/+; UAS-tdTomato/R48B04-GAL4	Starved	1872	Bp2	Initial-Trial Sucrose	288	-0.012154781	0.123768474	0.253549597	0.318019688	0.226954022	0.098843171	-0.019582577	-0.071607184	-0.065757212	-0.102774295	-0.079641469	-0.069746198	-0.065141516	-0.08151623	-0.058088396	-0.128256817	-0.066453939	-0.074061878	0.022838643	0.126632384	0.179162608	0.119899338	0.060517971	0.058330565	-0.050750282	-0.157607021	-0.147908061	-0.099789186	-0.135723228	-0.10195619	-0.118559316	-0.118988038	-0.088318445	-0.104522985	0.004560864	0.039351406	0.150445582	0.422470276	0.534489386	0.540010401	0.454264825	0.328315745	0.266656728
6f	UAS-GCaMP6f/+; UAS-tdTomato/R48B04-GAL4	Starved	3459	Bp2	Initial-Trial Sucrose	288	0.308658896	0.481843831	0.25214858	0.186050268	0.089794429	0.038515148	0.021950551	0.107949235	0.007837718	0.080082803	0.066688784	-0.098940129	-0.132425463	-0.176977899	-0.194968335	-0.22104439	-0.222309954	-0.135534227	-0.148278453	-0.032297037	-0.011139179	-0.079585873	-0.049787439	-0.060199686	-0.111674795	-0.111084854	-0.008325494	0.072939191	0.084889941	-0.00477617	0.02455607	0.238625943	0.668338356	0.89729425	1.177565384	1.158804113	1.316352818	1.445374627	1.491250798	1.210913015	1.138562768	1.135099015	0.927016723
6f	UAS-GCaMP6f/+; UAS-tdTomato/R48B04-GAL4	Starved	3467	Bp2	Initial-Trial Sucrose	288	0.231716215	0.159048501	-0.03131552	-0.120127416	-0.166643959	-0.054060173	-0.053844866	-0.050623553	-0.075961662	-0.131862615	-0.061009705	0.040900205	0.181885733	0.070913454	0.181424345	0.192568586	0.09159341	0.075395543	0.00316554	0.053189277	0.0184827	0.099282337	0.11603798	0.052487702	-0.050521763	-0.107508564	-0.13036299	-0.148836851	-0.173114345	-0.212297546	-0.183152741	-0.127869717	0.067287699	0.189893025	0.214072751	0.477021572	0.375929161	0.594680096	0.431536983	0.342314426	0.345898316	0.253770171	0.460792097
6f	UAS-GCaMP6f/+; UAS-tdTomato/R48B04-GAL4	Starved	3473	Bp2	Initial-Trial Sucrose	288	-0.042019744	0.043314263	-0.049373348	0.026641821	-0.085521441	-0.02089246	0.000356166	-0.018864404	0.011241353	-0.013778992	0.113715535	-0.036014458	0.067898626	-0.036938418	-0.00454899	-0.109787141	0.017272377	0.023905212	0.023735621	0.081505316	0.065306675	0.037386663	-0.04211098	0.061081456	-0.028466699	-0.072933441	-0.015529237	-0.018019079	-0.011619181	0.033056927	0.046838466	0.063384632	-0.014992137	0.085874781	0.032116484	0.023415997	0.012836682	-0.036818676	0.003150267	-0.000151729	0.055078111	-0.026327457	0.046282899
6f	UAS-GCaMP6f/+; UAS-tdTomato/R48B04-GAL4	Starved	3483	Bp2	Initial-Trial Sucrose	288	-0.152797262	-0.124937162	-0.148638566	-0.146295296	-0.197449513	-0.154781723	-0.06731624	0.018773985	-0.071073126	-0.17644854	-0.085073746	0.003639363	0.130650688	0.214208333	0.227534204	0.137202769	0.020353538	0.010934592	-0.033484208	-0.14856944	-0.077628696	0.010710336	0.038831711	-0.059682147	-0.072841932	0.111033649	0.233041404	0.172426745	0.15817959	0.22949669	0.23281892	0.429516283	1.170313064	1.158910324	1.577459513	1.201334124	1.55811863	1.399248325	1.412073048	1.723752627	1.650777367	1.70151773	1.370080615
6f	UAS-GCaMP6f/+; UAS-tdTomato/R48B04-GAL4	Starved	3572	Bp2	Initial-Trial Sucrose	288	-0.032067849	-0.064479803	-0.110390844	-0.11782789	-0.12996337	-0.082369189	-0.053592293	-0.028245545	-0.018970026	0.047174373	0.157684027	0.191330876	0.151826063	0.158121635	0.075519678	0.080256427	-0.026383143	-0.007849405	0.123095719	0.097897443	0.022365245	0.067172167	0.081024491	0.034192349	-0.065532951	-0.089796261	-0.12108923	-0.141230028	-0.107810146	-0.090062517	-0.082932754	-0.067440314	0.05179648	0.329574191	0.508232218	0.572515804	0.727766999	0.964835464	1.065225395	0.86882437	0.92149239	1.025346421	0.978468184
6f	UAS-GCaMP6f/+; UAS-tdTomato/R48B04-GAL4	Starved	3575	Bp2	Initial-Trial Sucrose	288	0.012856121	0.022942442	0.037479451	-0.049811816	-0.069323049	-0.024591897	-0.011977061	0.021730646	0.066646848	0.141654428	0.052974934	-0.127972467	-0.159101193	0.016736844	0.14042727	0.223284479	0.096180074	0.155428346	0.202547132	0.27752788	0.126500833	0.162666315	0.135197787	-0.005985293	-0.043985251	-0.176230997	-0.266981329	-0.355878879	-0.297918291	-0.303024307	-0.298753144	-0.200079433	0.183622748	0.534495696	1.039594254	1.393006144	1.46371877	1.334120873	1.116863764	0.926621115	0.889580463	0.921575831	0.739818644
6f	UAS-GCaMP6f/+; UAS-tdTomato/R48B04-GAL4	Starved	3742	Bp2	Initial-Trial Sucrose	288	0.009892714	-0.077356822	-0.153302225	-0.068319403	0.061703449	0.06067773	0.244521917	0.183085359	0.028945156	-0.127559702	-0.052127243	-0.093623903	-0.047094266	0.027065852	0.070357163	0.096066175	0.095563023	-0.08432891	0.066925847	0.082441048	0.000373007	0.027249531	-0.037998165	-0.153446891	-0.093169748	-0.127730912	0.038407526	0.176444352	-0.039095563	-0.114566096	-0.081770511	0.024929335	0.310137341	0.430906444	0.534288695	0.636372083	0.486627142	0.575081925	0.62008391	0.658236175	0.564255356	0.460638819	0.36029545
6f	UAS-GCaMP6f/+; UAS-tdTomato/R48B04-GAL4	Starved	3744	Bp2	Initial-Trial Sucrose	288	-0.24318125	-0.184524362	-0.131996936	-0.142491389	-0.082684653	-0.071888711	-0.05661197	-0.056789698	-0.060169614	-0.074506745	-0.072017216	-0.077591921	-0.02032564	-0.100150038	-0.162448455	-0.183794429	-0.04701714	0.141044161	0.245525579	0.220979987	0.122532923	0.193756746	0.228563017	0.222052478	0.039853328	-0.00720895	-0.030081002	0.134526658	0.125216646	0.131428595	0.090274778	0.04625691	0.161748299	0.502843766	0.993416621	1.406095786	1.371052394	1.667042283	1.844423716	1.588923978	1.326935098	1.306631754	1.262272723
6f	UAS-GCaMP6f/+; UAS-tdTomato/R48B04-GAL4	Starved	3810	Bp2	Initial-Trial Sucrose	288	-0.187358483	-0.131503256	-0.193727444	-0.085755235	0.040384035	0.337345185	0.15975378	0.044494609	-0.032047947	-0.142342147	0.034026359	0.011679071	-0.077940906	-0.04198559	-0.051081803	-0.02702845	0.028096216	0.030871888	0.254452405	0.277964677	0.07629628	0.051494903	-0.020912268	-0.107331531	-0.06390141	-0.023475288	-0.138089123	-0.090128859	0.018578541	0.049171788	0.222776838	-0.096597292	1.391380429	1.63415552	1.44985458	1.869530974	1.247432844	1.18909335	1.415829849	1.101289509	1.038998506	0.844938368	1.148304664
6f	UAS-GCaMP6f/+; UAS-tdTomato/R48B04-GAL4	Starved	3897	Bp2	Initial-Trial Sucrose	288	0.160285802	0.072849433	0.105153994	0.052852279	0.111972879	0.073659958	0.116276421	0.084071001	0.042848232	0.079118627	-0.061668666	-0.110828151	-0.142767385	-0.145814014	-0.048159923	0.019703931	0.058359643	0.095388117	0.095925059	0.090986702	0.02762437	0.068253489	-0.016883143	-0.066846978	-0.099813924	-0.102430216	-0.167552563	-0.146726882	-0.144450267	-0.101387826	-0.092439669	0.100183678	0.358617745	0.781624095	0.950945945	1.147166843	0.983138345	0.884386153	0.744218449	0.585466246	0.398564834	0.275547388	0.14456411
6f	UAS-GCaMP6f/+; UAS-tdTomato/R48B04-GAL4	Starved	3903	Bp2	Initial-Trial Sucrose	288	-0.022830719	0.042499418	0.137357812	0.241490148	0.088951445	0.041995386	0.029814124	-0.057389351	-0.156061553	0.091067911	0.417055591	0.185861384	-0.106042535	-0.149577376	-0.093095754	-0.069972312	-0.100572508	-0.107445841	-0.046707202	0.007108184	0.045719925	-0.037237345	-0.091917068	-0.157318394	-0.161400519	-0.159236221	-0.140446727	0.179762869	0.124210445	0.024356782	-0.130395808	0.332449027	0.550347315	0.386722409	0.671260948	0.483455346	0.514002504	0.432352783	0.565361798	0.608593374	0.413022448	0.407176253	0.511947926
6f	UAS-GCaMP6f/+; UAS-tdTomato/R48B04-GAL4	Starved	3957	Bp2	Initial-Trial Sucrose	288	0.041707095	0.019448735	0.002832672	-0.051007701	-0.125017764	-0.129017902	0.030442941	0.033252013	0.093303414	0.051571773	0.011830998	-0.032179752	-0.079535681	-0.070520864	-0.046665084	-0.061275447	-0.052517906	0.069694959	0.004358296	-0.046289692	-0.014066337	0.058316672	0.046953483	0.009014926	0.115867337	0.067239081	0.054756411	0.004494917	-0.019876925	0.012885332	0.0920525	-0.020798998	0.048413441	0.229407133	0.395241574	0.523274915	0.424145354	0.238371422	0.191448202	0.388976909	0.354618753	0.253581961	0.100085706
6f	UAS-GCaMP6f/+; UAS-tdTomato/R48B04-GAL4	Dehydrated	1748	Bp2	Initial-Trial Sucrose	288	0.108229321	0.266602382	0.460335935	0.440469305	0.192885324	0.101484172	0.127912224	-0.052779385	-0.105122958	-0.168075313	-0.062659393	-0.186065724	-0.059828243	0.129179677	0.020683295	-0.021333538	0.056437747	0.015540891	-0.047452753	-0.026647917	-0.068605203	-0.222949871	-0.203510319	-0.222935979	-0.100231967	-0.063048005	-0.107821816	-0.062741044	-0.071851307	-0.066099537	0.048857241	0.199696151	0.197024541	0.464979539	0.722240492	0.555619738	0.474788321	0.315831561	0.528687239	0.378877991	0.190892036	0.185328775	0.141489796
6f	UAS-GCaMP6f/+; UAS-tdTomato/R48B04-GAL4	Dehydrated	1771	Bp2	Initial-Trial Sucrose	288	-0.00731521	0.019418487	-0.034707398	0.065138673	-0.076821244	-0.029163239	-0.179862999	-0.07799049	-0.058033824	-0.065358707	0.055311747	0.022059549	-0.032391654	-0.079513728	-0.070769476	-0.088644814	-0.189693242	-0.108012545	0.24135159	0.045031028	0.138900874	0.094382847	0.111995106	0.09668688	0.099745495	0.015503913	-0.005942377	0.06186823	-0.036937311	0.073763838	0.363779328	0.394935389	0.160267519	0.345456975	0.736214565	1.101807162	0.898575204	0.882621877	0.923885466	0.542538128	0.377317096	0.33680122	0.183412656
6f	UAS-GCaMP6f/+; UAS-tdTomato/R48B04-GAL4	Dehydrated	1778	Bp2	Initial-Trial Sucrose	288	-0.187681097	-0.118359841	-0.179162829	-0.183970293	-0.106804664	-0.09722536	-0.081194316	0.077021353	-0.023663979	-0.111539083	-0.081394667	0.007523754	-0.01335589	-0.038926173	0.123329968	0.373640346	0.247405869	0.376579893	0.053499672	0.015329658	-0.065344705	0.037170641	-0.138710266	-0.067640209	0.006262704	0.069753452	0.005916442	-0.021213278	-0.072524194	0.19527709	0.196342077	-0.006916852	0.0893108	0.217216255	0.199819988	0.202451979	0.444728731	0.528484863	0.249968611	0.311629541	0.396523051	0.310352971	0.129442723
6f	UAS-GCaMP6f/+; UAS-tdTomato/R48B04-GAL4	Dehydrated	1786	Bp2	Initial-Trial Sucrose	288	-0.029790124	-0.069506593	-0.078266083	0.063003541	-0.025440223	0.098130773	0.163141007	0.144919024	0.089345075	-0.099475243	-0.116683262	-0.118948947	-0.142913308	-0.146235936	0.05738042	0.031204657	-0.09047249	0.045733104	0.06248269	0.048952173	0.046645694	-0.067452689	-0.087561752	-0.191871661	0.032012802	0.168483438	0.144884892	0.078620697	0.021668146	-0.031989822	0.017174283	0.182405352	0.636450271	0.533615822	0.545394789	0.539654216	0.570659009	0.385428946	0.449244356	0.253233808	0.282883542	0.123276029	-0.040370894
6f	UAS-GCaMP6f/+; UAS-tdTomato/R48B04-GAL4	Dehydrated	1805	Bp2	Initial-Trial Sucrose	288	-0.007925905	0.134599222	0.007675872	0.004298858	0.075543049	0.01007594	0.159150229	-0.067438453	-0.161030669	0.028066868	0.054074403	0.111705055	-0.007291816	-0.001244371	0.06386137	0.063770095	-0.117559297	0.110667096	0.059843411	-0.097333226	-0.158513305	0.035287817	-0.045981277	-0.021555115	-0.102446193	-0.177885506	0.010165556	0.031374325	0.120669424	-0.114623455	0.029750237	-0.1222237	0.13117475	0.212036677	0.073576999	0.124067879	0.190885668	0.098525273	0.236576692	0.189679344	0.134949059	0.042431853	0.041482445
6f	UAS-GCaMP6f/+; UAS-tdTomato/R48B04-GAL4	Dehydrated	1818	Bp2	Initial-Trial Sucrose	288	0.066553361	-0.041161153	0.065843827	0.100094791	0.143336947	0.078962676	-0.027387914	-0.116207996	0.016857029	-0.039625179	0.145896175	-0.030273295	-0.128021528	-0.098467838	0.025146586	0.05047374	0.150548317	0.199993365	-0.007402484	-0.152912986	-0.23065462	-0.221279411	-0.132413881	0.00069134	-0.033898628	-0.008184252	-0.020640172	0.113398677	0.105905481	0.024829024	-0.107626689	-0.107533734	0.001351048	-0.121315125	-0.135036816	-0.075514933	0.076403128	0.067224071	0.20328827	0.097010478	0.111382089	0.033033073	-0.027208008
6f	UAS-GCaMP6f/+; UAS-tdTomato/R48B04-GAL4	Dehydrated	1820	Bp2	Initial-Trial Sucrose	288	-0.10242986	-0.070778518	-0.097453809	-0.206263043	-0.073346473	0.077101357	-0.013955354	-0.068775259	0.053002224	0.167146574	0.010400628	0.020180842	0.075153635	0.075650743	0.133658247	0.080093558	0.217361041	0.407540071	0.22088896	0.196035407	0.025829533	-0.190758813	-0.132296063	-0.097079295	-0.155233698	-0.101890748	-0.235312161	-0.117156631	-0.131120507	0.033807413	-0.126141276	0.05341669	0.406251669	0.323124418	0.302324884	0.255197336	0.416092262	0.364009306	0.344266942	0.40122733	-0.006293593	0.15052591	0.228251361
6f	UAS-GCaMP6f/+; UAS-tdTomato/R48B04-GAL4	Dehydrated	1829	Bp2	Initial-Trial Sucrose	288	0.103963096	-0.058181735	0.18650538	0.031361708	0.007812428	-0.125774066	-0.262258948	-0.21187382	-0.111525107	0.070560255	0.230037187	0.228540499	0.229234062	0.253494864	0.143278493	-0.00341102	0.088500944	0.040521487	-0.016115378	-0.045473987	-0.107234229	-0.125941686	-0.135816691	-0.098342795	-0.196117403	-0.078797881	-0.091861373	0.098985705	-0.050722573	0.006652586	-0.047983847	0.17651949	0.468123979	0.703299558	0.629074265	0.352186963	0.335994602	0.312174098	0.363920272	0.219908589	0.062286477	-0.081080194	-0.00228988
6f	UAS-GCaMP6f/+; UAS-tdTomato/R48B04-GAL4	Dehydrated	1834	Bp2	Initial-Trial Sucrose	288	0.012321107	-0.192131026	-0.146622468	-0.052021171	-0.061057986	-0.09451487	-0.020690411	0.183915214	0.055801823	0.053906937	0.04053697	0.164653906	0.069451761	0.037685689	0.007916901	-0.013358053	0.007987325	-0.042410898	-0.079388414	-0.122752588	-0.244009603	-0.016213811	-0.066722074	-0.143641364	0.008737343	0.079557828	0.161693572	0.119699357	0.20487419	0.086794815	-0.057722613	0.295378793	0.45139959	0.587132507	0.583546545	0.525649138	0.53494878	0.588504049	0.620103362	0.615122172	0.439236205	0.241248573	0.192447435
6f	UAS-GCaMP6f/+; UAS-tdTomato/R48B04-GAL4	Dehydrated	1839	Bp2	Initial-Trial Sucrose	288	-0.076381349	-0.212038008	-0.252134099	-0.162921769	-0.135076891	-0.043671277	-0.153642819	-0.011292586	0.139689146	0.055762454	0.104182596	0.116102759	0.075821836	-0.006184473	0.135515036	0.152015033	0.213520976	0.287484462	0.199606187	0.053174821	0.174268919	0.038396104	0.047660779	0.007052447	0.05856583	-0.088034632	-0.071736705	-0.226151418	-0.211295117	-0.208258242	-0.281271458	-0.104196644	-0.035232132	-0.095680977	-0.108284238	-0.188551225	-0.148022128	-0.004381651	-0.046645553	0.080135033	0.035911993	0.033893307	-0.00952396
6f	UAS-GCaMP6f/+; UAS-tdTomato/R48B04-GAL4	Dehydrated	1863	Bp2	Initial-Trial Sucrose	288	-0.057107402	0.001670654	0.049913031	0.014200092	-0.031361699	0.060240384	0.033489384	0.067190334	0.018561961	-0.036682231	0.004620203	-0.065275228	-0.035048709	-0.035112654	-0.004150643	-0.021261066	-0.010158507	0.033824048	-0.082911572	0.017805583	-0.013384759	-0.032261862	0.003746086	-0.004110714	0.045138839	-0.041864788	0.038258699	-0.031873393	0.121010658	-0.007104728	-0.026207618	0.002345522	0.030537817	-0.017769174	0.042757398	0.145345097	0.047108589	0.008349249	-0.073709112	0.024039501	0.001773183	0.091580441	-0.068509352
6f	UAS-GCaMP6f/+; UAS-tdTomato/R48B04-GAL4	Dehydrated	1868	Bp2	Initial-Trial Sucrose	288	-0.049423468	-0.037309064	-0.035646408	0.026170948	-0.01554436	-0.005175837	-0.084433582	0.009847392	-0.070862923	-0.081523986	0.089128819	-0.052175696	-0.083505502	0.001803565	-0.052981898	0.086192275	0.0771973	0.120217652	0.002148839	-0.000208409	-0.023677056	-0.005310266	0.036223447	-0.020250479	0.048497701	0.013545915	0.068002966	0.05127569	0.011966472	-0.024190046	0.100817627	0.191324166	0.061702206	0.345583675	0.240771477	0.306228464	0.399522948	0.230385581	0.377630699	0.19458296	0.428627376	0.182883324	0.34669437
6f	UAS-GCaMP6f/+; UAS-tdTomato/R48B04-GAL4	Dehydrated	3457	Bp2	Initial-Trial Sucrose	288	-0.002411362	-0.083852555	-0.048912905	-0.063379166	-0.060790372	-0.052604854	-0.072186607	0.001191207	0.017543648	0.044134467	0.081034102	0.200562523	0.100168922	0.13803777	0.200808589	0.056657043	-0.010535149	0.046134475	-0.018470426	-0.065857162	0.00208029	-0.049709086	-0.03338605	-0.036696762	-0.021236711	-0.042991072	-0.035101935	-0.02859349	-0.07836174	-0.083275631	-0.125166401	-0.084843462	-0.0434226	-0.01539496	0.01972662	-0.009527228	-0.042651258	0.0588144	0.026403315	0.024022494	-0.03626513	-0.027323861	-0.028586374
6f	UAS-GCaMP6f/+; UAS-tdTomato/R48B04-GAL4	Dehydrated	3465	Bp2	Initial-Trial Sucrose	288	-0.004154767	0.03758878	0.126992958	0.337293212	0.226179454	0.034608064	0.021646349	-0.020516837	0.104485966	0.030818733	0.050741401	0.028621452	0.006736517	-0.006091624	-0.110067258	-0.02191686	0.059318079	-0.04540951	-0.021992796	0.042053949	-0.121631794	-0.173053154	-0.114374864	-0.051192245	-0.088959446	-0.099617899	-0.109718147	-0.126843375	-0.072722411	0.081178071	0.152379082	0.540295916	0.729018765	1.072453778	1.090058025	0.968983853	1.074671683	0.988533249	0.966280555	0.61358982	0.613785777	0.733197775	0.376301484
6f	UAS-GCaMP6f/+; UAS-tdTomato/R48B04-GAL4	Dehydrated	3477	Bp2	Initial-Trial Sucrose	288	-0.38222941	-0.403275294	-0.2444913	-0.228714374	-0.178464283	-0.186167104	-0.242713398	-0.306118115	-0.397171808	-0.476844036	-0.288155287	-0.307340418	-0.246352427	-0.333861898	-0.428577575	-0.478787195	-0.519678838	-0.42257741	0.650410845	0.831186634	0.751354405	0.768572177	0.61995894	0.807776385	0.562497893	0.41434996	0.394017175	0.214070109	0.080738768	-0.023413122	-0.281292	-0.376800554	-0.14238421	0.211078101	0.561270849	1.167482202	0.867193566	0.747970857	0.693216403	0.696339258	0.331394626	0.310683343	0.027747711
6f	UAS-GCaMP6f/+; UAS-tdTomato/R48B04-GAL4	Dehydrated	3481	Bp2	Initial-Trial Sucrose	288	-0.319279805	-0.304680457	-0.34002409	-0.18625627	-0.152708144	-0.190318589	-0.092572925	0.024882889	0.014850397	0.045012685	0.071170465	0.243705682	0.052481487	0.025759007	0.027545739	-0.102775172	0.101475077	0.118904574	0.197818131	0.035930355	0.000314853	-0.055690914	0.02793695	0.020472836	0.236049142	0.312470188	0.277045404	0.080465845	-0.142520826	-0.027464514	0.019623558	-0.099960279	-0.13660736	-0.230464037	-0.130293135	-0.067621181	-0.200249133	0.036283344	0.081792881	0.196500979	0.133817402	0.025857013	-0.141644181
6f	UAS-GCaMP6f/+; UAS-tdTomato/R48B04-GAL4	Dehydrated	3577	Bp2	Initial-Trial Sucrose	288	0.015922106	0.15140454	0.172184366	0.183418379	0.007046773	0.027010855	0.124610883	0.015077106	0.038254308	-0.010822218	-0.095453156	-0.036128561	-0.054602407	-0.146842534	-0.061190973	-0.095169497	-0.043773146	0.039455166	-0.068192807	-0.024310178	-0.026692581	0.001398983	0.079419424	0.037282579	0.138826395	0.009622725	-0.100724707	-0.103157019	-0.075953113	-0.097921689	-0.154211636	0.124588993	0.163021074	0.261805963	0.163012015	0.335650102	0.413311643	0.292937197	0.134944853	0.043640141	-0.12028382	-0.171216262	-0.249755629
6f	UAS-GCaMP6f/+; UAS-tdTomato/R48B04-GAL4	Dehydrated	3623	Bp2	Initial-Trial Sucrose	288	0.098214626	0.065868242	0.100178007	0.058821369	-0.089493369	-0.09964862	-0.107354854	0.082571677	0.224513253	0.416889339	0.16303641	0.000139292	-0.14133718	-0.177679571	-0.111910728	0.102211092	0.227649929	0.17048849	0.056206737	-0.114658307	-0.207032602	-0.155711377	0.031287562	0.092995711	0.01020171	-0.136160428	-0.186207191	-0.131845553	-0.100223752	-0.142009914	-0.209521667	-0.201683084	-0.17124407	-0.194282612	-0.015058116	0.883900248	1.424965023	1.312298304	1.225110407	1.059337408	0.780974237	0.454328423	0.478139559
6f	UAS-GCaMP6f/+; UAS-tdTomato/R48B04-GAL4	Dehydrated	3738	Bp2	Initial-Trial Sucrose	288	0.21105596	0.05143821	-0.053265046	-0.127837893	-0.286808287	-0.270417534	-0.250338447	-0.272716519	-0.184676463	-0.067181275	-0.128439124	-0.065912829	-0.1366724	-0.140055591	-0.185623081	-0.201353422	-0.043697468	0.266906732	0.381922918	0.282374741	0.169312737	0.114487989	0.145517004	0.082420263	-0.008718727	0.086563384	0.227928482	0.217067466	0.131042706	0.055675514	-0.04102346	-0.055188964	-0.011863151	0.144235788	0.301879302	0.349194252	0.291388001	0.14963816	0.2225275	0.230588573	0.275684255	0.363422943	0.445978236
6f	UAS-GCaMP6f/+; UAS-tdTomato/R48B04-GAL4	Dehydrated	3741	Bp2	Initial-Trial Sucrose	288	-0.421951119	-0.359258098	-0.213574594	-0.322945526	-0.303765997	0.112710108	0.261538666	0.333480758	0.395364776	0.624702294	0.524776731	0.469846558	0.47509429	0.152982039	0.001002425	-0.034431525	0.115794675	0.284315774	0.147774116	0.297045278	0.112610393	-0.194326847	-0.248956851	-0.209128366	-0.230433682	-0.27077458	-0.332650194	-0.417699485	-0.376803694	-0.372338323	-0.403127822	-0.32936638	0.208230526	0.293274376	0.35211995	0.463797487	0.462837812	0.306852033	0.38204775	0.473093939	0.572479942	0.361043945	0.077490904
6f	UAS-GCaMP6f/+; UAS-tdTomato/R48B04-GAL4	Dehydrated	3814	Bp2	Initial-Trial Sucrose	288	0.098814575	0.078801203	-0.026119388	0.067034991	0.006156032	0.071273488	-0.003189832	0.047566378	0.042641282	0.069049957	-0.023255218	-0.066125825	-0.091436385	-0.04549589	-0.03278239	-0.082251008	-0.066533116	-0.040151595	0.005377946	0.066627918	0.023427639	0.014592584	0.035773104	0.031776721	-0.093626305	0.009698092	-0.037862876	-0.053992067	-0.034276707	0.028486694	-0.087892543	-0.09728047	-0.076397882	-0.012239092	0.42228402	0.766001543	0.895683579	0.874348856	0.86209949	0.992391723	0.869323431	0.910419387	0.894904672
6f	UAS-GCaMP6f/+; UAS-tdTomato/R48B04-GAL4	Dehydrated	3900	Bp2	Initial-Trial Sucrose	288	-0.02808453	-0.02963412	0.088880783	0.109837215	0.37724191	0.242660448	0.232727932	0.157601092	-0.091674761	0.001555267	-0.090036317	-0.161774043	-0.061787767	0.009605706	0.017724824	-0.117863309	-0.068606832	-0.062725346	-0.081788077	-0.047906784	-0.015836248	0.054033686	0.036550913	0.091527975	-0.043285291	-0.109832421	-0.04141877	-0.062551072	0.015927862	-0.321069927	-0.317636786	-0.254546729	-0.185380905	-0.009497541	0.074194602	0.014248889	0.399090318	-0.16651525	-0.118942745	0.128527217	0.247676238	0.320148619	0.203578629
6f	UAS-GCaMP6f/+; UAS-tdTomato/R48B04-GAL4	Dehydrated	3907	Bp2	Initial-Trial Sucrose	288	-0.188026003	-0.089961595	-0.074254533	-0.146278884	-0.09392638	-0.173839313	-0.218644199	-0.260893237	-0.298705432	-0.162194287	-0.029280884	0.259752947	0.385909876	0.218559417	0.243784869	0.184070699	0.491367762	0.35492183	0.284012277	0.179605363	-0.003382839	0.006077449	-0.064216268	-0.085224472	-0.085735541	-0.047201057	-0.118006362	-0.190131371	-0.14805551	-0.130104322	-0.096014552	-0.062792391	0.012103491	0.092970025	0.207820969	0.239834164	0.31238586	0.620495625	0.513082209	0.365200937	0.207282278	0.180986801	0.428807753
6f	UAS-GCaMP6f/+; UAS-tdTomato/R48B04-GAL4	Dehydrated	3961	Bp2	Initial-Trial Sucrose	288	0.123645822	0.076582362	0.039398215	0.012606848	0.042015165	0.13558289	0.189275188	0.227659823	0.099191931	-0.043117437	-0.197470068	-0.038482465	0.041723983	0.107438531	0.028102171	-0.175315875	-0.153361784	-0.097028011	-0.190017541	-0.079954948	-0.062775103	0.050056623	0.086305209	0.074361863	0.108667799	0.079770783	0.073197139	-0.075837358	-0.192338602	-0.289883156	-0.266991185	-0.261216492	-0.176304839	-0.237517221	-0.21802392	-0.324941657	-0.259569881	-0.184880538	-0.236212415	-0.097841579	0.042845174	-0.036382676	-0.111879827
6f	UAS-GCaMP6f/+; UAS-tdTomato/R48B04-GAL4	Satiated	1750	Bp2	Initial-Trial Sucrose	288	-0.236550912	0.49417364	0.380121836	0.2445643	0.236142216	0.007680859	0.014467305	0.059906838	-0.111517375	-0.065609901	0.255728769	0.407116737	0.247162676	0.079409911	-0.104813431	-0.152675022	-0.110956803	-0.074229237	-0.245530392	-0.266220871	-0.204995078	-0.046859589	0.052741236	-0.005009249	-0.033523208	-0.152141174	-0.184594578	-0.148651073	-0.22992071	-0.10541772	0.052761637	0.053255726	-0.012133491	0.013006715	-0.076246673	-0.137992491	0.083811729	-0.109352954	-0.055932371	-0.156954178	-0.2771516	-0.307289027	-0.43458989
6f	UAS-GCaMP6f/+; UAS-tdTomato/R48B04-GAL4	Satiated	1766	Bp2	Initial-Trial Sucrose	288	0.033811808	-0.021030477	0.128938003	0.279204777	0.239440607	0.180090438	0.321372813	0.186979161	0.31133502	0.365550374	0.399092793	0.321574049	0.013373095	-0.032276182	-0.069462639	-0.128774367	-0.182375922	-0.165262563	-0.131869776	-0.162766363	-0.171422395	-0.125247543	-0.241441825	-0.2611991	-0.334654944	-0.228236441	-0.14577327	-0.220508417	-0.063780367	-0.094680347	-0.099610656	0.024517088	-0.007675969	0.18842728	0.268079649	0.278685356	0.309679916	0.216037657	0.311481394	0.489040375	0.324995026	0.315081333	0.214566018
6f	UAS-GCaMP6f/+; UAS-tdTomato/R48B04-GAL4	Satiated	1776	Bp2	Initial-Trial Sucrose	288	0.169342595	0.106073068	0.146811883	0.264394836	-0.037635076	0.102390004	0.102433428	-0.067696839	-0.02799155	-0.039356078	-0.221968776	-0.056145572	-0.185737569	-0.163785448	-0.103395483	0.043798938	-0.096505282	-0.002000613	-0.096414478	-0.09206896	0.050783304	-0.059033029	0.037161012	0.139783943	0.004892196	0.082524485	0.064222235	-0.040155899	-0.062581191	0.037859915	0.124659749	0.186963645	0.242815499	0.167745844	0.283474118	0.368122594	0.394844328	0.278055657	0.270559842	0.293298242	0.29756258	0.202822706	0.104716117
6f	UAS-GCaMP6f/+; UAS-tdTomato/R48B04-GAL4	Satiated	1782	Bp2	Initial-Trial Sucrose	288	-0.035070768	0.053042674	0.043405872	0.047921887	0.078699115	0.02467482	-0.064725202	0.008978063	-0.038219881	-0.025871361	0.031139748	-0.011151935	-0.011023537	-0.072574377	-0.044017677	-0.074509674	-0.035475073	0.046376507	0.051567812	0.015406404	0.027485228	0.039472537	-0.032026081	-0.06534271	-0.062744814	-0.120548827	0.102873963	0.066566773	-0.016863875	0.072554389	0.383408251	0.492839703	0.842023359	0.591842162	0.781320819	0.512128308	0.564810064	0.545758056	0.423658948	0.644836086	0.611336118	0.55381049	0.363790997
6f	UAS-GCaMP6f/+; UAS-tdTomato/R48B04-GAL4	Satiated	1803	Bp2	Initial-Trial Sucrose	288	0.229686201	0.120598274	0.195123479	0.055113839	0.199509285	0.09935808	-0.034040122	-0.039179671	0.001458795	-0.188756048	-0.082072453	-0.057555044	-0.09602209	-0.153802259	0.029273466	0.025793048	-0.058956418	-0.060359095	0.037593578	-0.151721719	-0.152186883	-0.076302851	-0.085374867	-0.046144583	-0.070821597	0.140816688	0.180965634	0.039078583	-0.033074208	0.032000961	0.009644558	-0.017042828	0.02988242	0.166995958	-0.012366101	0.251667445	0.284691968	0.18637212	0.23884466	0.518348285	0.520360653	0.483076244	0.403953458
6f	UAS-GCaMP6f/+; UAS-tdTomato/R48B04-GAL4	Satiated	1811	Bp2	Initial-Trial Sucrose	288	0.344744761	0.278370727	0.02538121	-0.155801576	-0.042146015	0.012042929	-0.142046423	-0.099369626	-0.120904396	-0.222009202	-0.082420574	-0.081437972	-0.131880396	-0.197974328	0.069020371	0.179787439	0.078260903	0.233240703	-0.073657589	-0.090051882	0.011425851	-0.021915282	-0.039478219	0.006463192	-0.066552442	-0.076408474	-0.064797422	-0.055270858	0.044502961	0.480881632	0.956748877	0.670596076	0.516741917	0.620250988	0.493391768	0.608694006	0.345949909	0.165490176	0.21693455	0.191678024	0.116887851	0.031816368	-0.040571446
6f	UAS-GCaMP6f/+; UAS-tdTomato/R48B04-GAL4	Satiated	1813	Bp2	Initial-Trial Sucrose	288	-0.225496702	0.029487366	-0.043366943	0.176154906	-0.021904726	0.014637757	0.109751997	0.211057153	0.278644211	0.174458459	0.108445792	0.122717695	0.033758629	0.138218422	0.094191588	0.019166169	-0.02306075	-0.014255511	-0.080000514	-0.113654515	-0.147134789	-0.171755866	-0.272791719	-0.188489825	-0.13773598	-0.234797793	-0.072808621	-0.061307412	0.16513835	0.132733173	0.086790543	0.091842357	0.189447477	0.15408014	0.038821047	0.096750586	0.039317797	0.175609371	0.107611268	0.12251992	0.251715634	0.008714884	-0.132345524
6f	UAS-GCaMP6f/+; UAS-tdTomato/R48B04-GAL4	Satiated	1825	Bp2	Initial-Trial Sucrose	288	-0.069959053	-0.074653592	-0.066723097	-0.104245726	-0.145673569	-0.248618838	-0.105343823	-0.012768499	-0.067304463	-0.020472685	-0.089098271	-0.174821768	-0.168574477	-0.268470432	-0.329232614	-0.159579002	-0.116845159	0.065144706	0.18311479	0.37177546	0.756259068	0.187186	0.313564958	0.043989786	0.212776924	0.312800414	0.163251156	-0.088826307	-0.148967152	-0.149684737	0.461584953	0.648008349	1.064856062	1.257593593	1.427240052	1.200023886	1.088891992	1.123286013	1.194269157	0.946239042	0.836709942	1.023640956	0.756876334
6f	UAS-GCaMP6f/+; UAS-tdTomato/R48B04-GAL4	Satiated	1831	Bp2	Initial-Trial Sucrose	288	0.142470036	0.149621456	-0.000165394	-0.082285177	-0.09202419	-0.10624443	-0.013458458	-0.065576526	0.074929696	-0.098149578	-0.055845701	-0.099096375	0.014840416	-0.103654461	-0.046096744	-0.043261115	-0.06171235	-0.078177884	-0.003366052	-0.069475536	0.072549641	0.166168991	0.149336596	0.068270271	0.067402293	0.0166304	0.11651467	0.065923473	-0.021439681	-0.064628288	-0.020231445	-0.008526299	0.160309718	0.313956068	0.263870889	0.552343194	0.431476338	0.852662382	1.016429476	0.819029362	0.509696153	0.496061446	0.026733648
6f	UAS-GCaMP6f/+; UAS-tdTomato/R48B04-GAL4	Satiated	1833	Bp2	Initial-Trial Sucrose	288	-0.077838801	-0.081291992	-0.092902179	-0.071702154	-0.118011602	-0.162455609	-0.088278156	-0.018340423	-0.049470873	-0.058253249	-0.006450298	-0.082981173	-0.124504637	0.039879076	0.125201463	0.172641883	0.09014035	0.109093673	0.087823428	0.271286498	0.102891535	0.1464969	0.138342211	-0.015853067	-0.027524672	0.030904105	0.014460086	-0.087296298	-0.102346932	-0.063659095	-0.010910174	0.020926589	-0.079695059	0.174734503	0.078124378	0.05157505	0.129781783	0.018241304	-0.077336869	0.037767978	-0.044487909	0.016877971	-0.145975674
6f	UAS-GCaMP6f/+; UAS-tdTomato/R48B04-GAL4	Satiated	1858	Bp2	Initial-Trial Sucrose	288	0.332099642	0.204822642	0.092578589	0.072434322	0.240271674	0.137330417	0.18986913	-0.128930343	0.067723776	-0.009533472	-0.115263353	-0.108714543	-0.086601612	-0.040037067	-0.049127367	-0.019654897	-0.073371975	-0.077865558	-0.149945492	-0.114293868	-0.152805569	-0.149980145	-0.193443921	-0.049812585	-0.062470635	-0.049204707	-0.030552386	-0.027810633	0.087147021	0.265142914	0.564948491	1.097637525	1.107830109	1.049994887	1.081655602	1.060336358	0.886867767	0.914094178	0.558536089	0.395378163	0.170641219	0.17584655	0.033360748
6f	UAS-GCaMP6f/+; UAS-tdTomato/R48B04-GAL4	Satiated	1861	Bp2	Initial-Trial Sucrose	288	-0.085329276	-0.045270142	-0.046589751	-0.077826421	0.067268381	-0.027900935	-0.067954071	-0.06471573	-0.121834882	-0.119034491	-0.076791433	-0.145027655	-0.056406827	-0.145953583	-0.080613841	-0.132672164	-0.069002412	-0.088104006	-0.082799311	-0.021951405	0.014266177	0.090047889	0.174540744	0.087561117	0.104792298	0.105676404	0.236402657	0.155201995	0.258658907	0.26136177	0.259602778	0.27332662	0.217515064	0.344445103	0.299207107	0.298494978	0.275614562	0.274982204	0.198605902	0.162430275	0.156362778	0.205568631	0.179900328
6f	UAS-GCaMP6f/+; UAS-tdTomato/R48B04-GAL4	Satiated	3453	Bp2	Initial-Trial Sucrose	288	-0.20961385	-0.171745982	-0.075722206	-0.007730989	0.103775592	0.126728031	0.068205174	-0.001377178	0.026893605	0.010291525	0.069423264	0.022599382	-0.008888303	0.044363337	0.027505133	0.075553481	0.068661802	0.018909208	-0.074494857	-0.132199474	-0.042837917	-0.100142566	-0.138809797	-0.128272005	-0.009852797	-0.043290781	0.021399431	0.011175904	0.156907112	0.292586723	0.368720297	0.573946217	0.580812847	0.464027556	0.41265745	0.309201257	0.191175213	0.013285672	-0.002570407	-0.069780791	-0.016874538	-0.012793116	-0.067588891
6f	UAS-GCaMP6f/+; UAS-tdTomato/R48B04-GAL4	Satiated	3462	Bp2	Initial-Trial Sucrose	288	-0.060045079	-0.168560571	-0.170555546	-0.096559734	0.064586546	0.21305534	0.100842504	0.212783002	0.257380547	0.284047571	0.216232142	0.034538009	-0.1880201	-0.245327217	-0.256745898	-0.198201033	-0.219779685	-0.163099728	-0.029901191	0.182257172	0.09197494	-0.02864516	-0.063201803	-0.099939201	-0.111842379	0.067426243	0.026840839	0.127117264	0.151130605	0.070211603	0.011907782	0.019915889	0.067280683	0.029861243	0.063310621	-0.128770295	0.102042528	0.133504574	0.111503679	0.03601016	-0.115483539	-0.112343168	-0.140107047
6f	UAS-GCaMP6f/+; UAS-tdTomato/R48B04-GAL4	Satiated	3470	Bp2	Initial-Trial Sucrose	288	0.008871714	-0.078811983	0.023569751	-0.007454131	0.046215074	0.046419501	-0.003805046	-0.021770311	-0.057148823	-0.041464795	-0.156077355	-0.168864653	-0.133156501	-0.111976816	-0.110722321	-0.172781937	-0.116619305	-0.07132096	0.050546318	0.016385312	0.021066015	-0.021003538	0.102380583	0.174776705	0.23690556	0.207312698	0.125183804	0.030136104	0.060532235	0.122677099	-0.025587291	-0.074580804	-0.105125681	-0.066467357	-0.022843082	0.127313075	0.214164434	0.082210385	0.068261392	0.117633795	0.069131953	0.08745175	0.124496891
6f	UAS-GCaMP6f/+; UAS-tdTomato/R48B04-GAL4	Satiated	3479	Bp2	Initial-Trial Sucrose	288	0.03895395	-0.007641969	-0.074116769	-0.026059384	-0.106293919	-0.097266289	-0.032699097	-0.042784481	-0.03864161	-0.053265905	-0.116751367	-0.087691861	-0.00468309	0.040944091	0.004584364	0.042389563	0.058019806	0.053493381	0.042556134	-0.028869518	-0.004244504	-0.081665549	-0.026863519	0.050303489	0.096003585	0.079726377	0.11518932	0.107751883	0.072923445	0.026699442	0.05158113	0.077756299	0.054627256	0.111764455	0.065415057	0.05655859	0.149424188	0.051181957	0.149729359	0.202245382	0.062187744	0.010301617	-0.014202924
6f	UAS-GCaMP6f/+; UAS-tdTomato/R48B04-GAL4	Satiated	3587	Bp2	Initial-Trial Sucrose	288	0.154959651	0.121055548	0.185074233	0.049726765	-0.076812146	-0.114541528	-0.127731125	-0.151118859	-0.145341075	-0.179777183	-0.196656371	-0.226892179	-0.20852367	-0.261838462	-0.189375723	-0.105488045	-0.0412877	-0.025230804	-0.003386658	0.196032956	0.330962219	0.401205584	0.254598496	0.152303871	0.092079615	0.019290553	0.093400331	0.033846788	0.007896083	-0.038431167	-0.067479642	-0.148221811	-0.122891092	-0.129101174	-0.076561244	-0.089270739	0.152297387	0.205218304	0.501323481	0.491559019	0.289463506	0.210637283	0.08361762
6f	UAS-GCaMP6f/+; UAS-tdTomato/R48B04-GAL4	Satiated	3588	Bp2	Initial-Trial Sucrose	288	-0.103966919	-0.127192878	-0.134646689	-0.119563322	-0.097942994	-0.235751599	-0.21756027	-0.163444183	-0.151005149	-0.108474376	-0.107965314	-0.094183292	-0.1816044	-0.07926606	-0.036548236	0.007644497	0.156041304	0.279257586	0.367383579	0.395877697	0.472143367	0.282811399	0.227744182	0.086028338	-0.014375827	-0.137555059	-0.204013858	-0.190588151	0.043402603	0.187314022	0.364422192	0.361361099	0.476513638	0.427461575	0.368902123	0.255607674	0.272412912	0.298561842	0.330783769	0.222218156	0.217934755	0.117977179	0.070200804
6f	UAS-GCaMP6f/+; UAS-tdTomato/R48B04-GAL4	Satiated	3729	Bp2	Initial-Trial Sucrose	288	-0.023082932	0.021821593	-0.040870256	-0.050182844	0.001726067	-0.064815649	-0.042343989	-0.12844387	-0.0493024	-0.08310035	-0.082144218	-0.098837397	0.13754768	0.237312026	0.254471404	0.26120065	0.157872594	0.046810337	-0.056298902	-0.066339024	-0.166199291	-0.09072133	-0.12896471	-0.148797331	-0.130532049	-0.168129311	-0.032747722	0.027280093	0.167719129	0.338092002	0.470740932	0.736198328	0.724676611	0.900041848	0.775758848	0.727564211	0.511603092	0.477611031	0.439630626	0.416406347	0.320849344	0.270973939	0.212141015
6f	UAS-GCaMP6f/+; UAS-tdTomato/R48B04-GAL4	Satiated	3732	Bp2	Initial-Trial Sucrose	288	0.149158402	0.203163182	0.135907601	0.05812435	0.013787042	0.041617119	-0.077193708	-0.041534713	-0.050128204	-0.027389022	0.019615393	0.040748943	0.016075052	-0.005031819	0.006554904	-0.055500934	-0.101273628	-0.045141277	-0.090316158	-0.045380168	-0.034822066	-0.055220088	-0.05145086	0.028856514	0.0115877	0.032471816	-0.038886916	-0.014708598	-0.027229558	0.003539698	0.056218213	0.202126792	0.135530025	0.240429546	0.361587135	0.401100577	0.321949069	0.347426789	0.358345288	0.35327164	0.386495566	0.305860852	0.194351242
6f	UAS-GCaMP6f/+; UAS-tdTomato/R48B04-GAL4	Satiated	3809	Bp2	Initial-Trial Sucrose	288	-0.118085682	-0.066649901	-0.011920899	-0.030204667	0.108268911	-0.005168308	-0.115636585	-0.134695326	-0.155216193	-0.213532609	-0.200546567	-0.230513602	-0.242625631	-0.137493851	-0.066321596	-0.088836776	-0.001487289	0.136322506	0.316237979	0.370722348	0.28983609	0.348485719	0.230274156	0.074804777	0.139488992	0.067524227	0.017388889	-0.088655762	-0.071185121	-0.120578229	-0.027092712	-0.073236883	-0.08953193	-0.039846193	-0.004136933	0.073837833	0.089140317	0.054544181	0.045473736	0.104193281	0.21311562	0.219126427	0.13598569
6f	UAS-GCaMP6f/+; UAS-tdTomato/R48B04-GAL4	Satiated	3894	Bp2	Initial-Trial Sucrose	288	0.062525473	-0.000481878	0.048404215	0.022807898	-0.005351467	0.052162278	0.054050082	-0.002602536	0.004027501	0.000933605	0.026768462	0.002419101	0.00972663	-0.016354087	0.030690942	-0.04211925	-0.003421853	0.064429483	0.018821861	0.023916111	-0.032480541	-0.002195896	0.034197813	0.002747192	-0.036684202	-0.065865231	-0.030093631	-0.108597573	-0.07601806	-0.036362442	-0.090726809	-0.088734021	-0.003835522	-0.021166485	-0.021611576	0.00380429	0.01492945	0.012379039	0.086885065	0.005980766	0.026295259	0.04446987	0.046975346
6f	UAS-GCaMP6f/+; UAS-tdTomato/R48B04-GAL4	Satiated	3905	Bp2	Initial-Trial Sucrose	288	-0.062434007	0.026478187	0.035987911	-0.050669761	-0.051375717	-0.185719479	-0.150676509	-0.075835576	0.070201814	0.156972743	0.078590452	-0.01558814	-0.065436008	-0.062826574	-0.118820643	-0.135948847	-0.107522156	0.007224936	-0.146483195	-0.004743264	0.117857272	0.102041237	-0.004608555	0.047041589	-0.043079641	0.073021507	0.238234061	0.097584165	0.160306624	0.070225574	-0.057629156	-0.007707346	-0.099227497	-0.08467459	-0.098296761	-0.146699102	-0.003931244	0.163179529	0.230762109	0.016446537	0.078371764	-0.05157521	-0.104137682
6f	UAS-GCaMP6f/+; UAS-tdTomato/R48B04-GAL4	Satiated	3959	Bp2	Initial-Trial Sucrose	288	-0.052212117	-0.009197565	0.040094131	0.107618625	0.034864344	0.0450019	-0.057313931	-0.128295318	-0.209370433	-0.225954874	-0.201758931	-0.195300053	-0.169907693	-0.156526588	-0.071006765	-0.008007856	-0.092235171	-0.05584686	-0.01933178	0.201547395	0.316482225	0.335690612	0.297585352	0.064641182	0.227626476	0.054349418	-0.026309946	0.025126705	-0.070982565	-0.001069921	-0.019015744	0.10254138	0.420057728	0.526065139	0.410706534	0.424581729	0.509649007	0.29227018	0.20930365	0.108336665	0.279457928	0.369412329	0.319404299
6f	UAS-GCaMP6f/+; UAS-tdTomato/R48B04-GAL4	Starved	1747	Bp2	Post-Water Sucrose	288	0.191377951	0.101608694	0.032054486	0.054699299	-0.084642452	0.060194412	-0.054677706	-0.026291477	-0.170956077	-0.141746801	-0.022858483	-0.097975804	-0.085948402	-0.08254891	-0.118469712	0.124320813	0.119036172	0.381267112	0.184174728	0.090931296	-0.043379425	-0.058152439	-0.045693644	-0.030929912	0.014838105	-0.170079759	-0.002172133	-0.027470619	-0.023145989	-0.067363326	0.624803191	1.872562793	1.557460467	1.908278467	1.713340251	1.58410923	1.553847593	1.357230946	1.268466938	1.55070359	1.265961797	1.090862738	0.945617946
6f	UAS-GCaMP6f/+; UAS-tdTomato/R48B04-GAL4	Starved	1768	Bp2	Post-Water Sucrose	288	-0.005887855	-0.040193818	-0.035980268	-0.028423206	-0.104872222	0.047470594	-0.058577976	0.022666607	-0.050287093	-0.103743189	-0.095349509	-0.067011897	0.040530106	-0.078206488	0.009803431	-0.002622037	-0.037272032	0.012261645	0.108731912	0.099399721	0.144507235	0.052453691	-0.078421656	0.022964406	-0.037851677	-0.05264833	0.149023629	0.136617857	-0.016178978	0.047097395	-0.086776	-0.018533696	0.068016602	0.060533282	0.096471909	0.282730394	0.25901017	0.152248429	0.053464115	-0.006106015	0.178884852	0.09158216	0.022392503
6f	UAS-GCaMP6f/+; UAS-tdTomato/R48B04-GAL4	Starved	1772	Bp2	Post-Water Sucrose	288	0.004416919	0.078507164	0.12040022	0.120230177	-0.130107711	-0.03549845	-0.034325817	-0.005975684	-0.054224357	0.099287682	0.115699673	0.024750246	0.079151887	-0.00492965	0.168056071	0.041439606	-0.037640831	-0.001512212	-0.056356639	-0.107273696	-0.124313633	-0.087180616	0.008255799	-0.079249902	-0.156013577	0.008036269	0.111345109	0.02775362	-0.022739328	-0.069988338	1.461940659	2.283665804	2.300508184	2.497306671	2.319306263	2.130074973	2.023932603	1.693230384	1.566810227	1.596623356	1.669059193	1.312536943	1.005426417
6f	UAS-GCaMP6f/+; UAS-tdTomato/R48B04-GAL4	Starved	1781	Bp2	Post-Water Sucrose	288	-0.008294289	-0.060159473	0.08027054	-0.04549358	0.132197739	-0.098447715	-0.108419043	-0.152244776	0.160895666	0.263372876	0.271979256	0.086766091	0.095790483	0.03360477	-0.09839802	-0.170866799	-0.083259734	-0.136394993	0.184609681	0.245996265	0.112638784	0.080107614	0.019899228	0.089484486	-0.026239329	-0.066748981	-0.205383529	-0.144665809	-0.279109213	-0.173488195	-0.073881615	-0.016338435	0.07050487	0.027225584	-0.044644052	0.131827003	0.101929286	0.294361203	0.115515501	0.188840325	0.116501172	0.049400906	0.129792808
6f	UAS-GCaMP6f/+; UAS-tdTomato/R48B04-GAL4	Starved	1808	Bp2	Post-Water Sucrose	288	0.17239602	0.178335441	0.309422897	0.266438768	0.158075738	0.018441491	0.021566637	0.101969511	0.038884945	-0.070304244	-0.029230656	-0.059823774	0.037954415	-0.044023206	-0.136035214	-0.165059494	-0.083350992	0.023077121	-0.045741788	-0.156043826	-0.198971284	0.064551371	0.256067652	0.039593278	-0.124372239	-0.066065106	-0.146252811	-0.163124354	-0.069597663	-0.128778634	-0.093682905	0.223151593	0.270899698	0.401146645	0.722711721	1.256118196	1.116098057	0.708489081	0.70158927	0.703234652	0.309909092	0.513580439	0.421059828
[truncated: 499 more rows]
[truncated: 302 more columns]
